# Supplementary material for: A Step‐by‐Step Protocol From METASPACE to Biological Interpretation
Source: J Mass Spectrom. 2026 Jun 11;61(7):e70072. doi: 10.1002/jms.70072 (PMC13255009; doi:10.1002/jms.70072)
Supplement: Supplementary file 2 — Data S1: Supporting information. [file JMS-61-e70072-s004.xlsx]

## Sheet: Results_Example1
dataName	mz	msm	fdr	formula	source	status	moleculeNames	moleculeIds	Name1	chemical_id_translated.Input.name	chemical_id_translated.Standardized.name	chemical_id_translated.Formula	chemical_id_translated.Exact.mass	chemical_id_translated.Super.class	chemical_id_translated.Main.class	chemical_id_translated.Sub.class	chemical_id_translated.PubChem_CID	chemical_id_translated.ChEBI_ID	chemical_id_translated.HMDB_ID	chemical_id_translated.LM_ID	chemical_id_translated.KEGG_ID	chemical_id_translated.INCHI_KEY	chemical_id_translated.RefMet_ID
5-weeks	113.036	0.0357755	0.1	C4H6N2O2	5-weeks	Unique	Dihydrouracil	HMDB0000076	Dihydrouracil	Dihydrouracil	Dihydrouracil	C4H6N2O2	114.043	Nucleic acids	Pyrimidines	Other pyrimidines	649	15901	HMDB0000076	-	C00429	OIVLITBTBDPEFK-UHFFFAOYSA-N	RM0135879
7-weeks	115.004	0.0940463	0.1	C4H4O4	7-weeks	Unique	Maleic acid, Fumaric acid	HMDB0000176, HMDB0000134	Maleic acid	Maleic acid	Maleic acid	C4H4O4	116.011	Fatty Acyls	Fatty acids	Dicarboxylic acids	444266	18300	HMDB0000176	-	C01384	VZCYOOQTPOCHFL-UPHRSURJSA-N	RM0153373
5-weeks	128.035	0.0214646	0.1	C5H7NO3	5-weeks	Unique	Pyroglutamic acid, Pyrroline hydroxycarboxylic acid	HMDB0000267, HMDB0001369	Pyroglutamic acid	Pyroglutamic acid	Pyroglutamic acid	C5H7NO3	129.043	Organic acids	Amino acids and peptides	Amino acids	7405	18183	HMDB0000267	-	C01879	ODHCTXKNWHHXJC-VKHMYHEASA-N	RM0135924
5-weeks	128.892	0.937524	0.05	MgCl2	5-weeks, 7-weeks	Shared	Magnesium chloride	C07755	Magnesium chloride	Magnesium chloride	-	-	-	-	-	-	-	-	-	-	-	-	-
7-weeks	128.892	0.920738	0.05	MgCl2	5-weeks, 7-weeks	Shared	Magnesium chloride	C07755	Magnesium chloride	Magnesium chloride	-	-	-	-	-	-	-	-	-	-	-	-	-
5-weeks	129.019	0.608039	0.05	C5H6O4	5-weeks	Unique	2,5-Dioxopentanoate, Itaconate, Mesaconate, Acetylpyruvate, (E)-Glutaconate, 2-Methylmaleate, 4,5-Dioxopentanoate; Citraconic acid, 2-Pentendioate, Mesaconic acid, Itaconic acid, Glutaconic acid, 2-Hydroxyglutaric acid lactone	C00433, C00490, C01732, C02132, C02214, C02226, C02800; HMDB0000634, HMDB0061185, HMDB0000749, HMDB0002092, HMDB0000620, HMDB0059743	2,5-Dioxopentanoate	2	5-Dioxopentanoate	2	5-Dioxopentanoic acid	C5H6O4	130.027	Organic acids	Keto acids	Short-chain keto acids	523	17415	HMDB0060365	-	-	VHKNBDIQDAXGBL-UHFFFAOYSA-N	RM0224261
7-weeks	131.035	0.032539	0.1	C5H8O4	7-weeks	Unique	Methylsuccinic acid, Dimethylmalonic acid, Glutaric acid, Ethylmalonic acid, Monoethyl malonic acid, (S)-2-Acetolactate, 2-Acetolactate	HMDB0001844, HMDB0002001, HMDB0000661, HMDB0000622, HMDB0000576, HMDB0006855, HMDB0006833	Methylsuccinic acid	Methylsuccinic acid	Methylsuccinic acid	C5H8O4	132.042	Fatty Acyls	Fatty acids	Dicarboxylic acids	10349	91315	HMDB0001844	LMFA01170119	-	WXUAQHNMJWJLTG-UHFFFAOYSA-N	RM0134990
5-weeks	131.046	0.778745	0.05	C4H8N2O3	5-weeks	Unique	L-Asparagine, N-Carbamoylsarcosine, D-Asparagine, Glycylglycine, 3-Ureidopropionate, Asparagine, Methylazoxymethanol acetate, N-Nitroso-N-methylurethane; N-Carbamoylsarcosine, Ureidopropionic acid, Glycyl-glycine, D-Asparagine, L-Asparagine	C00152, C01043, C01905, C02037, C02642, C16438, C19258, C19301; HMDB0012265, HMDB0000026, HMDB0011733, HMDB0033780, HMDB0000168	L-Asparagine	L-Asparagine	Asparagine	C4H8N2O3	132.054	Organic acids	Amino acids and peptides	Amino acids	6267	17196	HMDB0000168	-	C00152	DCXYFEDJOCDNAF-REOHCLBHSA-N	RM0135724
5-weeks	132.03	0.765807	0.05	C4H7NO4	5-weeks, 7-weeks	Shared	L-Aspartate, D-Aspartate, Aspartate, Iminodiacetate; Iminodiacetic acid, L-Aspartic acid, D-Aspartic acid, 1-deoxy-1-(N6-lysino)-D-fructose	C00049, C00402, C16433, C19911; HMDB0011753, HMDB0000191, HMDB0006483, HMDB0062186	L-Aspartate	L-Aspartate	Aspartic acid	C4H7NO4	133.037	Organic acids	Amino acids and peptides	Amino acids	5960	17053	HMDB0000191	-	C00049	CKLJMWTZIZZHCS-REOHCLBHSA-N	RM0135905
7-weeks	132.03	0.197038	0.1	C4H7NO4	5-weeks, 7-weeks	Shared	Iminodiacetic acid, L-Aspartic acid, D-Aspartic acid, 1-deoxy-1-(N6-lysino)-D-fructose	HMDB0011753, HMDB0000191, HMDB0006483, HMDB0062186	Iminodiacetic acid	Iminodiacetic acid	Iminodiacetic acid	C4H7NO4	133.037	Organic acids	Amino acids and peptides	Amino acids	8897	24786	HMDB0011753	-	C19911	NBZBKCUXIYYUSX-UHFFFAOYSA-N	RM0136360
5-weeks	133.014	0.759017	0.05	C4H6O5	5-weeks, 7-weeks	Shared	(S)-Malate, (R)-Malate, Malate, 3-Dehydro-L-threonate, 3-Dehydro-L-erythronate, 2-Dehydro-D-erythronate, 2-Dehydro-L-erythronate; Malic acid	C00149, C00497, C00711, C03064, C21612, C21617, C21618; HMDB0000744	(S)-Malate	(S)-Malate	Malic acid	C4H6O5	134.022	Organic acids	TCA acids	TCA acids	222656	30797	HMDB0000156	-	C00149	BJEPYKJPYRNKOW-REOHCLBHSA-N	RM0135894
7-weeks	133.014	0.929827	0.05	C4H6O5	5-weeks, 7-weeks	Shared	(S)-Malate, (R)-Malate, Malate, 3-Dehydro-L-threonate, 3-Dehydro-L-erythronate, 2-Dehydro-D-erythronate, 2-Dehydro-L-erythronate; Malic acid	C00149, C00497, C00711, C03064, C21612, C21617, C21618; HMDB0000744	(S)-Malate	(S)-Malate	Malic acid	C4H6O5	134.022	Organic acids	TCA acids	TCA acids	222656	30797	HMDB0000156	-	C00149	BJEPYKJPYRNKOW-REOHCLBHSA-N	RM0135894
5-weeks	134.047	0.0215553	0.1	C5H5N5	5-weeks	Unique	Adenine	HMDB0000034	Adenine	Adenine	Adenine	C5H5N5	135.054	Nucleic acids	Purines	Aminopurines	190	16708	HMDB0000034	-	C00147	GFFGJBXGBJISGV-UHFFFAOYSA-N	RM0049281
5-weeks	135.03	0.026499	0.1	C4H8O5	5-weeks	Unique	Erythronic acid, Threonic acid	HMDB0000613, HMDB0000943	Erythronic acid	Erythronic acid	Erythronic acid	C4H8O5	136.037	Carbohydrates	Monosaccharides	Sugar acids	2781043	37655	HMDB0000613	-	-	JPIJQSOTBSSVTP-PWNYCUMCSA-N	RM0041611
5-weeks	135.921	0.862265	0.05	KNO3	5-weeks	Unique	Potassium nitrate	C13557	Potassium nitrate	Potassium nitrate	-	-	-	-	-	-	-	-	-	-	-	-	-
5-weeks	141.019	0.023638	0.1	C6H6O4	5-weeks, 7-weeks	Shared	cis,cis-Muconic acid, Sumiki's acid, trans-trans-Muconic acid	HMDB0006331, HMDB0002432, HMDB0002349	cis,cis-Muconic acid	cis	cis-Muconic acid	cis	cis-Muconic acid	C6H6O4	142.027	Fatty Acyls	Fatty acids	Dicarboxylic acids	5280518	16508	HMDB0006331	LMFA01170077	C02480	TXXHDPDFNKHHGW-CCAGOZQPSA-N	RM0188798
7-weeks	141.019	0.0328472	0.1	C6H6O4	5-weeks, 7-weeks	Shared	cis,cis-Muconic acid, Sumiki's acid, trans-trans-Muconic acid	HMDB0006331, HMDB0002432, HMDB0002349	cis,cis-Muconic acid	cis	cis-Muconic acid	cis	cis-Muconic acid	C6H6O4	142.027	Fatty Acyls	Fatty acids	Dicarboxylic acids	5280518	16508	HMDB0006331	LMFA01170077	C02480	TXXHDPDFNKHHGW-CCAGOZQPSA-N	RM0188798
5-weeks	142.066	0.228389	0.1	C10H9N	5-weeks	Unique	2-Naphthylamine, 1-Naphthylamine	C02227, C14790	2-Naphthylamine	2-Naphthylamine	2-Aminonaphthalene	C10H9N	143.073	Benzenoids	Naphthalenes	Naphthalenes	7057	27878	HMDB0041802	-	C02227	JBIJLHTVPXGSAM-UHFFFAOYSA-N	RM0108903
7-weeks	143.035	0.0595748	0.1	C6H8O4	7-weeks	Unique	3-Methylglutaconic acid, 3-Hexenedioic acid, trans-2-Hexenedioic acid, (E)-2-Methylglutaconic acid	HMDB0000522, HMDB0000393, HMDB0013311, HMDB0002266	3-Methylglutaconic acid	3-Methylglutaconic acid	3E-Methylglutaconic acid	C6H8O4	144.042	Fatty Acyls	Fatty acids	Dicarboxylic acids	1551553	37245	HMDB0000522	LMFA01170068	-	WKRBKYFIJPGYQC-DUXPYHPUSA-N	RM0139460
5-weeks	144.87	0.970082	0.05	CaCl2	5-weeks, 7-weeks	Shared	Calcium chloride anhydrous	C08130	Calcium chloride anhydrous	Calcium chloride anhydrous	-	-	-	-	-	-	-	-	-	-	-	-	-
7-weeks	144.87	0.965801	0.05	CaCl2	5-weeks, 7-weeks	Shared	Calcium chloride anhydrous	C08130	Calcium chloride anhydrous	Calcium chloride anhydrous	-	-	-	-	-	-	-	-	-	-	-	-	-
5-weeks	145.03	0.765779	0.05	C9H6O2	5-weeks	Unique	Coumarin; Sistolynone, Octa-2,4,6-triynoic acid	C05851; NPA014276, NPA002513	Coumarin	Coumarin	Coumarin	C9H6O2	146.037	Polyketides	Coumarins	Coumarins	323	28794	HMDB0001218	-	C05851	ZYGHJZDHTFUPRJ-UHFFFAOYSA-N	RM0037517
5-weeks	145.062	0.860382	0.05	C5H10N2O3	5-weeks, 7-weeks	Shared	L-Glutamine, Glutamine, D-Glutamine, 3-Ureidoisobutyrate, Isoglutamine, (R)-3-Ureidoisobutyrate; Alanylglycine, L-Glutamine, Ureidoisobutyric acid, D-Glutamine	C00064, C00303, C00819, C05100, C16673, C21029; HMDB0006899, HMDB0000641, HMDB0002031, HMDB0003423	L-Glutamine	L-Glutamine	Glutamine	C5H10N2O3	146.069	Organic acids	Amino acids and peptides	Amino acids	5961	18050	HMDB0000641	-	C00064	ZDXPYRJPNDTMRX-VKHMYHEASA-N	RM0012560
7-weeks	145.062	0.850208	0.05	C5H10N2O3	5-weeks, 7-weeks	Shared	L-Glutamine, Glutamine, D-Glutamine, 3-Ureidoisobutyrate, Isoglutamine, (R)-3-Ureidoisobutyrate; Alanylglycine, L-Glutamine, Ureidoisobutyric acid, D-Glutamine	C00064, C00303, C00819, C05100, C16673, C21029; HMDB0006899, HMDB0000641, HMDB0002031, HMDB0003423	L-Glutamine	L-Glutamine	Glutamine	C5H10N2O3	146.069	Organic acids	Amino acids and peptides	Amino acids	5961	18050	HMDB0000641	-	C00064	ZDXPYRJPNDTMRX-VKHMYHEASA-N	RM0012560
5-weeks	146.025	0.489529	0.1	C8H5NO2	5-weeks	Unique	Indole-5,6-quinone, Isatin; 2,3-indolinedione	C05579, C11129; NPA005025	Indole-5,6-quinone	Indole-5	6-quinone	Indole-5	6-quinone	C8H5NO2	147.032	Alkaloids	Tryptophan alkaloids	Simple indole alkaloids	440728	27406	HMDB0006779	-	C05579	IGGVVGHJSQSLFO-UHFFFAOYSA-N	RM0031041
5-weeks	146.046	0.757707	0.05	C5H9NO4	5-weeks	Unique	L-Glutamate, D-Glutamate, Glutamate, O-Acetyl-L-serine, L-threo-3-Methylaspartate, N-(Carboxymethyl)-D-alanine, 3-Aminopentanedioate, L-4-Hydroxyglutamate semialdehyde, 2-Oxo-4-hydroxy-5-aminovalerate, N-Methyl-D-aspartic acid; D-Glutamic acid, O-Acetylserine, N-Acetylserine, L-Glutamic acid, N-Methyl-D-aspartic acid; HON	C00025, C00217, C00302, C00979, C03618, C03790, C05574, C05938, C05941, C12269; HMDB0003339, HMDB0003011, HMDB0002931, HMDB0000148, HMDB0002393; NPA014334	L-Glutamate	L-Glutamate	Glutamic acid	C5H9NO4	147.053	Organic acids	Amino acids and peptides	Amino acids	33032	16015	HMDB0000148	-	C00025	WHUUTDBJXJRKMK-VKHMYHEASA-N	RM0135893
5-weeks	147.03	0.0275376	0.1	C5H8O5	5-weeks, 7-weeks	Shared	Ribonolactone, 3-Hydroxyglutaric acid, Citramalic acid, D-2-Hydroxyglutaric acid, L-2-Hydroxyglutaric acid	HMDB0001900, HMDB0000428, HMDB0000426, HMDB0000606, HMDB0000694	Ribonolactone	Ribonolactone	Ribonolactone	C5H8O5	148.037	Carbohydrates	Monosaccharides	Pentoses	111064	74168	HMDB0001900	-	C02674	CUOKHACJLGPRHD-BXXZVTAOSA-N	RM0155880
7-weeks	147.03	0.170415	0.1	C5H8O5	5-weeks, 7-weeks	Shared	Ribonolactone, 3-Hydroxyglutaric acid, Citramalic acid, D-2-Hydroxyglutaric acid, L-2-Hydroxyglutaric acid	HMDB0001900, HMDB0000428, HMDB0000426, HMDB0000606, HMDB0000694	Ribonolactone	Ribonolactone	Ribonolactone	C5H8O5	148.037	Carbohydrates	Monosaccharides	Pentoses	111064	74168	HMDB0001900	-	C02674	CUOKHACJLGPRHD-BXXZVTAOSA-N	RM0155880
5-weeks	150.042	0.0465635	0.1	C5H5N5O	5-weeks	Unique	Guanine, 2-Hydroxyadenine	HMDB0000132, HMDB0000403	Guanine	Guanine	Guanine	C5H5N5O	151.049	Nucleic acids	Purines	Hypoxanthines	135398634	16235	HMDB0000132	-	C00242	UYTPUPDQBNUYGX-UHFFFAOYSA-N	RM0018303
7-weeks	151.04	0.039382	0.1	C8H8O3	7-weeks	Unique	3-Hydroxyphenylacetic acid, 3-Cresotinic acid, p-Hydroxyphenylacetic acid	HMDB0000440, HMDB0002390, HMDB0000020	3-Hydroxyphenylacetic acid	3-Hydroxyphenylacetic acid	3-Hydroxyphenylacetic acid	C8H8O3	152.047	Organic acids	Phenylpropanoids	Cinnamic acids	12122	17445	HMDB0000440	-	C05593	FVMDYYGIDFPZAX-UHFFFAOYSA-N	RM0135949
5-weeks	152.012	0.673029	0.05	C3H8NO4P	5-weeks, 7-weeks	Shared	Fosamine	C18789	Fosamine	Fosamine	-	-	-	-	-	-	-	-	-	-	-	-	-
7-weeks	152.012	0.683676	0.1	C3H8NO4P	5-weeks, 7-weeks	Shared	Fosamine	C18789	Fosamine	Fosamine	-	-	-	-	-	-	-	-	-	-	-	-	-
5-weeks	153.019	0.920338	0.05	C7H6O4	5-weeks, 7-weeks	Shared	2,3-Dihydroxybenzoate, 3,4-Dihydroxybenzoate, 2,5-Dihydroxybenzoate, Patulin, 2,6-Dihydroxybenzoate; Gentisic acid, 3,5-Dihydroxybenzoic acid, 2-Pyrocatechuic acid; BMY-28438, Patulin, Xylaric acid, 2,3-dihydroxybenzoic acid, Phyllostine, 3,5-dihydroxybenzoic acid, Terreic acid	C00196, C00230, C00628, C16748, C21298; HMDB0000152, HMDB0013677, HMDB0000397; NPA020783, NPA020289, NPA015331, NPA015138, NPA006829, NPA005829, NPA000714	2,3-Dihydroxybenzoate	2	3-Dihydroxybenzoate	2-Pyrocatechuic acid	C7H6O4	154.027	Benzenoids	Benzenes	Hydroxybenzoic acids	19	18026	HMDB0000397	-	C00196	GLDQAMYCGOIJDV-UHFFFAOYSA-N	RM0041578
7-weeks	153.019	0.932932	0.05	C7H6O4	5-weeks, 7-weeks	Shared	2,3-Dihydroxybenzoate, 3,4-Dihydroxybenzoate, 2,5-Dihydroxybenzoate, Patulin, 2,6-Dihydroxybenzoate; Gentisic acid, 3,5-Dihydroxybenzoic acid, 2-Pyrocatechuic acid; BMY-28438, Patulin, Xylaric acid, 2,3-dihydroxybenzoic acid, Phyllostine, 3,5-dihydroxybenzoic acid, Terreic acid	C00196, C00230, C00628, C16748, C21298; HMDB0000152, HMDB0013677, HMDB0000397; NPA020783, NPA020289, NPA015331, NPA015138, NPA006829, NPA005829, NPA000714	2,3-Dihydroxybenzoate	2	3-Dihydroxybenzoate	2-Pyrocatechuic acid	C7H6O4	154.027	Benzenoids	Benzenes	Hydroxybenzoic acids	19	18026	HMDB0000397	-	C00196	GLDQAMYCGOIJDV-UHFFFAOYSA-N	RM0041578
5-weeks	154.062	0.0303266	0.1	C6H9N3O2	5-weeks	Unique	L-Histidine	HMDB0000177	L-Histidine	L-Histidine	Histidine	C6H9N3O2	155.07	Organic acids	Amino acids and peptides	Amino acids	6274	15971	HMDB0000177	-	C00135	HNDVDQJCIGZPNO-YFKPBYRVSA-N	RM0129894
5-weeks	155.035	0.0481745	0.1	C7H8O4	5-weeks	Unique	2,3-Methyleneglutaric acid	HMDB0059731	2,3-Methyleneglutaric acid	2	3-Methyleneglutaric acid	-	-	-	-	-	-	-	-	-	-	-	-	-
5-weeks	157.014	0.735707	0.05	C6H6O5	5-weeks	Unique	2-Maleylacetate, 2-Hydroxymuconate, gamma-Oxalocrotonate, 3-Hydroxy-cis,cis-muconate, 4-Methylene-2-oxoglutarate, 5-(Dihydroxymethyl)furan-2-carboxylate; 2-Methylene-4-oxopentanedioic acid, 2-Maleylacetate	C02222, C02501, C03453, C03676, C06035, C20901; HMDB0037759, HMDB0060348	2-Maleylacetate	2-Maleylacetate	Maleylacetic acid	C6H6O5	158.022	Organic acids	Keto acids	Beta-keto acids	5280500	1184	HMDB0060348	-	C02222	SOXXPQLIZIPMIZ-UPHRSURJSA-N	RM0136940
5-weeks	157.037	0.0237036	0.1	C4H6N4O3	5-weeks	Unique	Allantoin	HMDB0000462	Allantoin	Allantoin	Allantoin	C4H6N4O3	158.044	Organoheterocyclic compounds	Cyclic ureas	Ureides	439714	15678	HMDB0000462	-	-	POJWUDADGALRAB-SFOWXEAESA-N	RM0118303
5-weeks	159.03	0.0247909	0.1	C6H8O5	5-weeks, 7-weeks	Shared	Oxoadipic acid, 3-Oxoadipic acid	HMDB0000225, HMDB0000398	Oxoadipic acid	Oxoadipic acid	2-Oxoadipic acid	C6H8O5	160.037	Fatty Acyls	Fatty acids	Dicarboxylic acids	71	15753	HMDB0000225	LMFA01170121	C00322	FGSBNBBHOZHUBO-UHFFFAOYSA-N	RM0153708
7-weeks	159.03	0.0962918	0.1	C6H8O5	5-weeks, 7-weeks	Shared	Oxoadipic acid, 3-Oxoadipic acid	HMDB0000225, HMDB0000398	Oxoadipic acid	Oxoadipic acid	2-Oxoadipic acid	C6H8O5	160.037	Fatty Acyls	Fatty acids	Dicarboxylic acids	71	15753	HMDB0000225	LMFA01170121	C00322	FGSBNBBHOZHUBO-UHFFFAOYSA-N	RM0153708
5-weeks	165.041	0.0228275	0.1	C5H10O6	5-weeks	Unique	Ribonic acid, Arabinonic acid	HMDB0000867, HMDB0000539	Ribonic acid	Ribonic acid	Ribonic acid	C5H10O6	166.048	Carbohydrates	Monosaccharides	Sugar acids	5460677	21077	HMDB0000867	-	C01685	QXKAIJAYHKCRRA-BXXZVTAOSA-N	RM0138937
5-weeks	167.061	0.583566	0.05	C11H8N2	5-weeks	Unique	beta-Carboline, 3-[(Z)-2-Isocyanoethenyl]-1H-indole, 3-[(E)-2-Isocyanoethenyl]-1H-indole; Norharman	C20157, C21893, C21894; NPA007873	beta-Carboline	beta-Carboline	beta-Carboline	C11H8N2	168.069	Alkaloids	Tryptophan alkaloids	Carboline alkaloids	64961	109895	HMDB0012897	-	C20157	AIFRHYZBTHREPW-UHFFFAOYSA-N	RM0136388
5-weeks	172.881	0.42852	0.1	K2HPO4	5-weeks	Unique	Potassium dibasic phosphate	C13197	Potassium dibasic phosphate	Potassium dibasic phosphate	-	-	-	-	-	-	-	-	-	-	-	-	-
5-weeks	173.009	0.644979	0.05	C6H6O6	5-weeks	Unique	cis-Aconitate, trans-Aconitate, Dehydroascorbate; Dehydroascorbic acid, cis-Aconitic acid, trans-Aconitic acid	C00417, C02341, C05422; HMDB0001264, HMDB0000072, HMDB0000958	cis-Aconitate	cis-Aconitate	cis-Aconitic acid	C6H6O6	174.016	Organic acids	TCA acids	TCA acids	643757	32805	HMDB0000072	-	C00417	GTZCVFVGUGFEME-IWQZZHSRSA-N	RM0021619
5-weeks	175.025	0.923728	0.05	C6H8O6	5-weeks, 7-weeks	Shared	Ascorbate, D-Glucuronolactone, 2-Hydroxy-3-oxoadipate, L-xylo-Hexulonolactone, D-Glucurono-6,2-lactone, 5-Dehydro-4-deoxy-D-glucuronate, (4S)-4,6-Dihydroxy-2,5-dioxohexanoate, (4S,5S)-4,5-Dihydroxy-2,6-dioxohexanoate, Parapyruvate, D-Galacturonolactone, 2-Dehydro-D-glucono-1,5-lactone, Propane-1,2,3-tricarboxylate, Erythorbic acid, 3-Dehydro-scyllo-inosose; Ascorbic acid, D-Glucurono-6,3-lactone;…	C00072, C02670, C03217, C03289, C03387, C04053, C04349, C04471, C06033, C06430, C06440, C19806, C20364, C21643; HMDB0000044, HMDB0006355; NPA007589	Ascorbate	Ascorbate	Vitamin C	C6H8O6	176.032	Organoheterocyclic compounds	Lactones	Gamma butyrolactones	54670067	29073	HMDB0000044	-	C00072	CIWBSHSKHKDKBQ-JLAZNSOCSA-N	RM0118068
7-weeks	175.025	0.751372	0.05	C6H8O6	5-weeks, 7-weeks	Shared	Ascorbate, D-Glucuronolactone, 2-Hydroxy-3-oxoadipate, L-xylo-Hexulonolactone, D-Glucurono-6,2-lactone, 5-Dehydro-4-deoxy-D-glucuronate, (4S)-4,6-Dihydroxy-2,5-dioxohexanoate, (4S,5S)-4,5-Dihydroxy-2,6-dioxohexanoate, Parapyruvate, D-Galacturonolactone, 2-Dehydro-D-glucono-1,5-lactone, Propane-1,2,3-tricarboxylate, Erythorbic acid, 3-Dehydro-scyllo-inosose; Ascorbic acid, D-Glucurono-6,3-lactone;…	C00072, C02670, C03217, C03289, C03387, C04053, C04349, C04471, C06033, C06430, C06440, C19806, C20364, C21643; HMDB0000044, HMDB0006355; NPA007589	Ascorbate	Ascorbate	Vitamin C	C6H8O6	176.032	Organoheterocyclic compounds	Lactones	Gamma butyrolactones	54670067	29073	HMDB0000044	-	C00072	CIWBSHSKHKDKBQ-JLAZNSOCSA-N	RM0118068
5-weeks	175.061	0.0480032	0.1	C7H12O5	5-weeks	Unique	2-Isopropylmalic acid, 2,3-Dimethyl-3-hydroxyglutaric acid, 3-Isopropylmalate	HMDB0000402, HMDB0002025, HMDB0012156	2-Isopropylmalic acid	2-Isopropylmalic acid	2-Isopropylmalic acid	C7H12O5	176.069	Organic acids	Hydroxy acids	Beta hydroxy acids	5280523	35128	HMDB0000402	LMFA01170083	C02504	BITYXLXUCSKTJS-ZETCQYMHSA-N	RM0153706
5-weeks	179.035	0.0238144	0.1	C9H8O4	5-weeks	Unique	4-Hydroxyphenylpyruvic acid, Monomethyl phthalate, 3-Hydroxyphenylpyruvic acid, 3-(3,5-Dihydroxyphenyl)-2-propenoic acid	HMDB0000707, HMDB0002130, HMDB0011663, HMDB0032131	4-Hydroxyphenylpyruvic acid	4-Hydroxyphenylpyruvic acid	4-Hydroxyphenylpyruvic acid	C9H8O4	180.042	Organic acids	Phenylpropanoids	Cinnamic acids	979	15999	HMDB0000707	-	C01179	KKADPXVIOXHVKN-UHFFFAOYSA-N	RM0020531
5-weeks	185.108	0.314279	0.1	C12H14N2	5-weeks	Unique	Calligonine, Paraquat	C09089, C14701	Calligonine	Calligonine	-	-	-	-	-	-	-	-	-	-	-	-	-
7-weeks	188.035	0.171356	0.1	C10H7NO3	7-weeks	Unique	Kynurenic acid	HMDB0000715	Kynurenic acid	Kynurenic acid	Kynurenic acid	C10H7NO3	189.043	Alkaloids	Anthranilic acid alkaloids	Acridone alkaloids	3845	18344	HMDB0000715	-	C01717	HCZHHEIFKROPDY-UHFFFAOYSA-N	RM0032431
7-weeks	190.961	0.647656	0.1	C3H8O3S2	7-weeks	Unique	2-(Methylthio)ethanesulfonate	C03920	2-(Methylthio)ethanesulfonate	2-(Methylthio)ethanesulfonate	Methyl-CoM	C3H8O3S2	155.992	Organic acids	Organosulfonic acids	Organosulfonic acids	893	17827	-	-	-	FGMRHOCVEPGURB-UHFFFAOYSA-N	RM0048207
5-weeks	191.02	0.865043	0.05	C6H8O7	5-weeks, 7-weeks	Shared	Citrate, Isocitrate, (1R,2S)-1-Hydroxypropane-1,2,3-tricarboxylate, 5-Dehydro-4-deoxy-D-glucarate, 2,5-Didehydro-D-gluconate, Carboxymethyloxysuccinate, 2-Dehydro-3-deoxy-D-glucarate, (4R,5S)-4,5,6-Trihydroxy-2,3-dioxohexanoate, (1S,2S)-1-Hydroxypropane-1,2,3-tricarboxylate, D-Galactaro-1,5-lactone, D-Glucaro-1,5-lactone, D-Galactaro-1,4-lactone, (2S,3R)-2,3-Dihydroxy-5-oxohexanedioate, D-Glucaro…	C00158, C00311, C00451, C00679, C02780, C03600, C03921, C04575, C04617, C20889, C20890, C20896, C21091, C21095; HMDB0000193, HMDB0000094, HMDB0005971; NPA017350	Citrate	Citrate	Citric acid	C6H8O7	192.027	Organic acids	TCA acids	TCA acids	311	30769	HMDB0000094	-	C00158	KRKNYBCHXYNGOX-UHFFFAOYSA-N	RM0135884
7-weeks	191.02	0.95849	0.05	C6H8O7	5-weeks, 7-weeks	Shared	Citrate, Isocitrate, (1R,2S)-1-Hydroxypropane-1,2,3-tricarboxylate, 5-Dehydro-4-deoxy-D-glucarate, 2,5-Didehydro-D-gluconate, Carboxymethyloxysuccinate, 2-Dehydro-3-deoxy-D-glucarate, (4R,5S)-4,5,6-Trihydroxy-2,3-dioxohexanoate, (1S,2S)-1-Hydroxypropane-1,2,3-tricarboxylate, D-Galactaro-1,5-lactone, D-Glucaro-1,5-lactone, D-Galactaro-1,4-lactone, (2S,3R)-2,3-Dihydroxy-5-oxohexanedioate, D-Glucaro…	C00158, C00311, C00451, C00679, C02780, C03600, C03921, C04575, C04617, C20889, C20890, C20896, C21091, C21095; HMDB0000193, HMDB0000094, HMDB0005971; NPA017350	Citrate	Citrate	Citric acid	C6H8O7	192.027	Organic acids	TCA acids	TCA acids	311	30769	HMDB0000094	-	C00158	KRKNYBCHXYNGOX-UHFFFAOYSA-N	RM0135884
5-weeks	191.056	0.674813	0.05	C7H12O6	5-weeks	Unique	Quinate, 2D-5-O-Methyl-2,3,5/4,6-pentahydroxycyclohexanone, Valiolone, 2-epi-5-epi-Valiolone, 5-epi-Valiolone, 2-epi-Valiolone	C00296, C01295, C12113, C17691, C17694, C21282	Quinate	Quinate	Quinic acid	C7H12O6	192.063	Benzenoids	Benzenes	Hydroxybenzoic acids	6508	17521	HMDB0003072	-	C00296	AAWZDTNXLSGCEK-WYWMIBKRSA-N	RM0071875
5-weeks	193.035	0.536364	0.1	C6H10O7	5-weeks	Unique	D-Glucuronate, D-Galacturonate, D-Tagaturonate, 3-Dehydro-L-gulonate, D-Fructuronate, 5-Dehydro-D-gluconate, D-Mannuronate, 2-Dehydro-D-galactonate, L-Guluronic acid, L-Iduronic acid, 2-Keto-D-gluconic acid, Galacturonic acid, beta-D-Glucopyranuronic acid, 2-Dehydro-L-idonate, D-Glucuronic acid, L-Altruronic acid, D-Alluronic acid, D-Guluronic acid, D-Taluronic acid, 5-Dehydro-L-gluconate; D-Gluc…	C00191, C00333, C00558, C00618, C00905, C01062, C02024, C03342, C06477, C06472, C06473, C08348, C08350, C15673, C16245, C21034, C21037, C21047, C21059, C21644; HMDB0000127, HMDB0127846, HMDB0002704, HMDB0003363, HMDB0003402, HMDB0002545, HMDB0011731, HMDB0011732	D-Glucuronate	D-Glucuronate	Glucuronic acid	C6H10O7	194.043	Carbohydrates	Monosaccharides	Sugar acids	94715	47952	HMDB0000127	-	C00191	AEMOLEFTQBMNLQ-AQKNRBDQSA-N	RM0155912
5-weeks	194.046	0.0330724	0.1	C9H9NO4	5-weeks, 7-weeks	Shared	Leucodopachrome, Dopaquinone, Salicyluric acid, 2-Hydroxy-7-methoxy-2H-1,4-benzoxazin-3(4H)-one	HMDB0004067, HMDB0001229, HMDB0000840, HMDB0038055	Leucodopachrome	Leucodopachrome	Leucodopachrome	C9H9NO4	195.053	Alkaloids	Tryptophan alkaloids	Indolecarboxylic acids	161255	60872	HMDB0004067	-	C05604	JDWYRSDDJVCWPB-LURJTMIESA-N	RM0108753
7-weeks	194.046	0.0377909	0.1	C9H9NO4	5-weeks, 7-weeks	Shared	Leucodopachrome, Dopaquinone, Salicyluric acid, 2-Hydroxy-7-methoxy-2H-1,4-benzoxazin-3(4H)-one	HMDB0004067, HMDB0001229, HMDB0000840, HMDB0038055	Leucodopachrome	Leucodopachrome	Leucodopachrome	C9H9NO4	195.053	Alkaloids	Tryptophan alkaloids	Indolecarboxylic acids	161255	60872	HMDB0004067	-	C05604	JDWYRSDDJVCWPB-LURJTMIESA-N	RM0108753
5-weeks	195.051	0.0420823	0.1	C6H12O7	5-weeks	Unique	Gluconic acid, Galactonic acid, Gulonic acid	HMDB0000625, HMDB0000565, HMDB0003290	Gluconic acid	Gluconic acid	Gluconic acid	C6H12O7	196.058	Carbohydrates	Monosaccharides	Sugar acids	10690	33198	HMDB0000625	-	C00257	RGHNJXZEOKUKBD-SQOUGZDYSA-N	RM0155944
5-weeks	205.035	0.028206	0.1	C7H10O7	5-weeks	Unique	2-Methylcitric acid, Methylisocitric acid, Homocitric acid	HMDB0000379, HMDB0006471, HMDB0003518	2-Methylcitric acid	2-Methylcitric acid	2-Methylcitric acid	C7H10O7	206.043	Organic acids	Carboxylic acids	Tricarboxylic acids	439681	30836	HMDB0000379	LMFA01050442	C02225	YNOXCRMFGMSKIJ-WVBDSBKLSA-N	RM0137020
5-weeks	209.03	0.0293375	0.1	C6H10O8	5-weeks	Unique	Galactaric acid, Glucaric acid	HMDB0000639, HMDB0000663	Galactaric acid	Galactaric acid	Galactaric acid	C6H10O8	210.038	Fatty Acyls	Fatty acids	Dicarboxylic acids	3037582	30852	HMDB0000639	LMFA01170107	-	DSLZVSRJTYRBFB-DUHBMQHGSA-N	RM0153163
7-weeks	213.017	0.0678559	0.1	C5H11O7P	7-weeks	Unique	Deoxyribose 1-phosphate	HMDB0001351	Deoxyribose 1-phosphate	Deoxyribose 1-phosphate	Deoxyribose 1-phosphate	C5H11O7P	214.024	Carbohydrates	Monosaccharides	Pentose phosphates	439287	28542	HMDB0001351	-	C00672	KBDKAJNTYKVSEK-PYHARJCCSA-N	RM0138944
5-weeks	215.033	0.738208	0.05	C5H13O7P	5-weeks, 7-weeks	Shared	2-C-Methyl-D-erythritol 4-phosphate	C11434	2-C-Methyl-D-erythritol 4-phosphate	2-C-Methyl-D-erythritol 4-phosphate	2-C-Methyl-D-erythritol 4-phosphate	C5H13O7P	216.04	Carbohydrates	Monosaccharides	Sugar alcohols	443198	17764	HMDB0304061	-	-	XMWHRVNVKDKBRG-CRCLSJGQSA-N	RM0188951
7-weeks	215.033	0.901686	0.05	C5H13O7P	5-weeks, 7-weeks	Shared	2-C-Methyl-D-erythritol 4-phosphate	C11434	2-C-Methyl-D-erythritol 4-phosphate	2-C-Methyl-D-erythritol 4-phosphate	2-C-Methyl-D-erythritol 4-phosphate	C5H13O7P	216.04	Carbohydrates	Monosaccharides	Sugar alcohols	443198	17764	HMDB0304061	-	-	XMWHRVNVKDKBRG-CRCLSJGQSA-N	RM0188951
5-weeks	215.033	0.933724	0.05	C6H12O6	5-weeks, 7-weeks	Shared	D-Glucose, D-Fructose, D-Galactose, myo-Inositol, D-Mannose, beta-D-Glucose, L-Sorbose, alpha-D-Glucose, D-Aldose, D-Hexose, D-Sorbose, D-Tagatose, alpha-D-Mannose, beta-D-Galactose, alpha-D-Galactose, Sorbose, D-Allose, Galactose, D-Fuconate, L-Fructose, L-Fuconate, L-Galactose, D-Hamamelose, L-Rhamnonate, beta-D-Mannose, beta-D-Fructose, 2-Deoxy-D-gluconate, D-Fructose, 1L-chiro-Inositol, muco-…	C00031, C00095, C00124, C00137, C00159, C00221, C00247, C00267, C00737, C00738, C00764, C00795, C00936, C00962, C00984, C01452, C01487, C01582, C01680, C01719, C01720, C01825, C01906, C01934, C02209, C02336, C02782, C05003, C06151, C06152, C06153, C06464, C06465, C06466, C06467, C06468, C08351, C08356, C10906, C15923, C19891, C21032, C21050, C21066, C21523; HMDB0000516, HMDB0000660, HMDB0001151, …	D-Glucose	D-Glucose	Glucose	C6H12O6	180.063	Carbohydrates	Monosaccharides	Hexoses	5793	4167	HMDB0304632	-	C00031	WQZGKKKJIJFFOK-GASJEMHNSA-N	RM0135901
7-weeks	215.033	0.970633	0.05	C6H12O6	5-weeks, 7-weeks	Shared	D-Glucose, D-Fructose, D-Galactose, myo-Inositol, D-Mannose, beta-D-Glucose, L-Sorbose, alpha-D-Glucose, D-Aldose, D-Hexose, D-Sorbose, D-Tagatose, alpha-D-Mannose, beta-D-Galactose, alpha-D-Galactose, Sorbose, D-Allose, Galactose, D-Fuconate, L-Fructose, L-Fuconate, L-Galactose, D-Hamamelose, L-Rhamnonate, beta-D-Mannose, beta-D-Fructose, 2-Deoxy-D-gluconate, D-Fructose, 1L-chiro-Inositol, muco-…	C00031, C00095, C00124, C00137, C00159, C00221, C00247, C00267, C00737, C00738, C00764, C00795, C00936, C00962, C00984, C01452, C01487, C01582, C01680, C01719, C01720, C01825, C01906, C01934, C02209, C02336, C02782, C05003, C06151, C06152, C06153, C06464, C06465, C06466, C06467, C06468, C08351, C08356, C10906, C15923, C19891, C21032, C21050, C21066, C21523; HMDB0000516, HMDB0000660, HMDB0001151, …	D-Glucose	D-Glucose	Glucose	C6H12O6	180.063	Carbohydrates	Monosaccharides	Hexoses	5793	4167	HMDB0304632	-	C00031	WQZGKKKJIJFFOK-GASJEMHNSA-N	RM0135901
5-weeks	226.952	0.279447	0.1	C6H6Cl2O5	5-weeks	Unique	2,4-Dichloro-3-oxoadipate	C18244	2,4-Dichloro-3-oxoadipate	2	4-Dichloro-3-oxoadipate	-	-	-	-	-	-	-	-	-	-	-	-	-
5-weeks	241.012	0.419814	0.1	C6H11O8P	5-weeks	Unique	D-myo-Inositol 1,2-cyclic phosphate, 6-Deoxy-5-ketofructose 1-phosphate	C04299, C16848	D-myo-Inositol 1,2-cyclic phosphate	D-myo-Inositol 1	2-cyclic phosphate	Inositol cyclic phosphate	C6H11O8P	242.019	Organic oxygen compounds	Alcohols and polyols	Inositols	122331	18426	HMDB0001125	-	C04299	SXHMVNXROAUURW-FTYOSCRSSA-N	RM0156012
5-weeks	245.043	0.489655	0.1	C6H15O8P	5-weeks	Unique	Glycerophosphoglycerol	C03274	Glycerophosphoglycerol	Glycerophosphoglycerol	sn-Glycero-3-phosphoglycerol	C6H15O8P	246.05	Organic acids	Organic phosphoric acids	Organic phosphoric acids	54575349	64956	HMDB0240316	-	-	LLCSXHMJULHSJN-OLQVQODUSA-N	RM0114528
7-weeks	250.955	0.644304	0.1	C4H9O6PS	7-weeks	Unique	S-Methyl-3-phospho-1-thio-D-glycerate	C04399	S-Methyl-3-phospho-1-thio-D-glycerate	S-Methyl-3-phospho-1-thio-D-glycerate	S-Methyl 3-phospho-1-thio-D-glycerate	C4H9O6PS	215.986	Organic acids	Phosphate esters	Phosphate esters	440324	15880	-	-	-	VSSDMJHMYISZJU-GSVOUGTGSA-N	RM0009615
5-weeks	255.233	0.829273	0.05	C16H32O2	5-weeks	Unique	Hexadecanoic acid; Dodecyl 2-methylpropanoate, Ethyl tetradecanoate, Dodecyl butyrate, Palmitic acid, Trimethyltridecanoic acid, Isopalmitic acid, Hexyl decanoate, Butyl dodecanoate, Octyl octanoate; ethyl myristate, methyl 13-methyltetradecanoate	C00249; HMDB0036210, HMDB0034153, HMDB0032249, HMDB0000220, HMDB0002396, HMDB0031068, HMDB0032324, HMDB0032065, HMDB0033166; NPA004793, NPA001926	Hexadecanoic acid	Hexadecanoic acid	Palmitic acid	C16H32O2	256.24	Fatty Acyls	Fatty acids	Saturated FA	985	15756	HMDB0000220	LMFA01010001	C00249	IPCSVZSSVZVIGE-UHFFFAOYSA-N	RM0153571
5-weeks	256.957	0.603049	0.1	C4H6N4O3S2	5-weeks	Unique	Acetazolamide	C06805	Acetazolamide	Acetazolamide	Acetazolamide	C4H6N4O3S2	221.988	Organic nitrogen compounds	Organonitrogen compounds	N-arylamides	1986	27690	HMDB0014957	-	C06805	BZKPWHYZMXOIDC-UHFFFAOYSA-N	RM0118214
5-weeks	259.022	0.689187	0.05	C6H13O9P	5-weeks, 7-weeks	Shared	D-Fructose 6-phosphate, D-Glucose 6-phosphate, D-Glucose 1-phosphate, D-Mannose 6-phosphate, alpha-D-Galactose 1-phosphate, D-Mannose 1-phosphate, beta-D-Glucose 1-phosphate, alpha-D-Glucose 6-phosphate, Hexose 1-phosphate, D-Fructose 1-phosphate, D-Tagatose 6-phosphate, D-Galactose 6-phosphate, alpha-D-Hexose 1-phosphate, beta-D-Glucose 6-phosphate, Inositol 1-phosphate, Sorbose 1-phosphate, D-A…	C00085, C00092, C00103, C00275, C00446, C00636, C00663, C00668, C01002, C01094, C01097, C01113, C01171, C01172, C01177, C02888, C02962, C02965, C03251, C03267, C03384, C03546, C03606, C03654, C03735, C03811, C04006, C05001, C05345, C06019, C06155, C06312, C15924, C15926, C18096, C22310; HMDB0000645, HMDB0000213, HMDB0001586, HMDB0002985, HMDB0001078, HMDB0000124, HMDB0001401, HMDB0006330, HMDB000…	D-Fructose 6-phosphate	D-Fructose 6-phosphate	Fructose 6-phosphate	C6H13O9P	260.03	Carbohydrates	Monosaccharides	Hexose phosphates	440641	16084	HMDB0003971	-	C00085	BGWGXPAPYGQALX-ARQDHWQXSA-N	RM0030190
7-weeks	259.022	0.0973561	0.1	C6H13O9P	5-weeks, 7-weeks	Shared	Galactose 1-phosphate, Myo-inositol 1-phosphate, Glucose 1-phosphate, Inositol phosphate, Mannose 6-phosphate, Fructose 6-phosphate, Glucose 6-phosphate, D-Mannose 1-phosphate, Beta-D-Glucose 6-phosphate	HMDB0000645, HMDB0000213, HMDB0001586, HMDB0002985, HMDB0001078, HMDB0000124, HMDB0001401, HMDB0006330, HMDB0003498	Galactose 1-phosphate	Galactose 1-phosphate	Galactose 1-phosphate	C6H13O9P	260.03	Carbohydrates	Monosaccharides	Hexose phosphates	123912	17973	HMDB0000645	-	C00446	HXXFSFRBOHSIMQ-FPRJBGLDSA-N	RM0155945
5-weeks	264.081	0.327607	0.1	C12H15N3O2S	5-weeks	Unique	Albendazole	C01779	Albendazole	Albendazole	Albendazole	C12H15N3O2S	265.089	Organoheterocyclic compounds	Benzimidazolylcarbamic acid esters	2-Benzimidazolylcarbamic acid esters	2082	16664	HMDB0014659	-	C01779	HXHWSAZORRCQMX-UHFFFAOYSA-N	RM0136455
5-weeks	266.098	0.668278	0.05	C20H13N	5-weeks, 7-weeks	Shared	7H-Dibenzo[c,g]carbazole	C19221	7H-Dibenzo[c,g]carbazole	7H-Dibenzo[c	g]carbazole	-	-	-	-	-	-	-	-	-	-	-	-	-
7-weeks	266.098	0.672525	0.1	C20H13N	5-weeks, 7-weeks	Shared	7H-Dibenzo[c,g]carbazole	C19221	7H-Dibenzo[c,g]carbazole	7H-Dibenzo[c	g]carbazole	-	-	-	-	-	-	-	-	-	-	-	-	-
5-weeks	274.104	0.0480567	0.1	C10H17N3O6	5-weeks	Unique	N2-gamma-Glutamylglutamine, N-gamma-Glutamylglutamine	HMDB0011738, HMDB0029147	N2-gamma-Glutamylglutamine	N2-gamma-Glutamylglutamine	gamma-Glutamylglutamine	C10H17N3O6	275.112	Organic acids	Amino acids and peptides	Dipeptides	150914	73707	HMDB0011738	-	C05283	JBFYFLXEJFQWMU-WDSKDSINSA-N	RM0013281
5-weeks	277.217	0.517366	0.1	C18H30O2	5-weeks	Unique	(6Z,9Z,12Z)-Octadecatrienoic acid, (9Z,12Z,15Z)-Octadecatrienoic acid, Crepenynate, (9Z,11E,13E)-Octadecatrienoic acid, Punicic acid, 5beta-Estrane-3alpha,17beta-diol; Alpha-Linolenic acid, Punicic acid, Calendic acid, Gamma-Linolenic acid; Farnesylacetone epoxide, methyl hydroxysterpurate ethylidene acetal	C06426, C06427, C07289, C08315, C08364, C15201; HMDB0001388, HMDB0030963, HMDB0030962, HMDB0003073; NPA006991, NPA002764	(6Z,9Z,12Z)-Octadecatrienoic acid	(6Z	9Z	12Z)-Octadecatrienoic acid	gamma-Linolenic acid	C18H30O2	278.225	Fatty Acyls	Fatty acids	Unsaturated FA	5280933	28661	HMDB0003073	LMFA01030141	C06426	VZCCETWTMQHEPK-QNEBEIHSSA-N	RM0139466
5-weeks	279.233	0.886321	0.05	C18H32O2	5-weeks	Unique	Linoleate, Rumenic acid, Chaulmoogric acid, Malvalic acid, Stearolic acid; 5-Octadecynoic acid, Octadecadienoate, Linoelaidic acid, 6Z,9Z-octadecadienoic acid, Bovinic acid, Dihomolinoleic acid, 9E,11E-Octadecadienoic acid, 10E,12Z-Octadecadienoic acid, Linoleic acid; 4-methyl-7,11-heptadecadienoic acid	C01595, C04056, C08282, C08321, C08459; HMDB0031097, HMDB0062784, HMDB0006270, HMDB0062238, HMDB0003797, HMDB0061864, HMDB0005047, HMDB0005048, HMDB0000673; NPA000268	Linoleate	Linoleate	Linoleic acid	C18H32O2	280.24	Fatty Acyls	Fatty acids	Unsaturated FA	5280450	17351	HMDB0000673	LMFA01030120	C01595	OYHQOLUKZRVURQ-HZJYTTRNSA-N	RM0149976
5-weeks	281.108	0.518348	0.1	C20H14N2	5-weeks	Unique	2,3-Diphenyl-3-(2-pyridinyl)acrylonitrile	C15084	2,3-Diphenyl-3-(2-pyridinyl)acrylonitrile	2	3-Diphenyl-3-(2-pyridinyl)acrylonitrile	-	-	-	-	-	-	-	-	-	-	-	-	-
5-weeks	281.249	0.278938	0.1	C18H34O2	5-weeks	Unique	(9Z)-Octadecenoic acid, (9E)-Octadecenoic acid, (6Z)-Octadecenoic acid, (11E)-Octadecenoic acid, omega-Cycloheptylundecanoic acid, cis-Vaccenic acid; Oleic acid, Elaidic acid, Ethyl 9-hexadecenoate, (Z)-13-Octadecenoic acid, cis-Vaccenic acid, Octadec-9-enoic Acid, Petroselinic acid, 7Z-octadecenoic acid, Vaccenic acid, (E)-13-Octadecenoic acid; W-Cycloheptanylundecanoic acid, 6-methyl-9-heptadec…	C00712, C01712, C08363, C08367, C12103, C21944; HMDB0000207, HMDB0000573, HMDB0059871, HMDB0041480, HMDB0240219, HMDB0062703, HMDB0002080, HMDB0062242, HMDB0003231, HMDB0062218; NPA002665, NPA001631	(9Z)-Octadecenoic acid	(9Z)-Octadecenoic acid	Oleic acid	C18H34O2	282.256	Fatty Acyls	Fatty acids	Unsaturated FA	445639	16196	HMDB0000207	LMFA01030002	C00712	ZQPPMHVWECSIRJ-KTKRTIGZSA-N	RM0151650
5-weeks	289.135	0.575887	0.1	C19H18N2O	5-weeks	Unique	Sorazinone B	NPA006697	Sorazinone B	Sorazinone B	-	-	-	-	-	-	-	-	-	-	-	-	-
5-weeks	300.135	0.0350649	0.1	C16H19N3O3	5-weeks	Unique	Prolyl-Tryptophan, Tryptophyl-Proline	HMDB0029028, HMDB0029091	Prolyl-Tryptophan	Prolyl-Tryptophan	Pro-Trp	C16H19N3O3	301.143	Organic acids	Amino acids and peptides	Dipeptides	7408124	74797	HMDB0029028	-	-	UEKYKRQIAQHOOZ-KBPBESRZSA-N	RM0014022
5-weeks	301.072	0.405716	0.1	C16H14O6	5-weeks	Unique	Hesperetin, Homoeriodictyol, Haematoxylin, Nanafrocin, Ferreirin, Dihydrokalafungin, Homoeriodictyol chalcone; Asperphenone B, Spiroapplanatumine H, Spiroapplanatumine G, Spiroapplanatumine N, Spiroapplanatumine N, Seimatoxanthone A, Nidulalin B, 1-Hydroxydehydroherbarin, Bipherin A, Barceloneic acid C, Ganoderma aldehyde, 3,10-dihydroxy-4,8-dimethoxy-6-methylbenzocoumarin, 3,4-dihydrofusidienol …	C01709, C09756, C09931, C10377, C10419, C12436, C16405; NPA023285, NPA022139, NPA022138, NPA022132, NPA022127, NPA019598, NPA019503, NPA018830, NPA018909, NPA017590, NPA016543, NPA015744, NPA014254, NPA013837, NPA013297, NPA012229, NPA012223, NPA012075, NPA010966, NPA009436, NPA009423, NPA009020, NPA008162, NPA005049, NPA004139, NPA004482, NPA002411, NPA000546, NPA000097	Hesperetin	Hesperetin	Hesperetin	C16H14O6	302.079	Polyketides	Flavonoids	Flavanones	72281	28230	HMDB0005782	LMPK12140003	C01709	AIONOLUJZLIMTK-AWEZNQCLSA-N	RM0135276
5-weeks	306.077	0.338063	0.1	C10H17N3O6S	5-weeks, 7-weeks	Shared	Glutathione	C00051; HMDB0000125	Glutathione	Glutathione	Glutathione	C10H17N3O6S	307.084	Organic acids	Amino acids and peptides	Tripeptides	124886	16856	HMDB0000125	-	C00051	RWSXRVCMGQZWBV-WDSKDSINSA-N	RM0135889
7-weeks	306.077	0.0433014	0.1	C10H17N3O6S	5-weeks, 7-weeks	Shared	Glutathione	HMDB0000125	Glutathione	Glutathione	Glutathione	C10H17N3O6S	307.084	Organic acids	Amino acids and peptides	Tripeptides	124886	16856	HMDB0000125	-	C00051	RWSXRVCMGQZWBV-WDSKDSINSA-N	RM0135889
5-weeks	306.077	0.387247	0.1	C18H13NO4	5-weeks	Unique	Stealthin C	C12392; NPA018335	Stealthin C	Stealthin C	Stealthin C	C18H13NO4	307.084	Benzenoids	Fluorenes	Fluorenes	443803	32153	-	-	C12392	BNUJIESPRPGZOC-UHFFFAOYSA-N	RM0041465
7-weeks	318.892	0.721805	0.1	C8H8Cl3O3PS	7-weeks	Unique	Fenchlorphos	C18986	Fenchlorphos	Fenchlorphos	-	-	-	-	-	-	-	-	-	-	-	-	-
5-weeks	323.029	0.0244116	0.1	C9H13N2O9P	5-weeks	Unique	3'-UMP, Uridine 5'-monophosphate	HMDB0060282, HMDB0000288	3'-UMP	3'-UMP	3'-UMP	C9H13N2O9P	324.036	Nucleic acids	Pyrimidines	Pyrimidine rNMP	101543	28895	HMDB0060282	-	-	FOGRQMPFHUHIGU-XVFCMESISA-N	RM0136903
5-weeks	327.135	0.0198956	0.1	C18H20N2O4	5-weeks, 7-weeks	Shared	Tyrosyl-Phenylalanine, Phenylalanyl-Tyrosine	HMDB0029112, HMDB0029007	Tyrosyl-Phenylalanine	Tyrosyl-Phenylalanine	Tyr-Phe	C18H20N2O4	328.142	Organic acids	Amino acids and peptides	Dipeptides	7009600	75005	HMDB0029112	-	-	CGWAPUBOXJWXMS-HOTGVXAUSA-N	RM0160417
7-weeks	327.135	0.0424346	0.1	C18H20N2O4	5-weeks, 7-weeks	Shared	Tyrosyl-Phenylalanine, Phenylalanyl-Tyrosine	HMDB0029112, HMDB0029007	Tyrosyl-Phenylalanine	Tyrosyl-Phenylalanine	Tyr-Phe	C18H20N2O4	328.142	Organic acids	Amino acids and peptides	Dipeptides	7009600	75005	HMDB0029112	-	-	CGWAPUBOXJWXMS-HOTGVXAUSA-N	RM0160417
5-weeks	328.045	0.0310768	0.1	C10H12N5O6P	5-weeks	Unique	Cyclic AMP, Adenosine 2',3'-cyclic phosphate	HMDB0000058, HMDB0011616	Cyclic AMP	Cyclic AMP	3'	5' cyclic AMP	C10H12N5O6P	329.053	Nucleic acids	Purines	Purine rNMP	6076	17489	HMDB0000058	-	C00575	IVOMOUWHDPKRLL-KQYNXXCUSA-N	RM0135874
5-weeks	329.088	0.506581	0.1	C14H18O9	5-weeks	Unique	1-O-Vanilloyl-beta-D-glucose	C20470	1-O-Vanilloyl-beta-D-glucose	1-O-Vanilloyl-beta-D-glucose	1-O-Vanilloyl-glucose	C14H18O9	330.095	Benzenoids	Benzenes	Hydroxybenzoic acids	14132344	71512	HMDB0302470	-	-	YROOZUQRTLHXIO-DIACKHNESA-N	RM0159335
5-weeks	333.059	0.559815	0.05	C9H19O11P	5-weeks	Unique	sn-Glycero-3-phospho-1-inositol, 2-(alpha-D-Galactosyl)-sn-glycerol 3-phosphate, alpha-D-Galactosyl-(1,1')-sn-glycerol 3-phosphate, 2-(alpha-D-Glucosyl)-sn-glycerol 3-phosphate; 1-(sn-Glycero-3-phospho)-1D-myo-inositol	C01225, C04641, C04703, C10517; HMDB0011649	sn-Glycero-3-phospho-1-inositol	sn-Glycero-3-phospho-1-inositol	sn-Glycero-3-phosphoinositol	C9H19O11P	334.067	Organic oxygen compounds	Alcohols and polyols	Inositols	45480545	18321	HMDB0011649	-	C01225	BMVUIWJCUQSHLZ-UJGXJMNGSA-N	RM0157135
5-weeks	337.119	0.835967	0.05	C19H18N2O4	5-weeks, 7-weeks	Shared	Alamarine; 1-(p-Hydroxyphenyl)-4-(p-methoxyphenyl)-2,3-diformamidobuta-1,3-diene, Cyclopiamide C	C09326; NPA009803, NPA006014	Alamarine	Alamarine	-	-	-	-	-	-	-	-	-	-	-	-	-
7-weeks	337.119	0.838215	0.05	C19H18N2O4	5-weeks, 7-weeks	Shared	Alamarine; 1-(p-Hydroxyphenyl)-4-(p-methoxyphenyl)-2,3-diformamidobuta-1,3-diene, Cyclopiamide C	C09326; NPA009803, NPA006014	Alamarine	Alamarine	-	-	-	-	-	-	-	-	-	-	-	-	-
5-weeks	341.109	0.779789	0.05	C12H22O11	5-weeks, 7-weeks	Shared	Sucrose, Cellobiose, Maltose, Lactose, Isomaltose, alpha-Maltose, alpha,alpha-Trehalose, alpha-D-Galactosyl-(1->3)-1D-myo-inositol, Nigerose, Inulobiose, Levanbiose, Mannobiose, Palatinose, beta-Lactose, beta-Maltose, Laminaribiose, 4-O-beta-D-Glucopyranosyl-D-mannose, alpha-D-Glucosyl-(1,3)-D-mannose, alpha-D-Aldosyl beta-D-fructoside, Epimelibiose, Melibiose, alpha-Cellobiose, beta-Cellobiose, …	C00089, C00185, C00208, C00243, C00252, C00897, C01083, C01235, C01518, C01711, C01725, C01728, C01742, C01970, C01971, C02048, C02964, C04147, C04219, C05400, C05402, C06421, C06422, C07064, C08240, C08250, C15548, C18068, C19632, C19633, C19634, C19636, C19773, C20236, C20861, C21336; HMDB0000975, HMDB0000258, HMDB0000055, HMDB0000048, HMDB0011740, HMDB0000163, HMDB0037138, HMDB0000740, HMDB000…	Sucrose	Sucrose	Sucrose	C12H22O11	342.116	Carbohydrates	Disaccharides	Disaccharides	5988	17992	HMDB0000258	-	C00089	CZMRCDWAGMRECN-UGDNZRGBSA-N	RM0159895
7-weeks	341.109	0.8161	0.05	C12H22O11	5-weeks, 7-weeks	Shared	Sucrose, Cellobiose, Maltose, Lactose, Isomaltose, alpha-Maltose, alpha,alpha-Trehalose, alpha-D-Galactosyl-(1->3)-1D-myo-inositol, Nigerose, Inulobiose, Levanbiose, Mannobiose, Palatinose, beta-Lactose, beta-Maltose, Laminaribiose, 4-O-beta-D-Glucopyranosyl-D-mannose, alpha-D-Glucosyl-(1,3)-D-mannose, alpha-D-Aldosyl beta-D-fructoside, Epimelibiose, Melibiose, alpha-Cellobiose, beta-Cellobiose, …	C00089, C00185, C00208, C00243, C00252, C00897, C01083, C01235, C01518, C01711, C01725, C01728, C01742, C01970, C01971, C02048, C02964, C04147, C04219, C05400, C05402, C06421, C06422, C07064, C08240, C08250, C15548, C18068, C19632, C19633, C19634, C19636, C19773, C20236, C20861, C21336; HMDB0000975, HMDB0000258, HMDB0000055, HMDB0000048, HMDB0011740, HMDB0000163, HMDB0037138, HMDB0000740, HMDB000…	Sucrose	Sucrose	Sucrose	C12H22O11	342.116	Carbohydrates	Disaccharides	Disaccharides	5988	17992	HMDB0000258	-	C00089	CZMRCDWAGMRECN-UGDNZRGBSA-N	RM0159895
5-weeks	343.13	0.408994	0.05	C18H20N2O5	5-weeks, 7-weeks	Shared	Tyrosyl-Tyrosine; Venezueline F	HMDB0029117; NPA004034	Tyrosyl-Tyrosine	Tyrosyl-Tyrosine	Tyr-Tyr	C18H20N2O5	344.137	Organic acids	Amino acids and peptides	Dipeptides	70590	60989	HMDB0029117	-	-	JAQGKXUEKGKTKX-HOTGVXAUSA-N	RM0160785
7-weeks	343.13	0.145278	0.1	C18H20N2O5	5-weeks, 7-weeks	Shared	Tyrosyl-Tyrosine	HMDB0029117	Tyrosyl-Tyrosine	Tyrosyl-Tyrosine	Tyr-Tyr	C18H20N2O5	344.137	Organic acids	Amino acids and peptides	Dipeptides	70590	60989	HMDB0029117	-	-	JAQGKXUEKGKTKX-HOTGVXAUSA-N	RM0160785
5-weeks	346.07	0.9745	0.05	C14H17NO7	5-weeks, 7-weeks	Shared	Taxiphyllin, Dhurrin, p-Glucosyloxymandelonitrile, Zierin	C01855, C05143, C08330, C08345	Taxiphyllin	Taxiphyllin	(R)-4-Hydroxymandelonitrile glucoside	C14H17NO7	311.101	Carbohydrates	Glycosyl compounds	Cyanogenic glycosides	107721	16267	HMDB0030704	-	-	NVLTYOJHPBMILU-GMDXDWKASA-N	RM0002060
7-weeks	346.07	0.772432	0.05	C14H17NO7	5-weeks, 7-weeks	Shared	Taxiphyllin, Dhurrin, p-Glucosyloxymandelonitrile, Zierin	C01855, C05143, C08330, C08345	Taxiphyllin	Taxiphyllin	(R)-4-Hydroxymandelonitrile glucoside	C14H17NO7	311.101	Carbohydrates	Glycosyl compounds	Cyanogenic glycosides	107721	16267	HMDB0030704	-	-	NVLTYOJHPBMILU-GMDXDWKASA-N	RM0002060
5-weeks	359.125	0.715019	0.05	C18H20N2O6	5-weeks	Unique	Nitrendipine, 3-Methoxytyramine-betaxanthin; Dityrosine; SF-2140	C07713, C17754; HMDB0006045; NPA020909	Nitrendipine	Nitrendipine	Nitrendipine	C18H20N2O6	360.132	Organoheterocyclic compounds	Hydropyridines	Dihydropyridine carboxylic acids	4507	7582	HMDB0015187	-	C07713	PVHUJELLJLJGLN-UHFFFAOYSA-N	RM0050068
5-weeks	375.07	0.625503	0.1	C12H20O11	5-weeks, 7-weeks	Shared	Cellobiono-1,5-lactone, 3-Ketolactose, 3-Ketosucrose	C01093, C05403, C05731	Cellobiono-1,5-lactone	Cellobiono-1	5-lactone	-	-	-	-	-	-	-	-	-	-	-	-	-
7-weeks	375.07	0.739242	0.05	C12H20O11	5-weeks, 7-weeks	Shared	Cellobiono-1,5-lactone, 3-Ketolactose, 3-Ketosucrose	C01093, C05403, C05731	Cellobiono-1,5-lactone	Cellobiono-1	5-lactone	-	-	-	-	-	-	-	-	-	-	-	-	-
5-weeks	377.086	0.95618	0.05	C12H22O11	5-weeks, 7-weeks	Shared	Sucrose, Cellobiose, Maltose, Lactose, Isomaltose, alpha-Maltose, alpha,alpha-Trehalose, alpha-D-Galactosyl-(1->3)-1D-myo-inositol, Nigerose, Inulobiose, Levanbiose, Mannobiose, Palatinose, beta-Lactose, beta-Maltose, Laminaribiose, 4-O-beta-D-Glucopyranosyl-D-mannose, alpha-D-Glucosyl-(1,3)-D-mannose, alpha-D-Aldosyl beta-D-fructoside, Epimelibiose, Melibiose, alpha-Cellobiose, beta-Cellobiose, …	C00089, C00185, C00208, C00243, C00252, C00897, C01083, C01235, C01518, C01711, C01725, C01728, C01742, C01970, C01971, C02048, C02964, C04147, C04219, C05400, C05402, C06421, C06422, C07064, C08240, C08250, C15548, C18068, C19632, C19633, C19634, C19636, C19773, C20236, C20861, C21336; HMDB0000975, HMDB0000258, HMDB0000055, HMDB0000048, HMDB0011740, HMDB0000163, HMDB0037138, HMDB0000740, HMDB000…	Sucrose	Sucrose	Sucrose	C12H22O11	342.116	Carbohydrates	Disaccharides	Disaccharides	5988	17992	HMDB0000258	-	C00089	CZMRCDWAGMRECN-UGDNZRGBSA-N	RM0159895
7-weeks	377.086	0.982717	0.05	C12H22O11	5-weeks, 7-weeks	Shared	Sucrose, Cellobiose, Maltose, Lactose, Isomaltose, alpha-Maltose, alpha,alpha-Trehalose, alpha-D-Galactosyl-(1->3)-1D-myo-inositol, Nigerose, Inulobiose, Levanbiose, Mannobiose, Palatinose, beta-Lactose, beta-Maltose, Laminaribiose, 4-O-beta-D-Glucopyranosyl-D-mannose, alpha-D-Glucosyl-(1,3)-D-mannose, alpha-D-Aldosyl beta-D-fructoside, Epimelibiose, Melibiose, alpha-Cellobiose, beta-Cellobiose, …	C00089, C00185, C00208, C00243, C00252, C00897, C01083, C01235, C01518, C01711, C01725, C01728, C01742, C01970, C01971, C02048, C02964, C04147, C04219, C05400, C05402, C06421, C06422, C07064, C08240, C08250, C15548, C18068, C19632, C19633, C19634, C19636, C19773, C20236, C20861, C21336; HMDB0000975, HMDB0000258, HMDB0000055, HMDB0000048, HMDB0011740, HMDB0000163, HMDB0037138, HMDB0000740, HMDB000…	Sucrose	Sucrose	Sucrose	C12H22O11	342.116	Carbohydrates	Disaccharides	Disaccharides	5988	17992	HMDB0000258	-	C00089	CZMRCDWAGMRECN-UGDNZRGBSA-N	RM0159895
5-weeks	379.082	0.828562	0.05	C21H16O7	5-weeks, 7-weeks	Shared	Diphyllin, Tetracenomycin F1 methylester; Dictyomedin A, Preussomerin EG3	C10559, C12373; NPA011346, NPA006990	Diphyllin	Diphyllin	Diphyllin	C21H16O7	380.09	Lignans	Arylnaphthalene lignans	Arylnaphthalene lignans	100492	4645	-	-	C10559	VMEJANRODATDOF-UHFFFAOYSA-N	RM0137480
7-weeks	379.082	0.862052	0.05	C21H16O7	5-weeks, 7-weeks	Shared	Diphyllin, Tetracenomycin F1 methylester; Dictyomedin A, Preussomerin EG3	C10559, C12373; NPA011346, NPA006990	Diphyllin	Diphyllin	Diphyllin	C21H16O7	380.09	Lignans	Arylnaphthalene lignans	Arylnaphthalene lignans	100492	4645	-	-	C10559	VMEJANRODATDOF-UHFFFAOYSA-N	RM0137480
7-weeks	383.114	0.18598	0.1	C14H20N6O5S	7-weeks	Unique	S-Adenosylhomocysteine	HMDB0000939	S-Adenosylhomocysteine	S-Adenosylhomocysteine	S-Adenosylhomocysteine	C14H20N6O5S	384.122	Nucleic acids	Purines	Other purines	439155	16680	HMDB0000939	-	C00021	ZJUKTBDSGOFHSH-WFMPWKQPSA-N	RM0136025
5-weeks	383.138	0.670384	0.1	C18H24N2O5	5-weeks, 7-weeks	Shared	Funebrine, Enalaprilat	C10145, C11720	Funebrine	Funebrine	Funebrine	C18H24N2O5	348.168	Organic acids	Amino acids and peptides	Amino acids	12094166	5192	-	-	C10145	RYQKWJPWKLPCHJ-NWZRZUMISA-N	RM0132206
7-weeks	383.138	0.840849	0.05	C18H24N2O5	5-weeks, 7-weeks	Shared	Funebrine, Enalaprilat	C10145, C11720	Funebrine	Funebrine	Funebrine	C18H24N2O5	348.168	Organic acids	Amino acids and peptides	Amino acids	12094166	5192	-	-	C10145	RYQKWJPWKLPCHJ-NWZRZUMISA-N	RM0132206
7-weeks	389.099	0.195372	0.1	C18H18N2O8	7-weeks	Unique	Dopaxanthin	HMDB0012221	Dopaxanthin	Dopaxanthin	Dopaxanthin	C18H18N2O8	390.106	Alkaloids	Tyrosine alkaloids	Betalains	135438589	4700	HMDB0012221	-	C08543	YSNPSKZBOQYUHH-ZJQVBNTPSA-N	RM0186991
7-weeks	399.118	0.7717	0.05	C14H24N2O9	7-weeks	Unique	N-Acetylmuramoyl-Ala	C02999	N-Acetylmuramoyl-Ala	N-Acetylmuramoyl-Ala	N-Acetylmuramoyl-Ala	C14H24N2O9	364.148	Carbohydrates	Monosaccharides	Amino sugars	5462248	28920	HMDB0060494	-	C02999	ICMUIFDBEVJCQA-GQQBCVOHSA-N	RM0046553
5-weeks	403.151	0.246578	0.1	C20H24N2O7	5-weeks	Unique	Myxochelin A	C12220; NPA002219	Myxochelin A	Myxochelin A	-	-	-	-	-	-	-	-	-	-	-	-	-
5-weeks	405.184	0.363675	0.1	C23H31ClO4	5-weeks, 7-weeks	Shared	6alpha-Chloro-17-acetoxyprogesterone; Ilicicolinal H, Ilicicolinal F, Ilicicolinal E, Ilicicolinal D, Ilicicolinal C, Ilicicolinal B, LL-Z1272Î± epoxide	C14648; NPA023703, NPA023701, NPA023700, NPA023699, NPA023698, NPA023697, NPA012316	6alpha-Chloro-17-acetoxyprogesterone	6alpha-Chloro-17-acetoxyprogesterone	-	-	-	-	-	-	-	-	-	-	-	-	-
7-weeks	405.184	0.640399	0.1	C23H31ClO4; C23H30O4	5-weeks, 7-weeks	Shared	6alpha-Chloro-17-acetoxyprogesterone; Spiromesifen; Ilicicolinal H, Ilicicolinal F, Ilicicolinal E, Ilicicolinal D, Ilicicolinal C, Ilicicolinal B, LL-Z1272Î± epoxide	C14648; C18488; NPA023703, NPA023701, NPA023700, NPA023699, NPA023698, NPA023697, NPA012316	6alpha-Chloro-17-acetoxyprogesterone	6alpha-Chloro-17-acetoxyprogesterone	-	-	-	-	-	-	-	-	-	-	-	-	-
5-weeks	409.236	0.674516	0.05	C19H39O7P	5-weeks	Unique	1-Palmitoylglycerol 3-phosphate; LysoPA(16:0/0:0), LysoPA(0:0/16:0)	C04036; HMDB0007853, HMDB0007849	1-Palmitoylglycerol 3-phosphate	1-Palmitoylglycerol 3-phosphate	LPA 16:0/0:0	C19H39O7P	410.243	Glycerophospholipids	Glycerophosphates	LPA	-	-	-	-	-	-	RM0134426
5-weeks	413.124	0.46508	0.1	C22H22O8	5-weeks	Unique	Picropodophyllin, Podophyllotoxin; Nemanolone H, Daidzein G3, Pinophilin C, (E)-[3-hydroxy-4-(methoxycarbonyl)-2,5-dimethylphenyl]-2,4-dihydroxy-6-methyl-3-(3-oxobut-1-en-yl)benzoate, Podophyllotoxin	C10871, C10874; NPA022871, NPA019225, NPA015418, NPA013943, NPA009289	Picropodophyllin	Picropodophyllin	-	-	-	-	-	-	-	-	-	-	-	-	-
5-weeks	415.226	0.881335	0.05	C21H37O6P	5-weeks	Unique	Cyclipostin N, Salinipostin K	NPA014908, NPA009946	Cyclipostin N	Cyclipostin N	-	-	-	-	-	-	-	-	-	-	-	-	-
7-weeks	419.107	0.809433	0.05	C13H24N2O11	7-weeks	Unique	Macrozamin	C08504	Macrozamin	Macrozamin	-	-	-	-	-	-	-	-	-	-	-	-	-
5-weeks	421.075	0.30932	0.1	C12H23O14P	5-weeks, 7-weeks	Shared	alpha,alpha'-Trehalose 6-phosphate, Sucrose 6'-phosphate, Maltose 6'-phosphate, 6-Phospho-beta-D-glucosyl-(1,4)-D-glucose, Lactose 6'-phosphate, Sucrose 6-phosphate, beta-D-Fructofuranosyl-alpha-D-mannopyranoside 6F-phosphate, alpha-Maltose 1-phosphate, Bis(myo-inositol) 1,3'-phosphate; Trehalose 6-phosphate	C00689, C02591, C02995, C04534, C05396, C16688, C18050, C20237, C22088; HMDB0001124	alpha,alpha'-Trehalose 6-phosphate	alpha	alpha'-Trehalose 6-phosphate	Trehalose 6-phosphate	C12H23O14P	422.082	Carbohydrates	Disaccharides	Disaccharides	122336	18283	HMDB0001124	-	C00689	LABSPYBHMPDTEL-LIZSDCNHSA-N	RM0136063
7-weeks	421.075	0.0387237	0.1	C12H23O14P	5-weeks, 7-weeks	Shared	Trehalose 6-phosphate	HMDB0001124	Trehalose 6-phosphate	Trehalose 6-phosphate	Trehalose 6-phosphate	C12H23O14P	422.082	Carbohydrates	Disaccharides	Disaccharides	122336	18283	HMDB0001124	-	C00689	LABSPYBHMPDTEL-LIZSDCNHSA-N	RM0136063
7-weeks	423.421	0.082587	0.1	C28H56O2	7-weeks	Unique	Octacosanoic acid	HMDB0002348	Octacosanoic acid	Octacosanoic acid	Montanic acid	C28H56O2	424.428	Fatty Acyls	Fatty acids	Saturated FA	10470	31001	HMDB0002348	LMFA01010028	-	UTOPWMOLSKOLTQ-UHFFFAOYSA-N	RM0153582
5-weeks	431.22	0.0771851	0.05	C21H37O7P	5-weeks	Unique	1-(6Z,9Z,12Z-octadecatrienoyl)-glycero-3-phosphate, 1-(9Z,12Z,15Z-octadecatrienoyl)-glycero-3-phosphate	HMDB0062316, HMDB0062320	1-(6Z,9Z,12Z-octadecatrienoyl)-glycero-3-phosphate	1-(6Z	9Z	12Z-octadecatrienoyl)-glycero-3-phosphate	-	-	-	-	-	-	-	-	-	-	-	-	-
5-weeks	433.236	0.70676	0.05	C21H39O7P	5-weeks, 7-weeks	Shared	Oleoylglycerone phosphate; LysoPA(18:2(9Z,12Z)/0:0)	C03630; HMDB0007856	Oleoylglycerone phosphate	Oleoylglycerone phosphate	-	-	-	-	-	-	-	-	-	-	-	-	-
7-weeks	433.236	0.185005	0.1	C21H39O7P	5-weeks, 7-weeks	Shared	LysoPA(18:2(9Z,12Z)/0:0)	HMDB0007856	LysoPA(18:2(9Z,12Z)/0:0)	LysoPA(18:2(9Z	12Z)/0:0)	LPA 18:2(9Z	12Z)/0:0	C21H37O8P	448.223	Glycerophospholipids	Glycerophosphates	LPA	50990923	62834	HMDB0007856	LMGP10050017	-	ZQTAMPRZFOOEEP-KKFOGOCZSA-N	RM0133361
7-weeks	435.085	0.757517	0.05	C21H20O8	7-weeks	Unique	Flavonol 3-O-D-galactoside, Flavonol 3-O-beta-D-glucoside, Isoflavone 7-O-beta-D-glucoside, 4'-Demethylpodophyllotoxin, alpha-Peltatin, 2-[4-(Acetyloxy)phenyl]-5,6,7,8-tetramethoxy-4H-1-benzopyran-4-one, Flavonol 3-O-D-glycoside, 4'-Demethylepipodophyllotoxin; Roseochelin A, Talaraculone B, Talaraculone F, Nemanolone F, Nemanolone I, Daidzein 7-Î±-L-rhamnoside, Purpurquinone C	C03502, C03946, C04074, C10553, C10729, C14963, C15555, C21185; NPA023875, NPA022401, NPA022399, NPA022882, NPA022872, NPA008602, NPA004583	Flavonol 3-O-D-galactoside	Flavonol 3-O-D-galactoside	Flavonol 3-galactoside	C21H20O8	400.116	Polyketides	Flavonoids	Flavonols	23724473	38404	-	-	C03502	XUDNWQSXPROHLK-RCHULGBISA-N	RM0137410
7-weeks	451.452	0.419048	0.05	C30H60O2	7-weeks	Unique	Melissic acid A	HMDB0030925	Melissic acid A	Melissic acid A	-	-	-	-	-	-	-	-	-	-	-	-	-
5-weeks	452.278	0.36174	0.05	C21H44NO7P	5-weeks, 7-weeks	Shared	LysoPE(16:0/0:0), LysoPE(0:0/16:0)	HMDB0011503, HMDB0011473	LysoPE(16:0/0:0)	LysoPE(16:0/0:0)	LPE 16:0/0:0	C21H44NO7P	453.286	Glycerophospholipids	Glycerophosphoethanolamines	LPE	-	-	-	-	-	-	RM0163373
7-weeks	452.278	0.0825837	0.1	C21H44NO7P	5-weeks, 7-weeks	Shared	LysoPE(16:0/0:0), LysoPE(0:0/16:0)	HMDB0011503, HMDB0011473	LysoPE(16:0/0:0)	LysoPE(16:0/0:0)	LPE 16:0/0:0	C21H44NO7P	453.286	Glycerophospholipids	Glycerophosphoethanolamines	LPE	-	-	-	-	-	-	RM0163373
5-weeks	476.278	0.367236	0.05	C23H44NO7P	5-weeks	Unique	LysoPE(0:0/18:2(9Z,12Z)), LysoPE(18:2(9Z,12Z)/0:0)	HMDB0011477, HMDB0011507	LysoPE(0:0/18:2(9Z,12Z))	LysoPE(0:0/18:2(9Z	12Z))	LPE 0:0/18:2(9Z	12Z)	C23H44NO7P	477.286	Glycerophospholipids	Glycerophosphoethanolamines	LPE	53480926	76090	HMDB0011477	LMGP02050041	-	SVRBKLJIDJHADS-USWSLJGRSA-N	RM0133401
7-weeks	503.162	0.245259	0.05	C18H32O16	7-weeks	Unique	Raffinose, Maltotriose	HMDB0003213, HMDB0001262	Raffinose	Raffinose	Raffinose	C18H32O16	504.169	Carbohydrates	Oligosaccharides	Oligosaccharides	439242	16634	HMDB0003213	-	C00492	MUPFEKGTMRGPLJ-ZQSKZDJDSA-N	RM0155913
5-weeks	508.123	0.962824	0.05	C20H27NO12	5-weeks	Unique	Proteacin	C08339	Proteacin	Proteacin	Proteacin	C20H27NO12	473.153	Carbohydrates	Glycosyl compounds	Cyanogenic glycosides	656521	8525	-	-	C08339	RJPLGQRRNXUSQI-UUGBRMIUSA-N	RM0155978
5-weeks	539.138	0.763536	0.05	C18H32O16	5-weeks, 7-weeks	Shared	Raffinose, Panose, Galactomannan, Maltotriose, Isomaltotriose, 6-alpha-Maltosylglucose, 1F-beta-D-Fructosylsucrose, 6F-alpha-D-Galactosylsucrose, D-Gal alpha 1->6D-Gal alpha 1->6D-Glucose, Cellotriose, Gentianose, Melezitose, Umbelliferose, beta-1,2-Mannotriose; Raffinose, Maltotriose; Isobemisiose, Glucosylsucrose	C00492, C00713, C00883, C01835, C02160, C03367, C03661, C03848, C05404, C06219, C08239, C08243, C08251, C21454; HMDB0003213, HMDB0001262; NPA018119, NPA014442	Raffinose	Raffinose	Raffinose	C18H32O16	504.169	Carbohydrates	Oligosaccharides	Oligosaccharides	439242	16634	HMDB0003213	-	C00492	MUPFEKGTMRGPLJ-ZQSKZDJDSA-N	RM0155913
7-weeks	539.138	0.851801	0.05	C18H32O16	5-weeks, 7-weeks	Shared	Raffinose, Panose, Galactomannan, Maltotriose, Isomaltotriose, 6-alpha-Maltosylglucose, 1F-beta-D-Fructosylsucrose, 6F-alpha-D-Galactosylsucrose, D-Gal alpha 1->6D-Gal alpha 1->6D-Glucose, Cellotriose, Gentianose, Melezitose, Umbelliferose, beta-1,2-Mannotriose; Raffinose, Maltotriose; Isobemisiose, Glucosylsucrose	C00492, C00713, C00883, C01835, C02160, C03367, C03661, C03848, C05404, C06219, C08239, C08243, C08251, C21454; HMDB0003213, HMDB0001262; NPA018119, NPA014442	Raffinose	Raffinose	Raffinose	C18H32O16	504.169	Carbohydrates	Oligosaccharides	Oligosaccharides	439242	16634	HMDB0003213	-	C00492	MUPFEKGTMRGPLJ-ZQSKZDJDSA-N	RM0155913
5-weeks	545.172	0.262885	0.1	C20H34O17	5-weeks	Unique	alpha-1,5-L-Arabinotetraose	C20572	alpha-1,5-L-Arabinotetraose	alpha-1	5-L-Arabinotetraose	-	-	-	-	-	-	-	-	-	-	-	-	-
7-weeks	564.536	0.0997368	0.1	C36H71NO3	7-weeks	Unique	Ceramide (d18:1/18:0), Cer(d18:0/18:1(9Z)), Cer(d18:0/18:1(11Z))	HMDB0004950, HMDB0011763, HMDB0011762	Ceramide (d18:1/18:0)	Ceramide (d18:1/18:0)	Cer 18:1;O2/18:0	C36H71NO3	565.543	Sphingolipids	Ceramides	Cer	5283565	72961	HMDB0004950	LMSP02010006	C00195	VODZWWMEJITOND-NXCSZAMKSA-N	RM0135486
5-weeks	571.289	0.480753	0.05	C25H49O12P	5-weeks, 7-weeks	Shared	1-Palmitoylglycerophosphoinositol	HMDB0061695	1-Palmitoylglycerophosphoinositol	1-Palmitoylglycerophosphoinositol	LPI 16:0/0:0	C25H49O12P	572.296	Glycerophospholipids	Glycerophosphoinositols	LPI	-	-	-	-	-	-	RM0007322
7-weeks	571.289	0.0610396	0.1	C25H49O12P	5-weeks, 7-weeks	Shared	1-Palmitoylglycerophosphoinositol	HMDB0061695	1-Palmitoylglycerophosphoinositol	1-Palmitoylglycerophosphoinositol	LPI 16:0/0:0	C25H49O12P	572.296	Glycerophospholipids	Glycerophosphoinositols	LPI	-	-	-	-	-	-	RM0007322
5-weeks	658.854	0.0267677	0.1	C6H18O24P6	5-weeks	Unique	Myo-inositol hexakisphosphate, Diphosphoinositol tetrakisphosphate	HMDB0003502, HMDB0060271	Myo-inositol hexakisphosphate	Myo-inositol hexakisphosphate	Inositol hexakisphosphate	C6H18O24P6	659.861	Organic oxygen compounds	Alcohols and polyols	Inositols	890	17401	HMDB0003502	-	C01204	IMQLKJBTEOYOSI-GPIVLXJGSA-N	RM0136233
5-weeks	669.45	0.760422	0.05	C37H67O8P	5-weeks, 7-weeks	Shared	PA(16:0/18:3(9Z,12Z,15Z)), PA(16:0/18:3(6Z,9Z,12Z)), PA(18:2(9Z,12Z)/16:1(9Z)), PA(20:2(11Z,14Z)/14:1(9Z)), PA(18:3(9Z,12Z,15Z)/16:0), PA(16:1(9Z)/18:2(9Z,12Z)), PA(14:1(9Z)/20:2(11Z,14Z)), PA(14:0/20:3(8Z,11Z,14Z)), PA(20:3(8Z,11Z,14Z)/14:0), PA(18:3(6Z,9Z,12Z)/16:0)	HMDB0114837, HMDB0114836, HMDB0114950, HMDB0115533, HMDB0115003, HMDB0114856, HMDB0115506, HMDB0115505, HMDB0115561, HMDB0114976	PA(16:0/18:3(9Z,12Z,15Z))	PA(16:0/18:3(9Z	12Z	15Z))	PA 16:0/18:3(9Z	12Z	15Z)*	C37H67O8P	670.457	Glycerophospholipids	Glycerophosphates	PA	-	-	-	-	-	-	-
7-weeks	669.45	0.58265	0.05	C37H67O8P	5-weeks, 7-weeks	Shared	PA(16:0/18:3(9Z,12Z,15Z)), PA(16:0/18:3(6Z,9Z,12Z)), PA(18:2(9Z,12Z)/16:1(9Z)), PA(20:2(11Z,14Z)/14:1(9Z)), PA(18:3(9Z,12Z,15Z)/16:0), PA(16:1(9Z)/18:2(9Z,12Z)), PA(14:1(9Z)/20:2(11Z,14Z)), PA(14:0/20:3(8Z,11Z,14Z)), PA(20:3(8Z,11Z,14Z)/14:0), PA(18:3(6Z,9Z,12Z)/16:0)	HMDB0114837, HMDB0114836, HMDB0114950, HMDB0115533, HMDB0115003, HMDB0114856, HMDB0115506, HMDB0115505, HMDB0115561, HMDB0114976	PA(16:0/18:3(9Z,12Z,15Z))	PA(16:0/18:3(9Z	12Z	15Z))	PA 16:0/18:3(9Z	12Z	15Z)*	C37H67O8P	670.457	Glycerophospholipids	Glycerophosphates	PA	-	-	-	-	-	-	-
5-weeks	671.466	0.95697	0.05	C37H69O8P	5-weeks, 7-weeks	Shared	PA(20:1(11Z)/14:1(9Z)), PA(18:1(9Z)/16:1(9Z)), PA(20:2(11Z,14Z)/14:0), PA(18:2(9Z,12Z)/16:0), PA(16:0/18:2(9Z,12Z)), PA(14:0/20:2(11Z,14Z))	HMDB0115092, HMDB0114925, HMDB0115532, HMDB0114949, HMDB0007860, HMDB0115504	PA(20:1(11Z)/14:1(9Z))	PA(20:1(11Z)/14:1(9Z))	PA 20:1(11Z)/14:1(9Z)*	C37H69O8P	672.473	Glycerophospholipids	Glycerophosphates	PA	-	-	-	-	-	-	-
7-weeks	671.466	0.907522	0.05	C37H69O8P	5-weeks, 7-weeks	Shared	PA(20:1(11Z)/14:1(9Z)), PA(18:1(9Z)/16:1(9Z)), PA(20:2(11Z,14Z)/14:0), PA(18:2(9Z,12Z)/16:0), PA(16:0/18:2(9Z,12Z)), PA(14:0/20:2(11Z,14Z))	HMDB0115092, HMDB0114925, HMDB0115532, HMDB0114949, HMDB0007860, HMDB0115504	PA(20:1(11Z)/14:1(9Z))	PA(20:1(11Z)/14:1(9Z))	PA 20:1(11Z)/14:1(9Z)*	C37H69O8P	672.473	Glycerophospholipids	Glycerophosphates	PA	-	-	-	-	-	-	-
5-weeks	673.481	0.523955	0.1	C37H71O8P	5-weeks, 7-weeks	Shared	1-Hexadecanoyl-2-(9Z-octadecenoyl)-sn-glycero-3-phosphate; PA(20:0/14:1(9Z)), PA(20:1(11Z)/14:0), PA(16:0/18:1(9Z)), PA(18:1(9Z)/16:0), PA(16:0/18:1(11Z)), PA(18:0/16:1(9Z))	C13889; HMDB0115062, HMDB0115091, HMDB0007859, HMDB0114924, HMDB0007858, HMDB0114877	1-Hexadecanoyl-2-(9Z-octadecenoyl)-sn-glycero-3-phosphate	1-Hexadecanoyl-2-(9Z-octadecenoyl)-sn-glycero-3-phosphate	PA 16:0/18:1(9Z)	C37H71O8P	674.489	Glycerophospholipids	Glycerophosphates	PA	5283523	64844	HMDB0007859	LMGP10010032	-	OPVZUEPSMJNLOM-QEJMHMKOSA-N	RM0133478
7-weeks	673.481	0.148542	0.1	C37H71O8P	5-weeks, 7-weeks	Shared	PA(20:0/14:1(9Z)), PA(20:1(11Z)/14:0), PA(16:0/18:1(9Z)), PA(18:1(9Z)/16:0), PA(16:0/18:1(11Z)), PA(18:0/16:1(9Z))	HMDB0115062, HMDB0115091, HMDB0007859, HMDB0114924, HMDB0007858, HMDB0114877	PA(20:0/14:1(9Z))	PA(20:0/14:1(9Z))	PA 20:0/14:1(9Z)*	C37H71O8P	674.489	Glycerophospholipids	Glycerophosphates	PA	-	-	-	-	-	-	-
5-weeks	688.492	0.309401	0.05	C37H72NO8P	5-weeks	Unique	PC(15:0/14:1(9Z)), PC(14:1(9Z)/15:0), PE(18:0/14:1(9Z)), PE(14:1(9Z)/18:0), PE(16:0/16:1(9Z)), PE(16:1(9Z)/16:0), PE(14:0/18:1(9Z)), PE(18:1(9Z)/14:0)	HMDB0007933, HMDB0007901, HMDB0008987, HMDB0008859, HMDB0008924, HMDB0008956, HMDB0008828, HMDB0009052	PC(15:0/14:1(9Z))	PC(15:0/14:1(9Z))	PC 15:0/14:1(9Z)*	C37H72NO8P	689.5	Glycerophospholipids	Glycerophosphocholines	PC	-	-	-	-	-	-	-
5-weeks	691.434	0.136783	0.05	C39H65O8P	5-weeks, 7-weeks	Shared	PA(18:3(6Z,9Z,12Z)/18:3(6Z,9Z,12Z)), PA(18:3(6Z,9Z,12Z)/18:3(9Z,12Z,15Z)), PA(20:5(5Z,8Z,11Z,14Z,17Z)/16:1(9Z)), PA(18:3(9Z,12Z,15Z)/18:3(9Z,12Z,15Z)), PA(18:3(9Z,12Z,15Z)/18:3(6Z,9Z,12Z)), PA(18:2(9Z,12Z)/18:4(6Z,9Z,12Z,15Z)), PA(22:6(4Z,7Z,10Z,13Z,16Z,19Z)/14:0), PA(14:0/22:6(4Z,7Z,10Z,13Z,16Z,19Z)), PA(18:4(6Z,9Z,12Z,15Z)/18:2(9Z,12Z)), PA(16:1(9Z)/20:5(5Z,8Z,11Z,14Z,17Z))	HMDB0114982, HMDB0114983, HMDB0115202, HMDB0115010, HMDB0115009, HMDB0114957, HMDB0115401, HMDB0114792, HMDB0115035, HMDB0114863	PA(18:3(6Z,9Z,12Z)/18:3(6Z,9Z,12Z))	PA(18:3(6Z	9Z	12Z)/18:3(6Z	9Z	12Z))	PA 18:3(6Z	9Z	12Z)/18:3(6Z	9Z	12Z)*	C39H65O8P	692.442	Glycerophospholipids	Glycerophosphates	PA	-	-	-	-	-	-	-
7-weeks	691.434	0.0370413	0.1	C39H65O8P	5-weeks, 7-weeks	Shared	PA(18:3(6Z,9Z,12Z)/18:3(6Z,9Z,12Z)), PA(18:3(6Z,9Z,12Z)/18:3(9Z,12Z,15Z)), PA(20:5(5Z,8Z,11Z,14Z,17Z)/16:1(9Z)), PA(18:3(9Z,12Z,15Z)/18:3(9Z,12Z,15Z)), PA(18:3(9Z,12Z,15Z)/18:3(6Z,9Z,12Z)), PA(18:2(9Z,12Z)/18:4(6Z,9Z,12Z,15Z)), PA(22:6(4Z,7Z,10Z,13Z,16Z,19Z)/14:0), PA(14:0/22:6(4Z,7Z,10Z,13Z,16Z,19Z)), PA(18:4(6Z,9Z,12Z,15Z)/18:2(9Z,12Z)), PA(16:1(9Z)/20:5(5Z,8Z,11Z,14Z,17Z))	HMDB0114982, HMDB0114983, HMDB0115202, HMDB0115010, HMDB0115009, HMDB0114957, HMDB0115401, HMDB0114792, HMDB0115035, HMDB0114863	PA(18:3(6Z,9Z,12Z)/18:3(6Z,9Z,12Z))	PA(18:3(6Z	9Z	12Z)/18:3(6Z	9Z	12Z))	PA 18:3(6Z	9Z	12Z)/18:3(6Z	9Z	12Z)*	C39H65O8P	692.442	Glycerophospholipids	Glycerophosphates	PA	-	-	-	-	-	-	-
5-weeks	693.45	0.732458	0.05	C39H67O8P	5-weeks, 7-weeks	Shared	PA(16:0/20:5(5Z,8Z,11Z,14Z,17Z)), PA(16:1(9Z)/20:4(5Z,8Z,11Z,14Z)), PA(14:1(9Z)/22:4(7Z,10Z,13Z,16Z)), PA(22:4(7Z,10Z,13Z,16Z)/14:1(9Z)), PA(20:5(5Z,8Z,11Z,14Z,17Z)/16:0), PA(18:2(9Z,12Z)/18:3(6Z,9Z,12Z)), PA(18:2(9Z,12Z)/18:3(9Z,12Z,15Z)), PA(18:1(9Z)/18:4(6Z,9Z,12Z,15Z)), PA(18:3(9Z,12Z,15Z)/18:2(9Z,12Z)), PA(18:4(6Z,9Z,12Z,15Z)/18:1(9Z)), PA(20:4(5Z,8Z,11Z,14Z)/16:1(9Z)), PA(18:3(6Z,9Z,12Z)/18…	HMDB0114842, HMDB0114861, HMDB0114806, HMDB0115324, HMDB0115201, HMDB0114955, HMDB0114956, HMDB0114930, HMDB0115008, HMDB0115034, HMDB0115148, HMDB0114981	PA(16:0/20:5(5Z,8Z,11Z,14Z,17Z))	PA(16:0/20:5(5Z	8Z	11Z	14Z	17Z))	PA 16:0/20:5(5Z	8Z	11Z	14Z	17Z)*	C39H67O8P	694.457	Glycerophospholipids	Glycerophosphates	PA	-	-	-	-	-	-	-
7-weeks	693.45	0.378361	0.05	C39H67O8P	5-weeks, 7-weeks	Shared	PA(16:0/20:5(5Z,8Z,11Z,14Z,17Z)), PA(16:1(9Z)/20:4(5Z,8Z,11Z,14Z)), PA(14:1(9Z)/22:4(7Z,10Z,13Z,16Z)), PA(22:4(7Z,10Z,13Z,16Z)/14:1(9Z)), PA(20:5(5Z,8Z,11Z,14Z,17Z)/16:0), PA(18:2(9Z,12Z)/18:3(6Z,9Z,12Z)), PA(18:2(9Z,12Z)/18:3(9Z,12Z,15Z)), PA(18:1(9Z)/18:4(6Z,9Z,12Z,15Z)), PA(18:3(9Z,12Z,15Z)/18:2(9Z,12Z)), PA(18:4(6Z,9Z,12Z,15Z)/18:1(9Z)), PA(20:4(5Z,8Z,11Z,14Z)/16:1(9Z)), PA(18:3(6Z,9Z,12Z)/18…	HMDB0114842, HMDB0114861, HMDB0114806, HMDB0115324, HMDB0115201, HMDB0114955, HMDB0114956, HMDB0114930, HMDB0115008, HMDB0115034, HMDB0115148, HMDB0114981	PA(16:0/20:5(5Z,8Z,11Z,14Z,17Z))	PA(16:0/20:5(5Z	8Z	11Z	14Z	17Z))	PA 16:0/20:5(5Z	8Z	11Z	14Z	17Z)*	C39H67O8P	694.457	Glycerophospholipids	Glycerophosphates	PA	-	-	-	-	-	-	-
5-weeks	695.466	0.899876	0.05	C39H69O8P	5-weeks, 7-weeks	Shared	PA(18:3(9Z,12Z,15Z)/18:1(9Z)), PA(18:1(9Z)/18:3(6Z,9Z,12Z)), PA(18:1(9Z)/18:3(9Z,12Z,15Z)), PA(22:4(7Z,10Z,13Z,16Z)/14:0), PA(20:4(5Z,8Z,11Z,14Z)/16:0), PA(20:3(8Z,11Z,14Z)/16:1(9Z)), PA(18:4(6Z,9Z,12Z,15Z)/18:0), PA(16:0/20:4(5Z,8Z,11Z,14Z)), PA(16:1(9Z)/20:3(8Z,11Z,14Z)), PA(18:2(9Z,12Z)/18:2(9Z,12Z)), PA(18:3(6Z,9Z,12Z)/18:1(9Z)), PA(14:0/22:4(7Z,10Z,13Z,16Z)), PA(18:0/18:4(6Z,9Z,12Z,15Z))	HMDB0115007, HMDB0114928, HMDB0114929, HMDB0115323, HMDB0115147, HMDB0115565, HMDB0115032, HMDB0114841, HMDB0115513, HMDB0114954, HMDB0114980, HMDB0114790, HMDB0114880	PA(18:3(9Z,12Z,15Z)/18:1(9Z))	PA(18:3(9Z	12Z	15Z)/18:1(9Z))	PA 18:3(9Z	12Z	15Z)/18:1(9Z)	C39H69O8P	696.473	Glycerophospholipids	Glycerophosphates	PA	52929465	74833	HMDB0115007	LMGP10010873	-	LXKCDRKFJMBKAN-DEXHSTLTSA-N	RM0133510
7-weeks	695.466	0.773462	0.05	C39H69O8P	5-weeks, 7-weeks	Shared	PA(18:3(9Z,12Z,15Z)/18:1(9Z)), PA(18:1(9Z)/18:3(6Z,9Z,12Z)), PA(18:1(9Z)/18:3(9Z,12Z,15Z)), PA(22:4(7Z,10Z,13Z,16Z)/14:0), PA(20:4(5Z,8Z,11Z,14Z)/16:0), PA(20:3(8Z,11Z,14Z)/16:1(9Z)), PA(18:4(6Z,9Z,12Z,15Z)/18:0), PA(16:0/20:4(5Z,8Z,11Z,14Z)), PA(16:1(9Z)/20:3(8Z,11Z,14Z)), PA(18:2(9Z,12Z)/18:2(9Z,12Z)), PA(18:3(6Z,9Z,12Z)/18:1(9Z)), PA(14:0/22:4(7Z,10Z,13Z,16Z)), PA(18:0/18:4(6Z,9Z,12Z,15Z))	HMDB0115007, HMDB0114928, HMDB0114929, HMDB0115323, HMDB0115147, HMDB0115565, HMDB0115032, HMDB0114841, HMDB0115513, HMDB0114954, HMDB0114980, HMDB0114790, HMDB0114880	PA(18:3(9Z,12Z,15Z)/18:1(9Z))	PA(18:3(9Z	12Z	15Z)/18:1(9Z))	PA 18:3(9Z	12Z	15Z)/18:1(9Z)	C39H69O8P	696.473	Glycerophospholipids	Glycerophosphates	PA	52929465	74833	HMDB0115007	LMGP10010873	-	LXKCDRKFJMBKAN-DEXHSTLTSA-N	RM0133510
5-weeks	697.481	0.765203	0.05	C39H71O8P	5-weeks, 7-weeks	Shared	PA(18:3(9Z,12Z,15Z)/18:0), PA(18:0/18:3(9Z,12Z,15Z)), PA(18:0/18:3(6Z,9Z,12Z)), PA(18:3(6Z,9Z,12Z)/18:0), PA(14:1(9Z)/22:2(13Z,16Z)), PA(18:2(9Z,12Z)/18:1(9Z)), PA(20:2(11Z,14Z)/16:1(9Z)), PA(16:1(9Z)/20:2(11Z,14Z)), PA(18:1(9Z)/18:2(9Z,12Z)), PA(16:0/20:3(8Z,11Z,14Z)), PA(20:3(8Z,11Z,14Z)/16:0), PA(22:2(13Z,16Z)/14:1(9Z))	HMDB0115005, HMDB0114879, HMDB0114878, HMDB0114978, HMDB0114805, HMDB0114953, HMDB0115536, HMDB0115512, HMDB0114927, HMDB0115511, HMDB0115564, HMDB0115297	PA(18:3(9Z,12Z,15Z)/18:0)	PA(18:3(9Z	12Z	15Z)/18:0)	PA 18:3(9Z	12Z	15Z)/18:0*	C39H71O8P	698.489	Glycerophospholipids	Glycerophosphates	PA	-	-	-	-	-	-	-
7-weeks	697.481	0.231292	0.05	C39H71O8P	5-weeks, 7-weeks	Shared	PA(18:3(9Z,12Z,15Z)/18:0), PA(18:0/18:3(9Z,12Z,15Z)), PA(18:0/18:3(6Z,9Z,12Z)), PA(18:3(6Z,9Z,12Z)/18:0), PA(14:1(9Z)/22:2(13Z,16Z)), PA(18:2(9Z,12Z)/18:1(9Z)), PA(20:2(11Z,14Z)/16:1(9Z)), PA(16:1(9Z)/20:2(11Z,14Z)), PA(18:1(9Z)/18:2(9Z,12Z)), PA(16:0/20:3(8Z,11Z,14Z)), PA(20:3(8Z,11Z,14Z)/16:0), PA(22:2(13Z,16Z)/14:1(9Z))	HMDB0115005, HMDB0114879, HMDB0114878, HMDB0114978, HMDB0114805, HMDB0114953, HMDB0115536, HMDB0115512, HMDB0114927, HMDB0115511, HMDB0115564, HMDB0115297	PA(18:3(9Z,12Z,15Z)/18:0)	PA(18:3(9Z	12Z	15Z)/18:0)	PA 18:3(9Z	12Z	15Z)/18:0*	C39H71O8P	698.489	Glycerophospholipids	Glycerophosphates	PA	-	-	-	-	-	-	-
5-weeks	699.497	0.220728	0.05	C39H73O8P	5-weeks, 7-weeks	Shared	PA(18:0/18:2(9Z,12Z)), PA(18:2(9Z,12Z)/18:0), PA(16:0/20:2(11Z,14Z)), PA(18:1(11Z)/18:1(9Z)), PA(14:0/22:2(13Z,16Z)), PA(18:1(11Z)/18:1(11Z)), PA(20:1(11Z)/16:1(9Z)), PA(18:1(9Z)/18:1(11Z)), PA(22:2(13Z,16Z)/14:0), PA(20:2(11Z,14Z)/16:0), PA(18:1(9Z)/18:1(9Z))	HMDB0007861, HMDB0114951, HMDB0115510, HMDB0007863, HMDB0116699, HMDB0007862, HMDB0115095, HMDB0007864, HMDB0115296, HMDB0115535, HMDB0007865	PA(18:0/18:2(9Z,12Z))	PA(18:0/18:2(9Z	12Z))	PA 18:0/18:2(9Z	12Z)	C39H73O8P	700.504	Glycerophospholipids	Glycerophosphates	PA	24779559	77248	HMDB0007861	LMGP10010036	-	QYYWMYCDFOLKKH-DAKWMOBOSA-N	RM0133491
7-weeks	699.497	0.0664335	0.1	C39H73O8P	5-weeks, 7-weeks	Shared	PA(18:0/18:2(9Z,12Z)), PA(18:2(9Z,12Z)/18:0), PA(16:0/20:2(11Z,14Z)), PA(18:1(11Z)/18:1(9Z)), PA(14:0/22:2(13Z,16Z)), PA(18:1(11Z)/18:1(11Z)), PA(20:1(11Z)/16:1(9Z)), PA(18:1(9Z)/18:1(11Z)), PA(22:2(13Z,16Z)/14:0), PA(20:2(11Z,14Z)/16:0), PA(18:1(9Z)/18:1(9Z))	HMDB0007861, HMDB0114951, HMDB0115510, HMDB0007863, HMDB0116699, HMDB0007862, HMDB0115095, HMDB0007864, HMDB0115296, HMDB0115535, HMDB0007865	PA(18:0/18:2(9Z,12Z))	PA(18:0/18:2(9Z	12Z))	PA 18:0/18:2(9Z	12Z)	C39H73O8P	700.504	Glycerophospholipids	Glycerophosphates	PA	24779559	77248	HMDB0007861	LMGP10010036	-	QYYWMYCDFOLKKH-DAKWMOBOSA-N	RM0133491
5-weeks	702.508	0.533389	0.05	C38H74NO8P	5-weeks	Unique	PE(15:0/18:1(9Z)), PE(18:1(9Z)/15:0), PC(14:1(9Z)/16:0), PC(16:0/14:1(9Z)), PC(14:0/16:1(9Z)), PC(16:1(9Z)/14:0), PE(15:0/18:1(11Z))	HMDB0008894, HMDB0009054, HMDB0007902, HMDB0007966, HMDB0007870, HMDB0007998, HMDB0008893	PE(15:0/18:1(9Z))	PE(15:0/18:1(9Z))	PE 15:0/18:1(9Z)*	C38H74NO8P	703.515	Glycerophospholipids	Glycerophosphoethanolamines	PE	-	-	-	-	-	-	-
5-weeks	712.492	0.700123	0.05	C39H72NO8P	5-weeks, 7-weeks	Shared	PE(16:0/18:3(6Z,9Z,12Z)), PE(16:1(9Z)/18:2(9Z,12Z)), PE(18:2(9Z,12Z)/16:1(9Z)), PE(18:3(9Z,12Z,15Z)/16:0), PE(18:3(6Z,9Z,12Z)/16:0), PE(14:0/20:3(8Z,11Z,14Z)), PE(20:3(8Z,11Z,14Z)/14:0), PE(20:2(11Z,14Z)/14:1(9Z)), PE(14:1(9Z)/20:2(11Z,14Z)), PE(16:0/18:3(9Z,12Z,15Z))	HMDB0008929, HMDB0008961, HMDB0009089, HMDB0009154, HMDB0009121, HMDB0008837, HMDB0009349, HMDB0009284, HMDB0008868, HMDB0008930	PE(16:0/18:3(6Z,9Z,12Z))	PE(16:0/18:3(6Z	9Z	12Z))	PE 16:0/18:3(6Z	9Z	12Z)	C39H72NO8P	713.5	Glycerophospholipids	Glycerophosphoethanolamines	PE	52924922	-	HMDB0008929	LMGP02011224	-	LDZPTHJGVVQFQZ-QKHBFQRPSA-N	RM0173493
7-weeks	712.492	0.628197	0.05	C39H72NO8P	5-weeks, 7-weeks	Shared	PE(16:0/18:3(6Z,9Z,12Z)), PE(16:1(9Z)/18:2(9Z,12Z)), PE(18:2(9Z,12Z)/16:1(9Z)), PE(18:3(9Z,12Z,15Z)/16:0), PE(18:3(6Z,9Z,12Z)/16:0), PE(14:0/20:3(8Z,11Z,14Z)), PE(20:3(8Z,11Z,14Z)/14:0), PE(20:2(11Z,14Z)/14:1(9Z)), PE(14:1(9Z)/20:2(11Z,14Z)), PE(16:0/18:3(9Z,12Z,15Z))	HMDB0008929, HMDB0008961, HMDB0009089, HMDB0009154, HMDB0009121, HMDB0008837, HMDB0009349, HMDB0009284, HMDB0008868, HMDB0008930	PE(16:0/18:3(6Z,9Z,12Z))	PE(16:0/18:3(6Z	9Z	12Z))	PE 16:0/18:3(6Z	9Z	12Z)	C39H72NO8P	713.5	Glycerophospholipids	Glycerophosphoethanolamines	PE	52924922	-	HMDB0008929	LMGP02011224	-	LDZPTHJGVVQFQZ-QKHBFQRPSA-N	RM0173493
5-weeks	714.508	0.921785	0.05	C39H74NO8P	5-weeks, 7-weeks	Shared	PE(16:1(9Z)/18:1(9Z)), PE(18:1(9Z)/16:1(9Z)), PE(20:1(11Z)/14:1(9Z)), PE(20:2(11Z,14Z)/14:0), PE(14:1(9Z)/20:1(11Z)), PE(16:0/18:2(9Z,12Z)), PE(18:2(9Z,12Z)/16:0), PE(14:0/20:2(11Z,14Z))	HMDB0008960, HMDB0009056, HMDB0009251, HMDB0009283, HMDB0008867, HMDB0008928, HMDB0009088, HMDB0008835	PE(16:1(9Z)/18:1(9Z))	PE(16:1(9Z)/18:1(9Z))	PE 16:1(9Z)/18:1(9Z)*	C39H74NO8P	715.515	Glycerophospholipids	Glycerophosphoethanolamines	PE	-	-	-	-	-	-	-
7-weeks	714.508	0.695313	0.05	C39H74NO8P	5-weeks, 7-weeks	Shared	PE(16:1(9Z)/18:1(9Z)), PE(18:1(9Z)/16:1(9Z)), PE(20:1(11Z)/14:1(9Z)), PE(20:2(11Z,14Z)/14:0), PE(14:1(9Z)/20:1(11Z)), PE(16:0/18:2(9Z,12Z)), PE(18:2(9Z,12Z)/16:0), PE(14:0/20:2(11Z,14Z))	HMDB0008960, HMDB0009056, HMDB0009251, HMDB0009283, HMDB0008867, HMDB0008928, HMDB0009088, HMDB0008835	PE(16:1(9Z)/18:1(9Z))	PE(16:1(9Z)/18:1(9Z))	PE 16:1(9Z)/18:1(9Z)*	C39H74NO8P	715.515	Glycerophospholipids	Glycerophosphoethanolamines	PE	-	-	-	-	-	-	-
5-weeks	716.524	0.351347	0.1	C39H76NO8P	5-weeks, 7-weeks	Shared	1-Hexadecanoyl-2-(9Z-octadecenoyl)-sn-glycero-3-phosphoethanolamine; PC(15:0/16:1(9Z)), PC(16:1(9Z)/15:0), PE(14:1(9Z)/20:0), PE(14:0/20:1(11Z)), PE(18:1(9Z)/16:0), PE(16:0/18:1(11Z)), PE(16:1(9Z)/18:0), PE(18:0/16:1(9Z)), PE(20:1(11Z)/14:0), PE(20:0/14:1(9Z)), PE(16:0/18:1(9Z))	C13877; HMDB0007936, HMDB0008000, HMDB0008866, HMDB0008834, HMDB0009055, HMDB0008926, HMDB0008958, HMDB0008990, HMDB0009250, HMDB0009218, HMDB0008927	1-Hexadecanoyl-2-(9Z-octadecenoyl)-sn-glycero-3-phosphoethanolamine	1-Hexadecanoyl-2-(9Z-octadecenoyl)-sn-glycero-3-phosphoethanolamine	PE 16:0/18:1(9Z)	C39H76NO8P	717.531	Glycerophospholipids	Glycerophosphoethanolamines	PE	5283496	34083	HMDB0008927	LMGP02010009	-	FHQVHHIBKUMWTI-OTMQOFQLSA-N	RM0133779
7-weeks	716.524	0.0359148	0.1	C39H76NO8P	5-weeks, 7-weeks	Shared	PC(15:0/16:1(9Z)), PC(16:1(9Z)/15:0), PE(14:1(9Z)/20:0), PE(14:0/20:1(11Z)), PE(18:1(9Z)/16:0), PE(16:0/18:1(11Z)), PE(16:1(9Z)/18:0), PE(18:0/16:1(9Z)), PE(20:1(11Z)/14:0), PE(20:0/14:1(9Z)), PE(16:0/18:1(9Z))	HMDB0007936, HMDB0008000, HMDB0008866, HMDB0008834, HMDB0009055, HMDB0008926, HMDB0008958, HMDB0008990, HMDB0009250, HMDB0009218, HMDB0008927	PC(15:0/16:1(9Z))	PC(15:0/16:1(9Z))	PC 15:0/16:1(9Z)	C39H76NO8P	717.531	Glycerophospholipids	Glycerophosphocholines	PC	24778657	-	HMDB0007936	LMGP01010535	-	QFVHCMLUKNHDSH-WTWBAFHPSA-N	RM0173779
5-weeks	721.481	0.200218	0.05	C41H71O8P	5-weeks	Unique	PA(16:1(9Z)/22:4(7Z,10Z,13Z,16Z)), PA(18:2(9Z,12Z)/20:3(8Z,11Z,14Z)), PA(18:3(6Z,9Z,12Z)/20:2(11Z,14Z)), PA(20:5(5Z,8Z,11Z,14Z,17Z)/18:0), PA(18:4(6Z,9Z,12Z,15Z)/20:1(11Z)), PA(22:4(7Z,10Z,13Z,16Z)/16:1(9Z)), PA(18:3(9Z,12Z,15Z)/20:2(11Z,14Z)), PA(20:1(11Z)/18:4(6Z,9Z,12Z,15Z)), PA(20:4(5Z,8Z,11Z,14Z)/18:1(9Z)), PA(20:2(11Z,14Z)/18:3(9Z,12Z,15Z)), PA(18:1(9Z)/20:4(5Z,8Z,11Z,14Z)), PA(20:2(11Z,14Z…	HMDB0114867, HMDB0115521, HMDB0115522, HMDB0116704, HMDB0115040, HMDB0115327, HMDB0115524, HMDB0115102, HMDB0115151, HMDB0115541, HMDB0114934, HMDB0115540, HMDB0114886, HMDB0115495	PA(16:1(9Z)/22:4(7Z,10Z,13Z,16Z))	PA(16:1(9Z)/22:4(7Z	10Z	13Z	16Z))	PA 16:1(9Z)/22:4(7Z	10Z	13Z	16Z)	C41H71O8P	722.489	Glycerophospholipids	Glycerophosphates	PA	52928816	-	HMDB0114867	LMGP10010223	-	QZKYQQZCWDOSMU-SFYMUWBZSA-N	RM0172907
5-weeks	721.503	0.711977	0.05	C38H75O10P	5-weeks, 7-weeks	Shared	PG(16:0/16:0)	HMDB0010570	PG(16:0/16:0)	PG(16:0/16:0)	PG 16:0/16:0	C38H75O10P	722.51	Glycerophospholipids	Glycerophosphoglycerols	PG	446440	73205	HMDB0010570	LMGP04010986	-	BIABMEZBCHDPBV-MPQUPPDSSA-N	RM0135104
7-weeks	721.503	0.398354	0.05	C38H75O10P	5-weeks, 7-weeks	Shared	PG(16:0/16:0)	HMDB0010570	PG(16:0/16:0)	PG(16:0/16:0)	PG 16:0/16:0	C38H75O10P	722.51	Glycerophospholipids	Glycerophosphoglycerols	PG	446440	73205	HMDB0010570	LMGP04010986	-	BIABMEZBCHDPBV-MPQUPPDSSA-N	RM0135104
5-weeks	723.497	0.204185	0.05	C41H73O8P	5-weeks	Unique	PA(20:2(11Z,14Z)/18:2(9Z,12Z)), PA(18:2(9Z,12Z)/20:2(11Z,14Z)), PA(18:1(9Z)/20:3(8Z,11Z,14Z)), PA(20:1(11Z)/18:3(9Z,12Z,15Z)), PA(20:1(11Z)/18:3(6Z,9Z,12Z)), PA(16:0/22:4(7Z,10Z,13Z,16Z)), PA(18:0/20:4(5Z,8Z,11Z,14Z)), PA(18:3(9Z,12Z,15Z)/20:1(11Z)), PA(18:3(6Z,9Z,12Z)/20:1(11Z)), PA(18:4(6Z,9Z,12Z,15Z)/20:0), PA(20:3(8Z,11Z,14Z)/18:1(9Z)), PA(20:4(5Z,8Z,11Z,14Z)/18:0), PA(20:0/18:4(6Z,9Z,12Z,15Z…	HMDB0115493, HMDB0115520, HMDB0115519, HMDB0115101, HMDB0115100, HMDB0114846, HMDB0114884, HMDB0115013, HMDB0114986, HMDB0115039, HMDB0115568, HMDB0115149, HMDB0115073, HMDB0115326	PA(20:2(11Z,14Z)/18:2(9Z,12Z))	PA(20:2(11Z	14Z)/18:2(9Z	12Z))	PA 20:2(11Z	14Z)/18:2(9Z	12Z)*	C41H73O8P	724.504	Glycerophospholipids	Glycerophosphates	PA	-	-	-	-	-	-	-
5-weeks	725.513	0.134327	0.05	C41H75O8P	5-weeks	Unique	PA(20:1(11Z)/18:2(9Z,12Z)), PA(18:3(6Z,9Z,12Z)/20:0), PA(18:0/20:3(8Z,11Z,14Z)), PA(20:0/18:3(9Z,12Z,15Z)), PA(18:3(9Z,12Z,15Z)/20:0), PA(22:2(13Z,16Z)/16:1(9Z)), PA(20:2(11Z,14Z)/18:1(9Z)), PA(16:1(9Z)/22:2(13Z,16Z)), PA(18:2(9Z,12Z)/20:1(11Z)), PA(18:1(9Z)/20:2(11Z,14Z)), PA(20:3(8Z,11Z,14Z)/18:0), PA(20:0/18:3(6Z,9Z,12Z))	HMDB0115099, HMDB0114985, HMDB0115515, HMDB0115072, HMDB0115012, HMDB0115300, HMDB0115539, HMDB0114866, HMDB0114959, HMDB0115518, HMDB0115566, HMDB0115071	PA(20:1(11Z)/18:2(9Z,12Z))	PA(20:1(11Z)/18:2(9Z	12Z))	PA 20:1(11Z)/18:2(9Z	12Z)*	C41H75O8P	726.52	Glycerophospholipids	Glycerophosphates	PA	-	-	-	-	-	-	-
5-weeks	727.528	0.225954	0.05	C41H77O8P	5-weeks	Unique	PA(18:0/20:2(11Z,14Z)), PA(20:2(11Z,14Z)/18:0), PA(18:2(9Z,12Z)/20:0), PA(16:0/22:2(13Z,16Z)), PA(18:1(9Z)/20:1(11Z)), PA(20:0/18:2(9Z,12Z)), PA(22:2(13Z,16Z)/16:0), PA(20:1(11Z)/18:1(9Z))	HMDB0115514, HMDB0115537, HMDB0114958, HMDB0114845, HMDB0114932, HMDB0115070, HMDB0115299, HMDB0115098	PA(18:0/20:2(11Z,14Z))	PA(18:0/20:2(11Z	14Z))	PA 18:0/20:2(11Z	14Z)*	C41H77O8P	728.536	Glycerophospholipids	Glycerophosphates	PA	-	-	-	-	-	-	-
7-weeks	734.477	0.236635	0.05	C41H70NO8P	7-weeks	Unique	PE(20:5(5Z,8Z,11Z,14Z,17Z)/16:1(9Z)), PE(14:0/22:6(4Z,7Z,10Z,13Z,16Z,19Z)), PE(22:6(4Z,7Z,10Z,13Z,16Z,19Z)/14:0), PE(18:3(9Z,12Z,15Z)/18:3(6Z,9Z,12Z)), PE(18:3(6Z,9Z,12Z)/18:3(6Z,9Z,12Z)), PE(18:3(6Z,9Z,12Z)/18:3(9Z,12Z,15Z)), PE(18:4(6Z,9Z,12Z,15Z)/18:2(9Z,12Z)), PE(18:2(9Z,12Z)/18:4(6Z,9Z,12Z,15Z)), PE(18:3(9Z,12Z,15Z)/18:3(9Z,12Z,15Z)), PE(16:1(9Z)/20:5(5Z,8Z,11Z,14Z,17Z))	HMDB0009452, HMDB0008847, HMDB0009679, HMDB0009160, HMDB0009127, HMDB0009128, HMDB0009192, HMDB0009096, HMDB0009161, HMDB0008972	PE(20:5(5Z,8Z,11Z,14Z,17Z)/16:1(9Z))	PE(20:5(5Z	8Z	11Z	14Z	17Z)/16:1(9Z))	PE 20:5(5Z	8Z	11Z	14Z	17Z)/16:1(9Z)*	C41H70NO8P	735.484	Glycerophospholipids	Glycerophosphoethanolamines	PE	-	-	-	-	-	-	-
5-weeks	736.492	0.551002	0.05	C41H72NO8P	5-weeks, 7-weeks	Shared	PE(18:3(9Z,12Z,15Z)/18:2(9Z,12Z)), PE(14:1(9Z)/22:4(7Z,10Z,13Z,16Z)), PE(16:1(9Z)/20:4(5Z,8Z,11Z,14Z)), PE(18:2(9Z,12Z)/18:3(6Z,9Z,12Z)), PE(18:1(9Z)/18:4(6Z,9Z,12Z,15Z)), PE(22:4(7Z,10Z,13Z,16Z)/14:1(9Z)), PE(18:3(6Z,9Z,12Z)/18:2(9Z,12Z)), PE(16:0/20:5(5Z,8Z,11Z,14Z,17Z)), PE(18:2(9Z,12Z)/18:3(9Z,12Z,15Z)), PE(20:4(5Z,8Z,11Z,14Z)/16:1(9Z)), PE(18:4(6Z,9Z,12Z,15Z)/18:1(9Z)), PE(20:5(5Z,8Z,11Z,14Z…	HMDB0009159, HMDB0008877, HMDB0008970, HMDB0009094, HMDB0009063, HMDB0009581, HMDB0009126, HMDB0008939, HMDB0009095, HMDB0009386, HMDB0009191, HMDB0009451	PE(18:3(9Z,12Z,15Z)/18:2(9Z,12Z))	PE(18:3(9Z	12Z	15Z)/18:2(9Z	12Z))	PE 18:3(9Z	12Z	15Z)/18:2(9Z	12Z)*	C41H72NO8P	737.5	Glycerophospholipids	Glycerophosphoethanolamines	PE	-	-	-	-	-	-	-
7-weeks	736.492	0.295017	0.05	C41H72NO8P	5-weeks, 7-weeks	Shared	PE(18:3(9Z,12Z,15Z)/18:2(9Z,12Z)), PE(14:1(9Z)/22:4(7Z,10Z,13Z,16Z)), PE(16:1(9Z)/20:4(5Z,8Z,11Z,14Z)), PE(18:2(9Z,12Z)/18:3(6Z,9Z,12Z)), PE(18:1(9Z)/18:4(6Z,9Z,12Z,15Z)), PE(22:4(7Z,10Z,13Z,16Z)/14:1(9Z)), PE(18:3(6Z,9Z,12Z)/18:2(9Z,12Z)), PE(16:0/20:5(5Z,8Z,11Z,14Z,17Z)), PE(18:2(9Z,12Z)/18:3(9Z,12Z,15Z)), PE(20:4(5Z,8Z,11Z,14Z)/16:1(9Z)), PE(18:4(6Z,9Z,12Z,15Z)/18:1(9Z)), PE(20:5(5Z,8Z,11Z,14Z…	HMDB0009159, HMDB0008877, HMDB0008970, HMDB0009094, HMDB0009063, HMDB0009581, HMDB0009126, HMDB0008939, HMDB0009095, HMDB0009386, HMDB0009191, HMDB0009451	PE(18:3(9Z,12Z,15Z)/18:2(9Z,12Z))	PE(18:3(9Z	12Z	15Z)/18:2(9Z	12Z))	PE 18:3(9Z	12Z	15Z)/18:2(9Z	12Z)*	C41H72NO8P	737.5	Glycerophospholipids	Glycerophosphoethanolamines	PE	-	-	-	-	-	-	-
5-weeks	738.508	0.848828	0.05	C41H74NO8P	5-weeks, 7-weeks	Shared	PE(18:1(9Z)/18:3(9Z,12Z,15Z)), PC(18:4(6Z,9Z,12Z,15Z)/15:0), PE(18:0/18:4(6Z,9Z,12Z,15Z)), PE(18:3(6Z,9Z,12Z)/18:1(9Z)), PE(18:2(9Z,12Z)/18:2(9Z,12Z)), PE(22:4(7Z,10Z,13Z,16Z)/14:0), PE(20:3(8Z,11Z,14Z)/16:1(9Z)), PE(18:1(9Z)/18:3(6Z,9Z,12Z)), PE(14:0/22:4(7Z,10Z,13Z,16Z)), PE(20:4(5Z,8Z,11Z,14Z)/16:0), PE(18:3(9Z,12Z,15Z)/18:1(9Z)), PE(16:0/20:4(8Z,11Z,14Z,17Z)), PE(18:4(6Z,9Z,12Z,15Z)/18:0), PC…	HMDB0009062, HMDB0008231, HMDB0008997, HMDB0009125, HMDB0009093, HMDB0009580, HMDB0009353, HMDB0009061, HMDB0008844, HMDB0009385, HMDB0009158, HMDB0008938, HMDB0009189, HMDB0007943, HMDB0008937	PE(18:1(9Z)/18:3(9Z,12Z,15Z))	PE(18:1(9Z)/18:3(9Z	12Z	15Z))	PE 18:1(9Z)/18:3(9Z	12Z	15Z)*	C41H74NO8P	739.515	Glycerophospholipids	Glycerophosphoethanolamines	PE	-	-	-	-	-	-	-
7-weeks	738.508	0.288755	0.05	C41H74NO8P	5-weeks, 7-weeks	Shared	PE(18:1(9Z)/18:3(9Z,12Z,15Z)), PC(18:4(6Z,9Z,12Z,15Z)/15:0), PE(18:0/18:4(6Z,9Z,12Z,15Z)), PE(18:3(6Z,9Z,12Z)/18:1(9Z)), PE(18:2(9Z,12Z)/18:2(9Z,12Z)), PE(22:4(7Z,10Z,13Z,16Z)/14:0), PE(20:3(8Z,11Z,14Z)/16:1(9Z)), PE(18:1(9Z)/18:3(6Z,9Z,12Z)), PE(14:0/22:4(7Z,10Z,13Z,16Z)), PE(20:4(5Z,8Z,11Z,14Z)/16:0), PE(18:3(9Z,12Z,15Z)/18:1(9Z)), PE(16:0/20:4(8Z,11Z,14Z,17Z)), PE(18:4(6Z,9Z,12Z,15Z)/18:0), PC…	HMDB0009062, HMDB0008231, HMDB0008997, HMDB0009125, HMDB0009093, HMDB0009580, HMDB0009353, HMDB0009061, HMDB0008844, HMDB0009385, HMDB0009158, HMDB0008938, HMDB0009189, HMDB0007943, HMDB0008937	PE(18:1(9Z)/18:3(9Z,12Z,15Z))	PE(18:1(9Z)/18:3(9Z	12Z	15Z))	PE 18:1(9Z)/18:3(9Z	12Z	15Z)*	C41H74NO8P	739.515	Glycerophospholipids	Glycerophosphoethanolamines	PE	-	-	-	-	-	-	-
5-weeks	740.524	0.515826	0.05	C41H76NO8P	5-weeks, 7-weeks	Shared	PC(18:3(6Z,9Z,12Z)/15:0), PE(16:0/20:3(8Z,11Z,14Z)), PE(18:0/18:3(9Z,12Z,15Z)), PE(20:2(11Z,14Z)/16:1(9Z)), PC(18:3(9Z,12Z,15Z)/15:0), PE(18:3(6Z,9Z,12Z)/18:0), PE(20:3(8Z,11Z,14Z)/16:0), PE(18:1(9Z)/18:2(9Z,12Z)), PC(15:0/18:3(9Z,12Z,15Z)), PC(15:0/18:3(6Z,9Z,12Z)), PE(18:3(9Z,12Z,15Z)/18:0), PE(18:2(9Z,12Z)/18:1(9Z)), PE(22:2(13Z,16Z)/14:1(9Z)), PE(18:0/18:3(6Z,9Z,12Z)), PE(16:1(9Z)/20:2(11Z,14…	HMDB0008165, HMDB0008936, HMDB0008996, HMDB0009287, HMDB0008198, HMDB0009123, HMDB0009352, HMDB0009060, HMDB0007942, HMDB0007941, HMDB0009156, HMDB0009092, HMDB0009548, HMDB0008995, HMDB0008967, HMDB0008876	PC(18:3(6Z,9Z,12Z)/15:0)	PC(18:3(6Z	9Z	12Z)/15:0)	PC 18:3(6Z	9Z	12Z)/15:0*	C41H76NO8P	741.531	Glycerophospholipids	Glycerophosphocholines	PC	-	-	-	-	-	-	-
7-weeks	740.524	0.058093	0.1	C41H76NO8P	5-weeks, 7-weeks	Shared	PC(18:3(6Z,9Z,12Z)/15:0), PE(16:0/20:3(8Z,11Z,14Z)), PE(18:0/18:3(9Z,12Z,15Z)), PE(20:2(11Z,14Z)/16:1(9Z)), PC(18:3(9Z,12Z,15Z)/15:0), PE(18:3(6Z,9Z,12Z)/18:0), PE(20:3(8Z,11Z,14Z)/16:0), PE(18:1(9Z)/18:2(9Z,12Z)), PC(15:0/18:3(9Z,12Z,15Z)), PC(15:0/18:3(6Z,9Z,12Z)), PE(18:3(9Z,12Z,15Z)/18:0), PE(18:2(9Z,12Z)/18:1(9Z)), PE(22:2(13Z,16Z)/14:1(9Z)), PE(18:0/18:3(6Z,9Z,12Z)), PE(16:1(9Z)/20:2(11Z,14…	HMDB0008165, HMDB0008936, HMDB0008996, HMDB0009287, HMDB0008198, HMDB0009123, HMDB0009352, HMDB0009060, HMDB0007942, HMDB0007941, HMDB0009156, HMDB0009092, HMDB0009548, HMDB0008995, HMDB0008967, HMDB0008876	PC(18:3(6Z,9Z,12Z)/15:0)	PC(18:3(6Z	9Z	12Z)/15:0)	PC 18:3(6Z	9Z	12Z)/15:0*	C41H76NO8P	741.531	Glycerophospholipids	Glycerophosphocholines	PC	-	-	-	-	-	-	-
5-weeks	742.539	0.591536	0.05	C41H78NO8P	5-weeks	Unique	PE(16:1(9Z)/20:1(11Z)), PE(18:1(11Z)/18:1(9Z)), PC(18:2(9Z,12Z)/15:0), PE(18:2(9Z,12Z)/18:0), PC(15:0/18:2(9Z,12Z)), PE(22:2(13Z,16Z)/14:0), PE(22:1(13Z)/14:1(9Z)), PE(14:0/22:2(13Z,16Z)), PE(18:1(11Z)/18:1(11Z)), PE(20:2(11Z,14Z)/16:0), PE(18:1(9Z)/18:1(11Z)), PE(14:1(9Z)/22:1(13Z)), PE(18:1(9Z)/18:1(9Z)), PE(16:0/20:2(11Z,14Z)), PE(18:0/18:2(9Z,12Z)), PE(20:1(11Z)/16:1(9Z))	HMDB0008966, HMDB0009026, HMDB0008132, HMDB0009090, HMDB0007940, HMDB0009547, HMDB0009515, HMDB0008843, HMDB0009025, HMDB0009286, HMDB0009058, HMDB0008875, HMDB0009059, HMDB0008934, HMDB0008994, HMDB0009254	PE(16:1(9Z)/20:1(11Z))	PE(16:1(9Z)/20:1(11Z))	PE 16:1(9Z)/20:1(11Z)*	C41H78NO8P	743.547	Glycerophospholipids	Glycerophosphoethanolamines	PE	-	-	-	-	-	-	-
5-weeks	743.487	0.714251	0.05	C40H73O10P	5-weeks, 7-weeks	Shared	PG(16:1(9Z)/18:2(9Z,12Z)), PG(18:3(9Z,12Z,15Z)/16:0), PG(16:0/18:3(6Z,9Z,12Z)), PG(18:3(6Z,9Z,12Z)/16:0), PG(16:0/18:3(9Z,12Z,15Z)), PG(18:2(9Z,12Z)/16:1(9Z))	HMDB0010590, HMDB0010675, HMDB0010576, HMDB0010660, HMDB0010577, HMDB0010646	PG(16:1(9Z)/18:2(9Z,12Z))	PG(16:1(9Z)/18:2(9Z	12Z))	PG 16:1(9Z)/18:2(9Z	12Z)*	C40H73O10P	744.494	Glycerophospholipids	Glycerophosphoglycerols	PG	-	-	-	-	-	-	-
7-weeks	743.487	0.421554	0.05	C40H73O10P	5-weeks, 7-weeks	Shared	PG(16:1(9Z)/18:2(9Z,12Z)), PG(18:3(9Z,12Z,15Z)/16:0), PG(16:0/18:3(6Z,9Z,12Z)), PG(18:3(6Z,9Z,12Z)/16:0), PG(16:0/18:3(9Z,12Z,15Z)), PG(18:2(9Z,12Z)/16:1(9Z))	HMDB0010590, HMDB0010675, HMDB0010576, HMDB0010660, HMDB0010577, HMDB0010646	PG(16:1(9Z)/18:2(9Z,12Z))	PG(16:1(9Z)/18:2(9Z	12Z))	PG 16:1(9Z)/18:2(9Z	12Z)*	C40H73O10P	744.494	Glycerophospholipids	Glycerophosphoglycerols	PG	-	-	-	-	-	-	-
5-weeks	744.555	0.0706193	0.05	C41H80NO8P	5-weeks	Unique	PE(14:1(9Z)/22:0), PE(16:1(9Z)/20:0), PE(18:0/18:1(9Z)), PE(14:0/22:1(13Z)), PE(18:1(9Z)/18:0), PC(15:0/18:1(9Z)), PE(20:0/16:1(9Z)), PE(22:1(13Z)/14:0), PC(18:1(9Z)/15:0), PE(18:0/18:1(11Z)), PE(22:0/14:1(9Z)), PE-NMe2(16:0/18:1(9Z)), PE(16:0/20:1(11Z)), PE(18:1(11Z)/18:0), PC(15:0/18:1(11Z)), PE(20:1(11Z)/16:0)	HMDB0008874, HMDB0008965, HMDB0008993, HMDB0008842, HMDB0009057, HMDB0007939, HMDB0009221, HMDB0009514, HMDB0008099, HMDB0008992, HMDB0009482, HMDB0010568, HMDB0008933, HMDB0009024, HMDB0007938, HMDB0009253	PE(14:1(9Z)/22:0)	PE(14:1(9Z)/22:0)	PE 14:1(9Z)/22:0*	C41H80NO8P	745.562	Glycerophospholipids	Glycerophosphoethanolamines	PE	-	-	-	-	-	-	-
5-weeks	745.503	0.920719	0.05	C40H75O10P	5-weeks, 7-weeks	Shared	PG(16:0/18:2(9Z,12Z)), PG(18:2(9Z,12Z)/16:0), PG(18:1(9Z)/16:1(9Z)), PG(16:1(9Z)/18:1(11Z)), PG(16:1(9Z)/18:1(9Z)), PG(18:1(11Z)/16:1(9Z))	HMDB0010575, HMDB0010645, HMDB0010631, HMDB0010588, HMDB0010589, HMDB0010616	PG(16:0/18:2(9Z,12Z))	PG(16:0/18:2(9Z	12Z))	PG 16:0/18:2(9Z	12Z)	C40H75O10P	746.51	Glycerophospholipids	Glycerophosphoglycerols	PG	52927246	73238	HMDB0010575	LMGP04010983	-	ATBOMIWRCZXYSZ-WLGRLVTESA-N	RM0133875
7-weeks	745.503	0.556059	0.05	C40H75O10P	5-weeks, 7-weeks	Shared	PG(16:0/18:2(9Z,12Z)), PG(18:2(9Z,12Z)/16:0), PG(18:1(9Z)/16:1(9Z)), PG(16:1(9Z)/18:1(11Z)), PG(16:1(9Z)/18:1(9Z)), PG(18:1(11Z)/16:1(9Z))	HMDB0010575, HMDB0010645, HMDB0010631, HMDB0010588, HMDB0010589, HMDB0010616	PG(16:0/18:2(9Z,12Z))	PG(16:0/18:2(9Z	12Z))	PG 16:0/18:2(9Z	12Z)	C40H75O10P	746.51	Glycerophospholipids	Glycerophosphoglycerols	PG	52927246	73238	HMDB0010575	LMGP04010983	-	ATBOMIWRCZXYSZ-WLGRLVTESA-N	RM0133875
5-weeks	746.607	0.0732753	0.05	C42H86NO7P	5-weeks	Unique	PC(o-16:0/18:0)	HMDB0013405	PC(o-16:0/18:0)	PC(o-16:0/18:0)	PC O-16:0/18:0	C42H86NO7P	747.614	Glycerophospholipids	Glycerophosphocholines	O-PC	11803170	86229	HMDB0013405	LMGP01020033	-	PXPSGTINXJQLBR-VQJSHJPSSA-N	RM0135058
5-weeks	747.518	0.225935	0.1	C40H77O10P	5-weeks	Unique	1-Hexadecanoyl-2-(9Z-octadecenoyl)-sn-glycero-3-phospho-sn-glycerol; PG(18:1(11Z)/16:0), PG(18:0/16:1(9Z)), PG(18:1(9Z)/16:0), PG(16:0/18:1(9Z)), PG(16:0/18:1(11Z)), PG(16:1(9Z)/18:0)	C13883; HMDB0010615, HMDB0010601, HMDB0010630, HMDB0010574, HMDB0010573, HMDB0010587	1-Hexadecanoyl-2-(9Z-octadecenoyl)-sn-glycero-3-phospho-sn-glycerol	1-Hexadecanoyl-2-(9Z-octadecenoyl)-sn-glycero-3-phospho-sn-glycerol	-	-	-	-	-	-	-	-	-	-	-	-	-
5-weeks	748.513	0.122055	0.05	C39H76NO10P	5-weeks	Unique	PS(18:0/15:0), PS(15:0/18:0)	HMDB0112372, HMDB0112322	PS(18:0/15:0)	PS(18:0/15:0)	PS 18:0/15:0	C39H76NO10P	749.521	Glycerophospholipids	Glycerophosphoserines	PS	52925420	-	HMDB0112372	LMGP03010310	-	BURSBPUKIKFQEZ-XDSPJLLDSA-N	RM0173698
5-weeks	753.544	0.153764	0.05	C43H79O8P	5-weeks	Unique	PA(20:0/20:3(8Z,11Z,14Z)), PA(20:2(11Z,14Z)/20:1(11Z)), PA(18:3(9Z,12Z,15Z)/22:0), PA(18:3(6Z,9Z,12Z)/22:0), PA(22:2(13Z,16Z)/18:1(9Z)), PA(22:0/18:3(9Z,12Z,15Z)), PA(18:1(9Z)/22:2(13Z,16Z)), PA(20:3(8Z,11Z,14Z)/20:0), PA(22:0/18:3(6Z,9Z,12Z)), PA(20:1(11Z)/20:2(11Z,14Z))	HMDB0115529, HMDB0115544, HMDB0115018, HMDB0114991, HMDB0115303, HMDB0115250, HMDB0114939, HMDB0115572, HMDB0115249, HMDB0115530	PA(20:0/20:3(8Z,11Z,14Z))	PA(20:0/20:3(8Z	11Z	14Z))	PA 20:0/20:3(8Z	11Z	14Z)	C43H79O8P	754.551	Glycerophospholipids	Glycerophosphates	PA	52929113	-	HMDB0115529	LMGP10010520	-	OGZCXFGNZTZLAY-BOKWQNBYSA-N	RM0173281
5-weeks	755.56	0.496956	0.05	C43H81O8P	5-weeks	Unique	PA(18:2(9Z,12Z)/22:0), PA(20:1(11Z)/20:1(11Z)), PA(22:2(13Z,16Z)/18:0), PA(18:0/22:2(13Z,16Z)), PA(22:0/18:2(9Z,12Z)), PA(20:2(11Z,14Z)/20:0), PA(20:0/20:2(11Z,14Z))	HMDB0114964, HMDB0115104, HMDB0115301, HMDB0114889, HMDB0115248, HMDB0115543, HMDB0115528	PA(18:2(9Z,12Z)/22:0)	PA(18:2(9Z	12Z)/22:0)	PA 18:2(9Z	12Z)/22:0*	C43H81O8P	756.567	Glycerophospholipids	Glycerophosphates	PA	-	-	-	-	-	-	-
5-weeks	758.498	0.464882	0.05	C40H74NO10P	5-weeks	Unique	PS(16:1(9Z)/18:1(9Z)), PS(20:1(11Z)/14:1(9Z)), PS(14:0/20:2(11Z,14Z)), PS(18:1(9Z)/16:1(9Z)), PS(14:1(9Z)/20:1(11Z)), PS(18:2(9Z,12Z)/16:0), PS(16:0/18:2(9Z,12Z)), PS(20:2(11Z,14Z)/14:0)	HMDB0012368, HMDB0112541, HMDB0112296, HMDB0012388, HMDB0112278, HMDB0012398, HMDB0012358, HMDB0112567	PS(16:1(9Z)/18:1(9Z))	PS(16:1(9Z)/18:1(9Z))	PS 16:1(9Z)/18:1(9Z)*	C40H74NO10P	759.505	Glycerophospholipids	Glycerophosphoserines	PS	-	-	-	-	-	-	-
5-weeks	764.524	0.0311479	0.1	C43H76NO8P	5-weeks	Unique	PE(18:4(6Z,9Z,12Z,15Z)/20:1(11Z)), PE(18:0/20:5(5Z,8Z,11Z,14Z,17Z)), PE(18:3(9Z,12Z,15Z)/20:2(11Z,14Z)), PE(20:4(5Z,8Z,11Z,14Z)/18:1(9Z)), PE(18:2(9Z,12Z)/20:3(8Z,11Z,14Z)), PE(20:2(11Z,14Z)/18:3(9Z,12Z,15Z)), PE(18:3(6Z,9Z,12Z)/20:2(11Z,14Z)), PE(16:1(9Z)/22:4(7Z,10Z,13Z,16Z)), PE(20:2(11Z,14Z)/18:3(6Z,9Z,12Z)), PE(18:1(9Z)/20:4(5Z,8Z,11Z,14Z)), PE(20:3(8Z,11Z,14Z)/18:2(9Z,12Z)), PE(22:4(7Z,10Z,…	HMDB0009197, HMDB0009005, HMDB0009165, HMDB0009389, HMDB0009101, HMDB0009293, HMDB0009132, HMDB0008976, HMDB0009292, HMDB0009069, HMDB0009357, HMDB0009584, HMDB0009453, HMDB0007951, HMDB0009261	PE(18:4(6Z,9Z,12Z,15Z)/20:1(11Z))	PE(18:4(6Z	9Z	12Z	15Z)/20:1(11Z))	PE 18:4(6Z	9Z	12Z	15Z)/20:1(11Z)*	C43H76NO8P	765.531	Glycerophospholipids	Glycerophosphoethanolamines	PE	-	-	-	-	-	-	-
5-weeks	766.539	0.50266	0.1	C43H78NO8P	5-weeks	Unique	1-Octadecanoyl-2-(5Z,8Z,11Z,14Z-eicosatetraenoyl)-sn-glycero-3-phosphoethanolamine; PE(20:1(11Z)/18:3(6Z,9Z,12Z)), PE(20:0/18:4(6Z,9Z,12Z,15Z)), PE(20:1(11Z)/18:3(9Z,12Z,15Z)), PE(22:4(7Z,10Z,13Z,16Z)/16:0), PE(20:3(8Z,11Z,14Z)/18:1(9Z)), PC(20:4(5Z,8Z,11Z,14Z)/15:0), PC(15:0/20:4(5Z,8Z,11Z,14Z)), PE(20:2(11Z,14Z)/18:2(9Z,12Z)), PE(18:4(6Z,9Z,12Z,15Z)/20:0), PE(18:3(9Z,12Z,15Z)/20:1(11Z)), PE(18:…	C21480; HMDB0009259, HMDB0009228, HMDB0009260, HMDB0009583, HMDB0009356, HMDB0008428, HMDB0007949, HMDB0009291, HMDB0009196, HMDB0009164, HMDB0009068, HMDB0009387, HMDB0009067, HMDB0009003, HMDB0009131, HMDB0009420, HMDB0009099, HMDB0008943	1-Octadecanoyl-2-(5Z,8Z,11Z,14Z-eicosatetraenoyl)-sn-glycero-3-phosphoethanolamine	1-Octadecanoyl-2-(5Z	8Z	11Z	14Z-eicosatetraenoyl)-sn-glycero-3-phosphoethanolamine	PE 18:0/20:4(5Z	8Z	11Z	14Z)	C43H78NO8P	767.547	Glycerophospholipids	Glycerophosphoethanolamines	PE	5289133	78268	HMDB0009003	LMGP02010118	-	ANRKEHNWXKCXDB-BHFWLYLHSA-N	RM0133796
5-weeks	767.487	0.0217422	0.1	C42H73O10P	5-weeks	Unique	PG(18:3(9Z,12Z,15Z)/18:2(9Z,12Z)), PG(16:1(9Z)/20:4(5Z,8Z,11Z,14Z)), PG(18:2(9Z,12Z)/18:3(6Z,9Z,12Z)), PG(20:4(5Z,8Z,11Z,14Z)/16:1(9Z)), PG(18:2(9Z,12Z)/18:3(9Z,12Z,15Z)), PG(18:3(6Z,9Z,12Z)/18:2(9Z,12Z))	HMDB0010680, HMDB0010595, HMDB0010651, HMDB0116608, HMDB0010652, HMDB0010665	PG(18:3(9Z,12Z,15Z)/18:2(9Z,12Z))	PG(18:3(9Z	12Z	15Z)/18:2(9Z	12Z))	PG 18:3(9Z	12Z	15Z)/18:2(9Z	12Z)*	C42H73O10P	768.494	Glycerophospholipids	Glycerophosphoglycerols	PG	-	-	-	-	-	-	-
5-weeks	768.555	0.300716	0.05	C43H80NO8P	5-weeks	Unique	PE(20:3(5Z,8Z,11Z)/18:0), PE(22:2(13Z,16Z)/16:1(9Z)), PC(15:0/20:3(8Z,11Z,14Z)), PC(20:3(8Z,11Z,14Z)/15:0), PE(20:1(11Z)/18:2(9Z,12Z)), PE(16:1(9Z)/22:2(13Z,16Z)), PE(18:3(9Z,12Z,15Z)/20:0), PE(18:0/20:3(8Z,11Z,14Z)), PE(20:3(8Z,11Z,14Z)/18:0), PE(20:0/18:3(9Z,12Z,15Z)), PE(18:1(9Z)/20:2(11Z,14Z)), PE(20:0/18:3(6Z,9Z,12Z)), PE(20:2(11Z,14Z)/18:1(9Z)), PE(18:3(6Z,9Z,12Z)/20:0), PE(18:2(9Z,12Z)/20:…	HMDB0009321, HMDB0009551, HMDB0007948, HMDB0008396, HMDB0009258, HMDB0008975, HMDB0009163, HMDB0009002, HMDB0009354, HMDB0009227, HMDB0009066, HMDB0009226, HMDB0009290, HMDB0009130, HMDB0009098	PE(20:3(5Z,8Z,11Z)/18:0)	PE(20:3(5Z	8Z	11Z)/18:0)	PE 20:3(5Z	8Z	11Z)/18:0*	C43H80NO8P	769.562	Glycerophospholipids	Glycerophosphoethanolamines	PE	-	-	-	-	-	-	-
5-weeks	769.503	0.182029	0.05	C42H75O10P	5-weeks	Unique	PG(18:3(9Z,12Z,15Z)/18:1(9Z)), PG(16:1(9Z)/20:3(8Z,11Z,14Z)), PG(18:1(11Z)/18:3(9Z,12Z,15Z)), PG(18:2(9Z,12Z)/18:2(9Z,12Z)), PG(18:3(6Z,9Z,12Z)/18:1(9Z)), PG(18:1(9Z)/18:3(6Z,9Z,12Z)), PG(16:1(9Z)/20:3(5Z,8Z,11Z)), PG(20:4(5Z,8Z,11Z,14Z)/16:0), PG(18:1(11Z)/18:3(6Z,9Z,12Z)), PG(16:0/20:4(5Z,8Z,11Z,14Z)), PG(18:3(6Z,9Z,12Z)/18:1(11Z)), PG(18:1(9Z)/18:3(9Z,12Z,15Z)), PG(18:3(9Z,12Z,15Z)/18:1(11Z))	HMDB0010679, HMDB0010594, HMDB0010622, HMDB0010650, HMDB0010664, HMDB0010636, HMDB0010593, HMDB0116606, HMDB0010621, HMDB0010580, HMDB0010663, HMDB0010637, HMDB0010678	PG(18:3(9Z,12Z,15Z)/18:1(9Z))	PG(18:3(9Z	12Z	15Z)/18:1(9Z))	PG 18:3(9Z	12Z	15Z)/18:1(9Z)*	C42H75O10P	770.51	Glycerophospholipids	Glycerophosphoglycerols	PG	-	-	-	-	-	-	-
5-weeks	771.518	0.0420461	0.1	C42H77O10P	5-weeks	Unique	PG(18:0/18:3(9Z,12Z,15Z)), PG(18:3(9Z,12Z,15Z)/18:0), PG(18:1(9Z)/18:2(9Z,12Z)), PG(18:2(9Z,12Z)/18:1(11Z)), PG(18:1(11Z)/18:2(9Z,12Z)), PG(18:0/18:3(6Z,9Z,12Z)), PG(16:0/20:3(5Z,8Z,11Z)), PG(18:2(9Z,12Z)/18:1(9Z)), PG(16:0/20:3(8Z,11Z,14Z)), PG(18:3(6Z,9Z,12Z)/18:0)	HMDB0010607, HMDB0010677, HMDB0010635, HMDB0010648, HMDB0010620, HMDB0010606, HMDB0010578, HMDB0010649, HMDB0010579, HMDB0010662	PG(18:0/18:3(9Z,12Z,15Z))	PG(18:0/18:3(9Z	12Z	15Z))	PG 18:0/18:3(9Z	12Z	15Z)*	C42H77O10P	772.525	Glycerophospholipids	Glycerophosphoglycerols	PG	-	-	-	-	-	-	-
5-weeks	776.545	0.524297	0.05	C41H80NO10P	5-weeks, 7-weeks	Shared	PS(15:0/20:0), PS(20:0/15:0)	HMDB0112327, HMDB0112513	PS(15:0/20:0)	PS(15:0/20:0)	PS 15:0/20:0*	C41H80NO10P	777.552	Glycerophospholipids	Glycerophosphoserines	PS	-	-	-	-	-	-	-
7-weeks	776.545	0.081136	0.1	C41H80NO10P	5-weeks, 7-weeks	Shared	PS(15:0/20:0), PS(20:0/15:0)	HMDB0112327, HMDB0112513	PS(15:0/20:0)	PS(15:0/20:0)	PS 15:0/20:0*	C41H80NO10P	777.552	Glycerophospholipids	Glycerophosphoserines	PS	-	-	-	-	-	-	-
5-weeks	783.591	0.0469439	0.1	C45H85O8P	5-weeks	Unique	PA(20:0/22:2(13Z,16Z)), PA(22:0/20:2(11Z,14Z)), PA(20:2(11Z,14Z)/22:0), PA(22:2(13Z,16Z)/20:0)	HMDB0115084, HMDB0115589, HMDB0115551, HMDB0115308	PA(20:0/22:2(13Z,16Z))	PA(20:0/22:2(13Z	16Z))	PA 20:0/22:2(13Z	16Z)	C45H85O8P	784.598	Glycerophospholipids	Glycerophosphates	PA	52929117	-	HMDB0115084	LMGP10010524	-	AVPZPEHDIWHRRN-MTFJKWJPSA-N	RM0173252
5-weeks	786.529	0.0307684	0.1	C42H78NO10P	5-weeks	Unique	PS(16:0/20:2(11Z,14Z)), PS(16:1(9Z)/20:1(11Z)), PS(18:2(9Z,12Z)/18:0), PS(14:0/22:2(13Z,16Z)), PS(18:0/18:2(9Z,12Z)), PS(18:1(9Z)/18:1(9Z)), PS(20:1(11Z)/16:1(9Z)), PS(22:2(13Z,16Z)/14:0), PS(20:2(11Z,14Z)/16:0)	HMDB0112346, HMDB0112288, HMDB0012400, HMDB0112302, HMDB0012380, HMDB0012390, HMDB0112544, HMDB0112761, HMDB0112570	PS(16:0/20:2(11Z,14Z))	PS(16:0/20:2(11Z	14Z))	PS 16:0/20:2(11Z	14Z)*	C42H78NO10P	787.536	Glycerophospholipids	Glycerophosphoserines	PS	-	-	-	-	-	-	-
