# Supplementary material for: A Step‐by‐Step Protocol From METASPACE to Biological Interpretation
Source: J Mass Spectrom. 2026 Jun 11;61(7):e70072. doi: 10.1002/jms.70072 (PMC13255009; doi:10.1002/jms.70072)
Supplement: Supplementary file 3 — Data S2: Supporting information. [file JMS-61-e70072-s003.xlsx]

## Sheet: Unique
mz	datasetName	moleculeNames	moleculeIds	formula	SampleName	Name1	SuperClass	Class	SubClass	AKI	Control	DKD	Diabetes_Mellitus_Resilient	H-CKD	SharedGroups	NumGroups	Category
341.222	s-2212-003371_4_s1_lip_pos_20250117_bg	14,19-Dihydroaspidospermatine	HMDB0030359	C21H28N2O2	Diabetes_Mellitus_Resilient	14,19-Dihydroaspidospermatine	Alkaloids	Strychnos alkaloids	-	0	0	0	1	0	Diabetes_Mellitus_Resilient	1	Unique
359.076	qc-077_2_s1_lip_pos_20250103_bg	Pollenitin 8-acetate, Luteolin 7-lactate, Linderoflavone A, 3,5,8,2'-Tetrahydroxy-7-methoxyflavone 8-acetate, 3,7-Dihydroxy-5,6-dimethoxy-3',4'-methylenedioxyflavone, 5-Hydroxy-7,2',4'-trimethoxy-3',6'-diketoflavone, 3,8-dimethoxy-5,7-dihydroxy-3',4'-methylenedioxyflavone, 5,4'-Dihydroxy-3,3'-dimethoxy-6,7-methylenedioxyflavone, 5,3'-Dihydroxy-4',5'-dimethoxy-6,7-methylenedioxyisoflavone, Dalpala…	LMPK12113167, LMPK12110733, LMPK12111480, LMPK12113074, LMPK12113022, LMPK12111513, LMPK12113266, LMPK12113021, LMPK12050420, LMPK12050424; HMDB0029272	C18H14O8	Control	Pollenitin 8-acetate	Polyketides	Flavonoids	Flavones and Flavonols	0	1	0	0	0	Control	1	Unique
365.105	qc-077_2_s1_lip_pos_20250103_bg	D-Maltose, Melibiose, Cellobiose, Alpha-Lactose, Sucrose, Lactulose, Trehalose, Isomaltose, Galactinol, 3-b-Galactopyranosyl glucose, Epimelibiose, Kojibiose, Turanose, Neotrehalose, Sakebiose, Inulobiose, Galabiose, Maltulose, Mannobiose, DEAE-cellulose, Allolactose, Glucinol, Trehalulose, Fagopyritol A1, beta-Lactose, Glucose-1,3-mannose oligosaccharide, 2-{[3,4-dihydroxy-2,5-bis(hydroxymethyl)…	HMDB0000163, HMDB0000048, HMDB0000055, HMDB0000186, HMDB0000258, HMDB0000740, HMDB0000975, HMDB0002923, HMDB0005826, HMDB0006603, HMDB0006792, HMDB0011742, HMDB0011740, HMDB0029880, HMDB0029882, HMDB0029898, HMDB0029902, HMDB0029919, HMDB0029933, HMDB0033368, HMDB0038489, HMDB0039237, HMDB0039727, HMDB0039876, HMDB0041627, HMDB0060068, HMDB0125600, HMDB0133305	C12H22O11	Control	D-Maltose	Carbohydrates	Disaccharides	Disaccharides	0	1	0	0	0	Control	1	Unique
391.102	s-2212-003371_4_s1_lip_pos_20250117_bg	5,2',4'-Trihydroxy-3,6,7,8-tetramethoxyflavone, 5,3',5'-Trihydroxy-3,6,7,4'-tetramethoxyflavone, 5,7,3'-Trihydroxy-3,6,4',5'-tetramethoxyflavone, Apuleitrin, 3,5,3'-Trihydroxy-6,7,4',5'-tetramethoxyflavone, 5,6,5'-Trihydroxy-3,7,2',4'-tetramethoxyflavone, Clitoriacetal, 5,7,4'-Trihydroxy-3,6,3',5'-tetramethoxyflavone, Gardenin E, Scaposin, Agecorynin D, 5-O-Demethylapulein, 5,7,5'-Trihydroxy-3,6,…	LMPK12113374, LMPK12110615, LMPK12110617, LMPK12110618, LMPK12110619, LMPK12113057, LMPK12060052, LMPK12110616, LMPK12111487, LMPK12111488, LMPK12111500, LMPK12113054, LMPK12113055, LMPK12113056, LMPK12113275, LMPK12113276, LMPK12113335, LMPK12113352, LMPK12113288, LMPK12113334, LMPK12113336, LMPK12113337, LMPK12113338, LMPK12113339; HMDB0130259, HMDB0130260, HMDB0129269, HMDB0130059, HMDB0135167…	C19H18O9	Diabetes_Mellitus_Resilient	5,2',4'-Trihydroxy-3,6,7,8-tetramethoxyflavone	Polyketides	Flavonoids	Flavones and Flavonols	0	0	0	1	0	Diabetes_Mellitus_Resilient	1	Unique
405.058	qc-077_2_s1_lip_pos_20250103_bg	12a-Hydroxypachyrrhizone; (+)-12a-Hydroxypachyrrhizone	LMPK12060037; HMDB0030774	C20H14O8	Control	12a-Hydroxypachyrrhizone	Polyketides	Flavonoids	Rotenoid flavonoids	0	1	0	0	0	Control	1	Unique
413.266	qc-077_2_s1_lip_pos_20250103_bg	3alpha-Hydroxy-6-oxo-5alpha-cholan-24-oic Acid, 7-oxolithocholic acid, 3beta-Hydroxy-7-oxo-5alpha-cholan-24-oic Acid, 3alpha-Hydroxy-11-oxo-5beta-cholan-24-oic Acid, 3alpha-Hydroxy-12-oxo-5beta-cholan-24-oic Acid, 12beta-Hydroxy-3-oxo-5beta-cholan-24-oic Acid, 12alpha-Hydroxy-3-oxo-5alpha-cholan-24-oic Acid, 3beta,6beta-Dihydroxychol-4-en-24-oic Acid, 3beta,7alpha-Dihydroxychol-5-en-24-oic Acid, …	LMST04010148, LMST04010150, LMST04010152, LMST04010153, LMST04010155, LMST04010157, LMST04010169, LMST04010214, LMST04010217, LMST04010220, LMST04010221, LMST04010224, LMST04010225, LMST04010230, LMST04010280, LMST04010284, LMST04010347, LMST04010395, LMST04010398, LMST04010404, LMST04010426, LMST04010146, LMST04010147, LMST04010149, LMST04010151, LMST04010154, LMST04010156, LMST04010158, LMST040…	C24H38O4	Control	3alpha-Hydroxy-6-oxo-5alpha-cholan-24-oic Acid	Sterol Lipids	Bile acids and derivatives	C24 bile acids, alcohols, and derivatives	0	1	0	0	0	Control	1	Unique
423.069	s-2305-004587_3_s1_lip_pos_20250710_bg	3,5,7,4'-Tetrahydroxy-8-C-(3-methylsuccinoyl)flavone, 3,5,3'-Trimethoxy-6,7:4',5'-bis(methylenedioxy)flavone, 3,5,8-Trimethoxy-6,7:3',4'-bis(methylenedioxy)flavone; Theaflagallin, 15,16-dihydroxy-11,17,18-trimethoxy-6,8,20-trioxapentacyclo[10.8.0.0²,⁹.0³,⁷.0¹⁴,¹⁹]icosa-1(12),2(9),4,10,14,16,18-heptaen-13-one	LMPK12111983, LMPK12113042, LMPK12113351; HMDB0033287, HMDB0128899	C20H16O9	H-CKD	3,5,7,4'-Tetrahydroxy-8-C-(3-methylsuccinoyl)flavone	Polyketides	Flavonoids	Flavones and Flavonols	0	0	0	0	1	H-CKD	1	Unique
424.342	s-2305-004587_3_s1_lip_pos_20250710_bg	Linoelaidyl carnitine, O-linoleoylcarnitine, 9,12-Hexadecadienylcarnitine; Linoelaidyl carnitine, Linoleyl carnitine	LMFA07070078, LMFA07070092, LMFA07070009; HMDB0006461, HMDB0006469	C25H45NO4	H-CKD	Linoelaidyl carnitine	Fatty Acyls	Fatty esters	Acyl carnitines	0	0	0	0	1	H-CKD	1	Unique
428.373	qc-077_2_s1_lip_pos_20250103_bg	Acylcarnitine C18:0, Stearoylcarnitine; O-octadecanoyl-(R)-carnitine; Stearoylcarnitine, O-octadecanoyl-R-carnitine	LMFA07070051, LMFA07070008; SLM:000390019; HMDB0000848, HMDB0062532	C25H49NO4	Control	Acylcarnitine C18:0	Fatty Acyls	Fatty esters	Acyl carnitines	0	1	0	0	0	Control	1	Unique
441.297	qc-077_2_s1_lip_pos_20250103_bg	26,26,26-trifluoro-25-hydroxy-27-norvitamin D3 / 26,26,26-trifluoro-25-hydroxy-27-norcholecalciferol	LMST03020024	C26H39F3O2	Control	26,26,26-trifluoro-25-hydroxy-27-norvitamin D3 / 26,26,26-trifluoro-25-hydroxy-27-norcholecalciferol	Sterol Lipids	Secosteroids	Vitamin D3 and derivatives	0	1	0	0	0	Control	1	Unique
441.298	qc-077_2_s1_lip_pos_20250103_bg	(24R)-1alpha,24-dihydroxy-22-oxa-20-epivitamin D3 / (24R)-1alpha,24-dihydroxy-22-oxa-20-epicholecalciferol, (24S)-1alpha,24-dihydroxy-22-oxa-20-epivitamin D3 / (24S)-1alpha,24-dihydroxy-22-oxa-20-epicholecalciferol, 1alpha,25-dihydroxy-22-oxa-20-epivitamin D3 / 1alpha,25-dihydroxy-22-oxa-20-epicholecalciferol, 1alpha,25-dihydroxy-23-oxavitamin D3 / 1alpha,25-dihydroxy-23-oxacholecalciferol, Dicho…	LMST03020057, LMST03020059, LMST03020061, LMST03020063, LMFA03000012, LMST01010320, LMST03020056, LMST03020058, LMST03020060, LMST03020062, LMST03020064, LMFA03000013; HMDB0012515, HMDB0039317	C26H42O4	Control	(24R)-1alpha,24-dihydroxy-22-oxa-20-epivitamin D3 / (24R)-1alpha,24-dihydroxy-22-oxa-20-epicholecalciferol	Sterol Lipids	Secosteroids	Vitamin D3 and derivatives	0	1	0	0	0	Control	1	Unique
448.342	s-2305-004587_3_s1_lip_pos_20250710_bg	N-stearoyl tyrosine, O-arachidonoylcarnitine; N-Stearoyl tyrosine	LMFA08020100, LMFA07070088; HMDB0062343	C27H45NO4	H-CKD	N-stearoyl tyrosine	Fatty Acyls	Fatty amides	N-acyl amines	0	0	0	0	1	H-CKD	1	Unique
450.051	qc-077_2_s1_lip_pos_20250103_bg	Cefpodoxime	HMDB0015486	C15H17N5O6S2	Control	Cefpodoxime	Organoheterocyclic compounds	Beta lactams	Beta lactams	0	1	0	0	0	Control	1	Unique
451.064	s-2305-004587_3_s1_lip_pos_20250710_bg	Theaflavic acid	HMDB0040609	C21H16O10	H-CKD	Theaflavic acid	Polyketides	Flavonoids	Flavans	0	0	0	0	1	H-CKD	1	Unique
456.272	s-2407-021118_2_s1_lip_pos_20250412_bg	N-arachidonoyl glutamic acid	LMFA08020086	C25H39NO5	AKI	N-arachidonoyl glutamic acid	Fatty Acyls	Fatty amides	N-acyl amines	1	0	0	0	0	AKI	1	Unique
456.272	s-2407-021118_2_s1_lip_pos_20250412_bg	PS(O-14:0/0:0)	SLM:000052280	C20H42NO8P	AKI	PS(O-14:0/0:0)	Glycerophospholipids	Glycerophosphoserines	O-LPS	1	0	0	0	0	AKI	1	Unique
459.248	qc-077_2_s1_lip_pos_20250103_bg	PA(18:1(9Z)/0:0), PA(0:0/18:1(9Z)), lysophosphatidic acid; PA(0:0/18:1(11E)), PA(P-14:0/4:0), PA(18:1(6Z)/0:0), 1-octadecanoylglycerone 3-phosphate, PA(0:0/18:1(11Z)), PA(0:0/18:1(9Z)), PA(0:0/18:1(6Z)), PA(P-16:0/2:0), PA(18:1(11E)/0:0), PA(18:1(11Z)/0:0), PA(P-15:0/3:0), PA(18:1(9Z)/0:0); LysoPA(0:0/18:1(9Z)), LysoPA(18:1(9Z)/0:0), DHAP(18:0)	LMGP10050008, LMGP10050014, LMGP10050045; SLM:000043208, SLM:000047787, SLM:000020655, SLM:000389843, SLM:000043215, SLM:000043262, SLM:000043248, SLM:000047466, SLM:000020617, SLM:000020624, SLM:000046762, SLM:000000635; HMDB0007851, HMDB0007855, HMDB0011133	C21H41O7P	Control	PA(18:1(9Z)/0:0)	Glycerophospholipids	Glycerophosphates	LPA	0	1	0	0	0	Control	1	Unique
467.373	s-2407-021118_2_s1_lip_pos_20250412_bg	6alpha-Hydroxycastasterone	LMST01030128	C28H50O5	AKI	6alpha-Hydroxycastasterone	Sterol Lipids	Sterols	Ergosterols	1	0	0	0	0	AKI	1	Unique
478.329	qc-077_2_s1_lip_pos_20250103_bg	PE(P-19:1(12Z)/0:0); CerP(d18:1(4E)/6:0)	LMGP02070003; SLM:000395786	C24H48NO6P	Control	PE(P-19:1(12Z)/0:0)	Glycerophospholipids	Glycerophosphoethanolamines	1Z-alkenylglycerophosphoethanolamines	0	1	0	0	0	Control	1	Unique
480.345	s-2407-021118_2_s1_lip_pos_20250412_bg	PC(O-16:1(11Z)/0:0), PC(O-16:1(9E)/0:0), PC(O-16:1(9Z)/0:0), PC(O-16:1(1E)/0:0), PC(P-16:0/0:0); PC(P-16:0/0:0); LysoPC(P-16:0)	LMGP01060028, LMGP01060029, LMGP01060031, LMGP01070004, LMGP01070006; SLM:000049341; HMDB0010407	C24H50NO6P	AKI	PC(O-16:1(11Z)/0:0)	Glycerophospholipids	Glycerophosphocholines	O-LPC	1	0	0	0	0	AKI	1	Unique
487.28	qc-077_2_s1_lip_pos_20250103_bg	PA(20:1(11Z)/0:0); PA(0:0/20:1(11Z)), PA(P-14:0/6:0), PA(O-18:1(9Z)/2:0), PA(P-16:0/4:0), PA(P-17:0/3:0), PA(O-18:1(11Z)/2:0), PA(20:1(11Z)/0:0), PA(P-18:0/2:0), PA(O-18:1(13Z)/2:0); 1-(11Z-eicosenoyl)-glycero-3-phosphate	LMGP10050026; SLM:000043214, SLM:000047796, SLM:000045586, SLM:000047467, SLM:000047002, SLM:000045106, SLM:000020623, SLM:000047626, SLM:000045346; HMDB0062305	C23H45O7P	Control	PA(20:1(11Z)/0:0)	Glycerophospholipids	Glycerophosphates	LPA	0	1	0	0	0	Control	1	Unique
489.121	s-2212-003371_4_s1_lip_pos_20250117_bg	3,4,5-trihydroxy-2-[hydroxy(3,4,5-trihydroxyoxan-2-yl)methyl]-4-[3,4,5-trihydroxy-6-(hydroxymethyl)oxan-2-yl]cyclohexa-2,5-dien-1-one	HMDB0128223	C18H26O14	Diabetes_Mellitus_Resilient	3,4,5-trihydroxy-2-[hydroxy(3,4,5-trihydroxyoxan-2-yl)methyl]-4-[3,4,5-trihydroxy-6-(hydroxymethyl)oxan-2-yl]cyclohexa-2,5-dien-1-one	Polyketides	Flavonoids	Flavones and Flavonols	0	0	0	1	0	Diabetes_Mellitus_Resilient	1	Unique
494.361	s-2407-021118_2_s1_lip_pos_20250412_bg	PE(P-20:0/0:0), PC(P-17:0/0:0); PE(O-20:1(11Z)/0:0), PC(P-17:0/0:0), PE(P-20:0/0:0)	LMGP02070004, LMGP01070007; SLM:000046329, SLM:000049335, SLM:000049357	C25H52NO6P	AKI	PE(P-20:0/0:0)	Glycerophospholipids	Glycerophosphoethanolamines	O-LPE	1	0	0	0	0	AKI	1	Unique
495.323	s-2310-016664_2_s1_lip_pos_20250117_bg	Methyl (7Z,9Z,9'Z)-6'-apo-y-caroten-6'-oate, Reticulataxanthin	HMDB0031381, HMDB0036882	C33H44O2	DKD	Methyl (7Z,9Z,9'Z)-6'-apo-y-caroten-6'-oate	Prenol Lipids	Isoprenoids	C40 isoprenoids (tetraterpenes)	0	0	1	0	0	DKD	1	Unique
504.345	s-2212-003371_4_s1_lip_pos_20250117_bg	PC(P-18:2(9Z,12Z)/0:0)	SLM:000049336	C26H50NO6P	Diabetes_Mellitus_Resilient	PC(P-18:2(9Z,12Z)/0:0)	Glycerophospholipids	Glycerophosphocholines	PC	0	0	0	1	0	Diabetes_Mellitus_Resilient	1	Unique
505.21	s-2305-004587_3_s1_lip_pos_20250710_bg	Chlorhexidine	HMDB0015016	C22H30Cl2N10	H-CKD	Chlorhexidine	Alkaloids	Ornithine alkaloids	Polyamines	0	0	0	0	1	H-CKD	1	Unique
508.376	s-2407-021118_2_s1_lip_pos_20250412_bg	PC(O-18:1(9Z)/0:0), PC(O-18:1(11Z)/0:0), PC(O-18:1(1E)/0:0), PC(P-18:0/0:0); PC(P-18:0/0:0), PC(O-18:1(9Z)/0:0), PC(O-18:1(13Z)/0:0), PC(O-18:1(11Z)/0:0); LysoPC(P-18:0)	LMGP01060039, LMGP01060034, LMGP01070008, LMGP01070009; SLM:000049343, SLM:000001356, SLM:000001353, SLM:000001350; HMDB0013122	C26H54NO6P	AKI	PC(O-18:1(9Z)/0:0)	Glycerophospholipids	Glycerophosphocholines	O-LPC	1	0	0	0	0	AKI	1	Unique
518.249	s-2212-003371_4_s1_lip_pos_20250117_bg	PS(16:1(9Z)/0:0); PS(P-14:0/2:0), PS(16:1(9Z)/0:0), PS(16:1(6Z)/0:0), PS(0:0/16:1(6Z)), PS(0:0/16:1(9Z)), PS(P-13:0/3:0)	LMGP03050010; SLM:000052145, SLM:000030076, SLM:000030062, SLM:000043407, SLM:000043421, SLM:000050881	C22H42NO9P	Diabetes_Mellitus_Resilient	PS(16:1(9Z)/0:0)	Glycerophospholipids	Glycerophosphoserines	LPS	0	0	0	1	0	Diabetes_Mellitus_Resilient	1	Unique
522.355	qc-077_2_s1_lip_pos_20250103_bg	PC(18:1(9E)/0:0), PC(0:0/18:1(6Z)), LysoPC(18:1(11Z)), PC(0:0/18:1(9Z)), PC(0:0/18:1(9E)), PC(18:1(6Z)/0:0), PC(18:1(9Z)/0:0)[rac], PC(18:1(9Z)/0:0), PC(O-16:1(11Z)/2:0), PC(P-16:0/2:0); PC(0:0/18:1(6Z)), PC(18:1(11E)/0:0), PC(P-16:0/2:0), PC(18:1(9Z)/0:0), PC(P-15:0/3:0), PE(O-18:1(13Z)/3:0), PE(P-18:0/3:0), PC(18:1(6Z)/0:0), PC(0:0/18:1(9Z)), PC(P-14:0/4:0), PE(P-13:0/8:0), PC(18:1(11Z)/0:0), P…	LMGP01050030, LMGP01050079, LMGP01050138, LMGP01050082, LMGP01050080, LMGP01050029, LMGP01050114, LMGP01050032, LMGP01020147, LMGP01030009; SLM:000014183, SLM:000020704, SLM:000048907, SLM:000389824, SLM:000048203, SLM:000029057, SLM:000050561, SLM:000020744, SLM:000014197, SLM:000049228, SLM:000049439, SLM:000020711, SLM:000029297, SLM:000014144, SLM:000014151, SLM:000049675, SLM:000028817, SLM:…	C26H52NO7P	Control	PC(18:1(9E)/0:0)	Glycerophospholipids	Glycerophosphocholines	LPC	0	1	0	0	0	Control	1	Unique
522.392	s-2407-021118_2_s1_lip_pos_20250412_bg	PE(O-22:1(13Z)/0:0), PE(P-22:0/0:0)	SLM:000046332, SLM:000049356	C27H56NO6P	AKI	PE(O-22:1(13Z)/0:0)	Glycerophospholipids	Glycerophosphoethanolamines	O-LPE	1	0	0	0	0	AKI	1	Unique
529.402	qc-077_2_s1_lip_pos_20250103_bg	Panaxynol linoleate	HMDB0041177	C35H54O2	Control	Panaxynol linoleate	Fatty Acyls	Lineolic acids and derivatives	Lineolic acids and derivatives	0	1	0	0	0	Control	1	Unique
544.337	qc-077_2_s1_lip_pos_20250103_bg	PC(18:1(9E)/0:0), PC(0:0/18:1(6Z)), LysoPC(18:1(11Z)), PC(0:0/18:1(9Z)), PC(0:0/18:1(9E)), PC(18:1(6Z)/0:0), PC(18:1(9Z)/0:0)[rac], PC(18:1(9Z)/0:0), PC(O-16:1(11Z)/2:0), PC(P-16:0/2:0); PC(0:0/18:1(6Z)), PC(18:1(11E)/0:0), PC(P-16:0/2:0), PC(18:1(9Z)/0:0), PC(P-15:0/3:0), PE(O-18:1(13Z)/3:0), PE(P-18:0/3:0), PC(18:1(6Z)/0:0), PC(0:0/18:1(9Z)), PC(P-14:0/4:0), PE(P-13:0/8:0), PC(18:1(11Z)/0:0), P…	LMGP01050030, LMGP01050079, LMGP01050138, LMGP01050082, LMGP01050080, LMGP01050029, LMGP01050114, LMGP01050032, LMGP01020147, LMGP01030009; SLM:000014183, SLM:000020704, SLM:000048907, SLM:000389824, SLM:000048203, SLM:000029057, SLM:000050561, SLM:000020744, SLM:000014197, SLM:000049228, SLM:000049439, SLM:000020711, SLM:000029297, SLM:000014144, SLM:000014151, SLM:000049675, SLM:000028817, SLM:…	C26H52NO7P	Control	PC(18:1(9E)/0:0)	Glycerophospholipids	Glycerophosphocholines	LPC	0	1	0	0	0	Control	1	Unique
546.317	qc-077_2_s1_lip_pos_20250103_bg	PE(10:0/10:0); PE(3:0/17:0), PE(14:0/6:0), PC(2:0/15:0), PE(6:0/14:0), PE(12:0/8:0), PE(10:0/10:0), PC(2:0/15:0), PC(13:0/4:0), PC(3:0/14:0), PE(16:0/4:0), PC(15:0/2:0), PC(4:0/13:0), PE(17:0/3:0), PE(8:0/12:0), PC(14:0/3:0), PC(13:0/4:0), PE(4:0/16:0), PC(4:0/13:0), PC(15:0/2:0), PE(18:0/2:0), PE(3:0/17:0), PE(17:0/3:0), PE(2:0/18:0)	LMGP02010101; SLM:000036200, SLM:000036408, SLM:000012510, SLM:000035783, SLM:000035309, SLM:000034902, SLM:000012570, SLM:000008136, SLM:000013823, SLM:000035688, SLM:000008846, SLM:000012654, SLM:000035548, SLM:000036086, SLM:000013979, SLM:000014122, SLM:000035067, SLM:000012580, SLM:000013727, SLM:000036003, SLM:000036247, SLM:000031755, SLM:000034992	C25H50NO8P	Control	PE(10:0/10:0)	Glycerophospholipids	Glycerophosphoethanolamines	PE	0	1	0	0	0	Control	1	Unique
546.353	qc-077_2_s1_lip_pos_20250103_bg	PC(0:0/18:0), PE(21:0/0:0), PC(18:0/0:0), PC(O-16:0/2:0); PC(0:0/18:0), PC(O-14:0/4:0), PE(O-15:0/6:0), PE(O-18:0/3:0), PE(21:0/0:0), PE(O-17:0/4:0), PC(18:0/0:0), PC(O-16:0/2:0), PE(O-13:0/8:0), PE(0:0/21:0), PC(O-15:0/3:0); LysoPC(18:0), LysoPC(0:0/18:0), 2-acetyl-1-alkyl-sn-glycero-3-phosphocholine	LMGP01050076, LMGP02050026, LMGP01050026, LMGP01020046; SLM:000014212, SLM:000028482, SLM:000028891, SLM:000029777, SLM:000030166, SLM:000029122, SLM:000000670, SLM:000000698, SLM:000028655, SLM:000043351, SLM:000027461; HMDB0010384, HMDB0011128, HMDB0062195	C26H54NO7P	Control	PC(0:0/18:0)	Glycerophospholipids	Glycerophosphocholines	LPC	0	1	0	0	0	Control	1	Unique
549.488	s-2305-004587_3_s1_lip_pos_20250710_bg	DG(P-18:1(9Z)/14:1(9Z)/0:0), DG(P-18:1(11Z)/14:1(9Z)/0:0), DG(P-14:0/18:2(9Z,12Z)/0:0), DG(P-18:2(9Z,12Z)/14:0/0:0), DG(O-18:2(9Z,12Z)/14:1(9Z)/0:0), DG(O-18:2(9Z,12Z)/0:0/14:1(9Z)), DG(O-14:0/0:0/18:3(6Z,9Z,12Z)), DG(P-16:0/16:2(9Z,12Z)/0:0), DG(P-14:0/18:2(9Z,11E)/0:0), DG(O-14:0/18:3(9Z,12Z,15Z)/0:0), DG(O-14:0/0:0/18:3(9Z,12Z,15Z)), DG(P-18:1(13Z)/14:1(9Z)/0:0), DG(O-14:0/18:3(6Z,9Z,12Z)/0:0)…	SLM:000117972, SLM:000117971, SLM:000117973, SLM:000117976, SLM:000117964, SLM:000117967, SLM:000117969, SLM:000117975, SLM:000117974, SLM:000117965, SLM:000117968, SLM:000117970, SLM:000117966; HMDB0031168, HMDB0031169	C35H64O4	H-CKD	DG(P-18:1(9Z)/14:1(9Z)/0:0)	Glycerolipids	Diradylglycerols	O-DG	0	0	0	0	1	H-CKD	1	Unique
550.35	qc-077_2_s1_lip_pos_20250103_bg	Daphniphylline	HMDB0030291	C32H49NO5	Control	Daphniphylline	Alkaloids	Daphniphylline-type alkaloids	Daphniphylline-type alkaloids	0	1	0	0	0	Control	1	Unique
550.35	s-2407-021118_2_s1_lip_pos_20250412_bg	PC(16:0/3:1(2E)); PE(18:1(9Z)/4:0), PE(6:0/16:1(9Z)), PC(16:1(9Z)/3:0), PE(6:0/16:1(6Z)), PC(16:1(6Z)/3:0), PC(3:0/16:1(6Z)), PC(3:0/16:1(9Z)), PE(18:1(6Z)/4:0), PE(8:0/14:1(9Z)), PE(20:1(11Z)/2:0), PE(16:1(6Z)/6:0), PE(16:1(9Z)/6:0), PE(18:1(11E)/4:0), PE(4:0/18:1(11Z)), PE(18:1(11Z)/4:0), PE(14:1(9Z)/8:0), PE(4:0/18:1(9Z)), PE(4:0/18:1(6Z)), PE(2:0/20:1(11Z)), PE(4:0/18:1(11E))	LMGP01010668; SLM:000034742, SLM:000035763, SLM:000012259, SLM:000035749, SLM:000011153, SLM:000013789, SLM:000013803, SLM:000033636, SLM:000036081, SLM:000030949, SLM:000033566, SLM:000034672, SLM:000030476, SLM:000035010, SLM:000031029, SLM:000034834, SLM:000035057, SLM:000035043, SLM:000034930, SLM:000035003	C27H52NO8P	AKI	PC(16:0/3:1(2E))	Glycerophospholipids	Glycerophosphocholines	PC	1	0	0	0	0	AKI	1	Unique
551.503	qc-077_2_s1_lip_pos_20250103_bg	DG(P-14:0/18:1(9Z)); DG(O-14:0/18:2(9Z,12Z)/0:0), DG(O-16:0/0:0/16:2(9Z,12Z)), DG(O-18:1(13Z)/0:0/14:1(9Z)), DG(P-18:1(13Z)/14:0/0:0), DG(P-18:1(9Z)/14:0/0:0), DG(P-20:1(11Z)/12:0/0:0), DG(O-14:0/18:2(9Z,11E)/0:0), DG(O-18:1(11Z)/0:0/14:1(9Z)), DG(O-18:1(11Z)/14:1(9Z)/0:0), DG(O-18:1(9Z)/0:0/14:1(9Z)), DG(P-16:0/16:1(9Z)/0:0), DG(O-14:0/0:0/18:2(9Z,12Z)), DG(P-18:0/14:1(9Z)/0:0), DG(O-18:1(9Z)/14…	LMGL02040001; SLM:000118016, SLM:000118025, SLM:000118020, SLM:000118027, SLM:000118036, SLM:000118037, SLM:000118017, SLM:000118021, SLM:000118014, SLM:000118022, SLM:000118033, SLM:000118023, SLM:000118028, SLM:000118015, SLM:000118032, SLM:000118029, SLM:000118019, SLM:000118018, SLM:000118030, SLM:000118035, SLM:000118013, SLM:000118024, SLM:000118026, SLM:000118031, SLM:000118034; HMDB003360…	C35H66O4	Control	DG(P-14:0/18:1(9Z))	Glycerolipids	Diradylglycerols	O-DG	0	1	0	0	0	Control	1	Unique
553.389	s-2310-016664_2_s1_lip_pos_20250117_bg	Furohyperforin, 8-Hydroxyhyperforin 8,1-hemiacetal, Oxepahyperforin	HMDB0033632, HMDB0035237, HMDB0035374	C35H52O5	DKD	Furohyperforin	Prenol Lipids	Monoterpenoids	Monoterpenoids	0	0	1	0	0	DKD	1	Unique
557.163	s-2310-016664_2_s1_lip_pos_20250117_bg	Dalpanin, Phellatin, Amurensin, 5,7-Dihydroxy-6-C-methylflavanone 7-xylosyl-(1->3)-xyloside, 3,4-Dihydroxychalcone 4-beta-L-arabinopyranosyl-(1->4)-galactoside; 6-(4-{2-[4,6-dihydroxy-2-methoxy-3-(3-methylbut-2-en-1-yl)phenyl]acetyl}-3-hydroxyphenoxy)-3,4,5-trihydroxyoxane-2-carboxylic acid, 6-(2-{2-[4,6-dihydroxy-2-methoxy-3-(3-methylbut-2-en-1-yl)phenyl]acetyl}-5-hydroxyphenoxy)-3,4,5-trihydrox…	LMPK12050477, LMPK12111709, LMPK12111723, LMPK12140134, LMPK12120196; HMDB0125464, HMDB0125465, HMDB0125466, HMDB0125467, HMDB0133430, HMDB0133433, HMDB0133436	C26H30O12	DKD	Dalpanin	Lignans	Lignan glycosides	Lignan glycosides	0	0	1	0	0	DKD	1	Unique
562.327	qc-077_2_s1_lip_pos_20250103_bg	PC(0:0/18:0), PE(21:0/0:0), PC(18:0/0:0), PC(O-16:0/2:0); PC(0:0/18:0), PC(O-14:0/4:0), PE(O-15:0/6:0), PE(O-18:0/3:0), PE(21:0/0:0), PE(O-17:0/4:0), PC(18:0/0:0), PC(O-16:0/2:0), PE(O-13:0/8:0), PE(0:0/21:0), PC(O-15:0/3:0); LysoPC(18:0), LysoPC(0:0/18:0), 2-acetyl-1-alkyl-sn-glycero-3-phosphocholine	LMGP01050076, LMGP02050026, LMGP01050026, LMGP01020046; SLM:000014212, SLM:000028482, SLM:000028891, SLM:000029777, SLM:000030166, SLM:000029122, SLM:000000670, SLM:000000698, SLM:000028655, SLM:000043351, SLM:000027461; HMDB0010384, HMDB0011128, HMDB0062195	C26H54NO7P	Control	PC(0:0/18:0)	Glycerophospholipids	Glycerophosphocholines	LPC	0	1	0	0	0	Control	1	Unique
562.519	s-2407-021118_2_s1_lip_pos_20250412_bg	Cer(d16:2(4E,6E)/20:1(11Z)), Cer(d18:2/18:1), Cer(d14:2(4E,6E)/22:1(13Z)); Cer(d16:0/20:3(8Z,11Z,14Z)), Cer(d18:0/18:3(9Z,12Z,15Z)), Cer(d14:0/22:3(10Z,13Z,16Z)), Cer(d16:1(4E)/20:2(11Z,14Z)), Cer(d18:1(4E)/18:2(9Z,11E)), Cer(d18:0/18:3(6Z,9Z,12Z)), Cer(d16:0/20:3(11Z,14Z,17Z)), Cer(d18:1(4E)/18:2(9Z,12Z)), Cer(d20:1(4E)/16:2(9Z,12Z)), Cer(d14:1(4E)/22:2(13Z,16Z))	LMSP02010064, LMSP02010025, LMSP02010057; SLM:000397436, SLM:000395563, SLM:000397149, SLM:000397473, SLM:000395699, SLM:000395551, SLM:000397394, SLM:000395704, SLM:000396643, SLM:000397243	C36H67NO3	AKI	Cer(d16:2(4E,6E)/20:1(11Z))	Sphingolipids	Ceramides	Cer	1	0	0	0	0	AKI	1	Unique
566.322	qc-077_2_s1_lip_pos_20250103_bg	PC(20:4(5Z,8Z,11Z,14Z)/0:0), PC(0:0/20:4(5Z,8Z,11Z,14Z)), LysoPC(20:4(8Z,11Z,14Z,17Z)); PC(20:4(5Z,8Z,11Z,14Z)/0:0), PC(20:4(8Z,11Z,14Z,17Z)/0:0), PC(0:0/20:4(8Z,11Z,14Z,17Z)), PC(0:0/20:4(5Z,8Z,11Z,14Z)); LysoPC(20:4(5Z,8Z,11Z,14Z)), LysoPC(20:4(8Z,11Z,14Z,17Z))	LMGP01050048, LMGP01050121, LMGP01050140; SLM:000020738, SLM:000020749, SLM:000014188, SLM:000000893; HMDB0010395, HMDB0010396	C28H50NO7P	Control	PC(20:4(5Z,8Z,11Z,14Z)/0:0)	Glycerophospholipids	Glycerophosphocholines	LPC	0	1	0	0	0	Control	1	Unique
572.332	qc-077_2_s1_lip_pos_20250103_bg	PC(16:0/3:1(2E)); PE(18:1(9Z)/4:0), PE(6:0/16:1(9Z)), PC(16:1(9Z)/3:0), PE(6:0/16:1(6Z)), PC(16:1(6Z)/3:0), PC(3:0/16:1(6Z)), PC(3:0/16:1(9Z)), PE(18:1(6Z)/4:0), PE(8:0/14:1(9Z)), PE(20:1(11Z)/2:0), PE(16:1(6Z)/6:0), PE(16:1(9Z)/6:0), PE(18:1(11E)/4:0), PE(4:0/18:1(11Z)), PE(18:1(11Z)/4:0), PE(14:1(9Z)/8:0), PE(4:0/18:1(9Z)), PE(4:0/18:1(6Z)), PE(2:0/20:1(11Z)), PE(4:0/18:1(11E))	LMGP01010668; SLM:000034742, SLM:000035763, SLM:000012259, SLM:000035749, SLM:000011153, SLM:000013789, SLM:000013803, SLM:000033636, SLM:000036081, SLM:000030949, SLM:000033566, SLM:000034672, SLM:000030476, SLM:000035010, SLM:000031029, SLM:000034834, SLM:000035057, SLM:000035043, SLM:000034930, SLM:000035003	C27H52NO8P	Control	PC(16:0/3:1(2E))	Glycerophospholipids	Glycerophosphocholines	PC	0	1	0	0	0	Control	1	Unique
572.335	s-2407-021118_2_s1_lip_pos_20250412_bg	PE(20:4(8Z,11Z,14Z,17Z)/4:0), PE(4:0/20:4(8Z,11Z,14Z,17Z)), PE(4:0/20:4(5Z,8Z,11Z,14Z)), PC(18:4(6Z,9Z,12Z,15Z)/3:0), PE(18:4(6Z,9Z,12Z,15Z)/6:0), PE(22:4(7Z,10Z,13Z,16Z)/2:0), PC(3:0/18:4(6Z,9Z,12Z,15Z)), PE(20:4(5Z,8Z,11Z,14Z)/4:0), PE(6:0/18:4(6Z,9Z,12Z,15Z)), PE(2:0/22:4(7Z,10Z,13Z,16Z))	SLM:000034031, SLM:000035048, SLM:000035037, SLM:000010995, SLM:000033408, SLM:000033793, SLM:000013787, SLM:000033162, SLM:000035747, SLM:000034966	C29H50NO8P	AKI	PE(20:4(8Z,11Z,14Z,17Z)/4:0)	Glycerophospholipids	Glycerophosphoethanolamines	PE	1	0	0	0	0	AKI	1	Unique
573.064	s-2310-016664_2_s1_lip_pos_20250117_bg	Cyanidin 3-(3''-malonylglucoside), Cyanidin 3-(6''-malonylglucoside), Orobol 7-O-(6''-malonylglucoside), Luteolin 7-O-(6''-malonylglucoside), Luteolin 7-(2''-glucuronosyllactate), Luteolin 5-(6''-malonylglucoside), Scutellarein 7-(6''-malonylglucoside), Kaempferol 3-(6''-malonylgalactoside), Kaempferol 3-(6''-malonylglucoside), Quercetin 3-(4''-malonylrhamnoside), 5,4'-Dihydroxy-3,3'-dimethoxy-6,…	LMPK12010134, LMPK12010135, LMPK12050237, LMPK12110636, LMPK12110695, LMPK12110689, LMPK12111118, LMPK12111689, LMPK12111784, LMPK12112255, LMPK12112943; HMDB0037434, HMDB0037758, HMDB0038266, HMDB0039247	C24H22O14	DKD	Cyanidin 3-(3''-malonylglucoside)	Polyketides	Flavonoids	Flavonoid glycosides	0	0	1	0	0	DKD	1	Unique
573.488	s-2305-004587_3_s1_lip_pos_20250710_bg	DG(O-14:0/20:5(5Z,8Z,11Z,14Z,17Z)/0:0), DG(O-14:0/0:0/20:5(5Z,8Z,11Z,14Z,17Z)), DG(P-16:0/18:4(6Z,9Z,12Z,15Z)/0:0), DG(P-14:0/20:4(8Z,11Z,14Z,17Z)/0:0), DG(P-14:0/20:4(5Z,8Z,11Z,14Z)/0:0), DG(P-18:2(9Z,12Z)/16:2(9Z,12Z)/0:0); Dieporeticenin	SLM:000118595, SLM:000118596, SLM:000118599, SLM:000118597, SLM:000118598, SLM:000118600; HMDB0029792	C37H64O4	H-CKD	DG(O-14:0/20:5(5Z,8Z,11Z,14Z,17Z)/0:0)	Glycerolipids	Diradylglycerols	Diradylglycerols	0	0	0	0	1	H-CKD	1	Unique
575.08	s-2310-016664_2_s1_lip_pos_20250117_bg	Jaceidin 4'-glucuronide, Haploside A, Laricitrin 3-(6''-acetylglucoside), Patuletin 3-(6''-acetylglucoside); Jaceidin 4'-glucuronide, 3,5,6-Trihydroxy-3',4',7-trimethoxyflavone 3-glucuronide, 6-{4-[(1E)-3-[1-carboxy-2-(3,4-dihydroxyphenyl)ethoxy]-3-oxoprop-1-en-1-yl]-2-hydroxyphenoxy}-3,4,5-trihydroxyoxane-2-carboxylic acid, 6-{5-[(1E)-3-[1-carboxy-2-(3,4-dihydroxyphenyl)ethoxy]-3-oxoprop-1-en-1-…	LMPK12112931, LMPK12113213, LMPK12112476, LMPK12112903; HMDB0031656, HMDB0038264, HMDB0124960, HMDB0124961, HMDB0124962, HMDB0124963, HMDB0124964	C24H24O14	DKD	Jaceidin 4'-glucuronide	Polyketides	Flavonoids	Flavones and Flavonols	0	0	1	0	0	DKD	1	Unique
594.377	s-2407-021118_2_s1_lip_pos_20250412_bg	PC(16:0/5:0(CHO)); PS(P-13:0/10:0), PS(P-20:0/3:0), PS(O-20:1(11Z)/3:0), PS(P-15:0/8:0), PS(P-17:0/6:0)	LMGP20010005; SLM:000050867, SLM:000051681, SLM:000043587, SLM:000051119, SLM:000051355	C29H56NO9P	AKI	PC(16:0/5:0(CHO))	Glycerophospholipids	Glycerophosphocholines	Ox-PC	1	0	0	0	0	AKI	1	Unique
601.517	qc-077_2_s1_lip_pos_20250103_bg	DG(O-18:2(9Z,12Z)/16:0/0:0), DG(P-18:1(13Z)/16:0/0:0), DG(P-16:0/18:1(9Z)/0:0), DG(O-18:1(9Z)/16:1(9Z)/0:0), DG(O-16:0/0:0/18:2(9Z,12Z)), DG(O-16:0/0:0/18:2(9Z,11E)), DG(O-18:1(11Z)/16:1(6Z)/0:0), DG(O-18:1(9Z)/0:0/16:1(9Z)), DG(O-18:1(9Z)/0:0/16:1(6Z)), DG(P-18:1(11Z)/16:0/0:0), DG(O-18:0/16:2(9Z,12Z)/0:0), DG(O-18:1(13Z)/0:0/16:1(6Z)), DG(P-18:1(9Z)/16:0/0:0), DG(O-18:1(11Z)/16:1(9Z)/0:0), DG(P…	SLM:000118791, SLM:000118804, SLM:000118809, SLM:000118789, SLM:000118796, SLM:000118797, SLM:000118788, SLM:000118801, SLM:000118802, SLM:000118813, SLM:000118786, SLM:000118793, SLM:000118814, SLM:000118787, SLM:000118805, SLM:000118811, SLM:000118803, SLM:000118784, SLM:000118795, SLM:000118806, SLM:000118808, SLM:000118783, SLM:000118807, SLM:000118815, SLM:000118816, SLM:000118785, SLM:00011…	C37H70O4	Control	DG(O-18:2(9Z,12Z)/16:0/0:0)	Glycerolipids	Diradylglycerols	O-DG	0	1	0	0	0	Control	1	Unique
603.532	qc-077_2_s1_lip_pos_20250103_bg	DG(O-16:0/18:1(9Z)); DG(O-16:0/18:1(11Z)/0:0), DG(O-20:0/0:0/14:1(9Z)), DG(P-20:0/14:0/0:0), DG(O-16:0/0:0/18:1(11Z)), DG(O-18:0/0:0/16:1(9Z)), DG(O-18:1(9Z)/0:0/16:0), DG(O-22:1(13Z)/0:0/12:0), DG(O-18:1(11Z)/16:0/0:0), DG(O-16:0/0:0/18:1(9Z)), DG(O-16:0/0:0/18:1(6Z)), DG(O-20:0/14:1(9Z)/0:0), DG(O-16:0/18:1(9Z)/0:0), DG(O-20:1(11Z)/0:0/14:0), DG(P-15:0/19:0/0:0), DG(O-16:0/18:1(6Z)/0:0), DG(P-1…	LMGL02020001; SLM:000118910, SLM:000118921, SLM:000118940, SLM:000118923, SLM:000118927, SLM:000118930, SLM:000118932, SLM:000118916, SLM:000118925, SLM:000118926, SLM:000118908, SLM:000118912, SLM:000118931, SLM:000118934, SLM:000118913, SLM:000118935, SLM:000118937, SLM:000118917, SLM:000118919, SLM:000118924, SLM:000118929, SLM:000118933, SLM:000118915, SLM:000118918, SLM:000118936, SLM:000118…	C37H72O4	Control	DG(O-16:0/18:1(9Z))	Glycerolipids	Diradylglycerols	O-DG	0	1	0	0	0	Control	1	Unique
605.55	s-2305-004587_3_s1_lip_pos_20250710_bg	DG(O-18:1(11Z)/0:0/18:2(9Z,12Z)), DG(O-18:1(9Z)/0:0/18:2(9Z,12Z)), DG(P-18:1(13Z)/18:1(11E)/0:0), DG(P-18:1(11Z)/18:1(6Z)/0:0), DG(O-14:0/0:0/22:3(10Z,13Z,16Z)), DG(O-18:1(11Z)/0:0/18:2(9Z,11E)), DG(O-18:2(9Z,12Z)/0:0/18:1(9Z)), DG(P-22:1(13Z)/14:1(9Z)/0:0), DG(P-18:1(11Z)/18:1(9Z)/0:0), DG(P-18:1(9Z)/18:1(11E)/0:0), DG(P-18:2(9Z,12Z)/18:0/0:0), DG(P-18:1(13Z)/18:1(9Z)/0:0), DG(O-18:2(9Z,12Z)/18:…	SLM:000119827, SLM:000119829, SLM:000119837, SLM:000119849, SLM:000119822, SLM:000119828, SLM:000119834, SLM:000119841, SLM:000119848, SLM:000119851, SLM:000119856, SLM:000119838, SLM:000119817, SLM:000119808, SLM:000119830, SLM:000119855, SLM:000119815, SLM:000119846, SLM:000119811, SLM:000119813, SLM:000119821, SLM:000119842, SLM:000119805, SLM:000119832, SLM:000119835, SLM:000119853, SLM:00011…	C39H72O4	H-CKD	DG(O-18:1(11Z)/0:0/18:2(9Z,12Z))	Glycerolipids	Diradylglycerols	O-DG	0	0	0	0	1	H-CKD	1	Unique
608.392	s-2407-021118_2_s1_lip_pos_20250412_bg	PS(O-18:1(9Z)/6:0), PS(P-22:0/2:0), PS(P-20:0/4:0), PS(P-18:0/6:0), PS(0:0/24:1(15Z)), PS(O-18:1(11Z)/6:0), PS(P-14:0/10:0), PS(O-20:1(11Z)/4:0), PS(P-16:0/8:0), PS(24:1(15Z)/0:0), PS(O-18:1(13Z)/6:0), PS(O-22:1(13Z)/2:0)	SLM:000044015, SLM:000051585, SLM:000051666, SLM:000051995, SLM:000043387, SLM:000043655, SLM:000052147, SLM:000043576, SLM:000051839, SLM:000030042, SLM:000044780, SLM:000043791	C30H58NO9P	AKI	PS(O-18:1(9Z)/6:0)	Glycerophospholipids	Glycerophosphoserines	O-PS	1	0	0	0	0	AKI	1	Unique
612.593	s-2407-021118_2_s1_lip_pos_20250412_bg	Cer(d18:0/20:0(2OH)), Cer(d20:0/18:0(2OH)), Cer(t20:0/18:0), Cer(t18:0/20:0); Cer(d20:0/18:0(2OH)), Cer(t20:0/18:0), Cer(d18:0/20:0(2OH)), Cer(t18:0/20:0), Cer(t16:0/22:0), Cer(iso-t17:0/21:0), Cer(t14:0/24:0)	LMSP02020031, LMSP02020036, LMSP02030010, LMSP02030007; SLM:000508897, SLM:000396581, SLM:000508884, SLM:000395638, SLM:000397607, SLM:000396414, SLM:000397383	C38H77NO4	AKI	Cer(d18:0/20:0(2OH))	Sphingolipids	Ceramides	DHCer	1	0	0	0	0	AKI	1	Unique
613.348	qc-077_2_s1_lip_pos_20250103_bg	PG(P-18:2(9Z,12Z)/6:0)	SLM:000503719	C30H55O9P	Control	PG(P-18:2(9Z,12Z)/6:0)	Glycerophospholipids	Glycerophosphoglycerols	PG	0	1	0	0	0	Control	1	Unique
613.35	s-2407-021118_2_s1_lip_pos_20250412_bg	PG(0:0/26:6(8Z,11Z,14Z,17Z,20Z,23Z)), PG(26:6(8Z,11Z,14Z,17Z,20Z,23Z)/0:0)	SLM:000046393, SLM:000043094	C32H53O9P	AKI	PG(0:0/26:6(8Z,11Z,14Z,17Z,20Z,23Z))	Glycerophospholipids	Glycerophosphoglycerols	PG	1	0	0	0	0	AKI	1	Unique
615.124	s-2212-003371_4_s1_lip_pos_20250117_bg	Fosaprepitant	HMDB0015662	C23H22F7N4O6P	Diabetes_Mellitus_Resilient	Fosaprepitant	Organoheterocyclic compounds	Oxazinanes	Morpholines	0	0	0	1	0	Diabetes_Mellitus_Resilient	1	Unique
615.126	qc-077_2_s1_lip_pos_20250103_bg	Mulberrofuran Q	HMDB0036637	C34H24O10	Control	Mulberrofuran Q	Polyketides	2-arylbenzofuran flavonoids	2-arylbenzofuran flavonoids	0	1	0	0	0	Control	1	Unique
616.176	s-2310-016664_2_s1_lip_pos_20250117_bg	Pelargonidin 3-sophoroside	HMDB0033679	C28H33O14	DKD	Pelargonidin 3-sophoroside	Polyketides	Flavonoids	Anthocyanidins	0	0	1	0	0	DKD	1	Unique
616.358	qc-077_2_s1_lip_pos_20250103_bg	PC(16:0/5:0(CHO)); PS(P-13:0/10:0), PS(P-20:0/3:0), PS(O-20:1(11Z)/3:0), PS(P-15:0/8:0), PS(P-17:0/6:0)	LMGP20010005; SLM:000050867, SLM:000051681, SLM:000043587, SLM:000051119, SLM:000051355	C29H56NO9P	Control	PC(16:0/5:0(CHO))	Glycerophospholipids	Glycerophosphocholines	Ox-PC	0	1	0	0	0	Control	1	Unique
619.163	s-2310-016664_2_s1_lip_pos_20250117_bg	Isobutrin, Okanin 4-methyl ether 4'-primveroside, Chalconaringenin 2',4'-di-O-glucoside, Butrin, 5,7,2',5'-Tetrahydroxyflavanone 7-O-rutinoside, Naringenin 5,7-di-O-glucoside, 5,7,4'-Trihydroxyflavanone 7-O-galactosylglucoside, Neoeriocitrin, Viscumneoside III, Butein 3,2'-diglucoside, Hovetrichoside D, Eriocitrin, Viscumneoside I, 6,8-Di-C-glucopyranosylnaringenin; Eriocitrin, Isorubrofusarin 10…	LMPK12120020, LMPK12120171, LMPK12120254, LMPK12140065, LMPK12140107, LMPK12140248, LMPK12140250, LMPK12140359, LMPK12140434, LMPK12120102, LMPK12130071, LMPK12140366, LMPK12140581, LMPK12140225; HMDB0005811, HMDB0034609, HMDB0037407, HMDB0037506, HMDB0038478, HMDB0038550, HMDB0141965	C27H32O15	DKD	Isobutrin	Polyketides	Flavonoids	Chalcones	0	0	1	0	0	DKD	1	Unique
620.429	s-2407-021118_2_s1_lip_pos_20250412_bg	PE(12:0/15:1(9Z)), PE(13:0/14:1(9Z)), PE(14:1(9Z)/13:0), PE(15:1(9Z)/12:0); PC(22:1(13Z)/2:0), PC(6:0/18:1(11E)), PC(4:0/20:1(11Z)), PC(14:1(9Z)/10:0), PE(13:0/14:1(9Z)), PC(16:1(9Z)/8:0), PC(20:1(11Z)/4:0), PC(16:1(6Z)/8:0), PE(3:0/24:1(15Z)), PE(13:0/14:1(9Z)), PC(18:1(9Z)/6:0), PC(2:0/22:1(13Z)), PC(6:0/18:1(6Z)), PE(24:1(15Z)/3:0), PC(10:0/14:1(9Z)), PC(6:0/18:1(11Z)), PC(18:1(11E)/6:0), PC(1…	LMGP02010361, LMGP02010383, LMGP02010423, LMGP02010474; SLM:000009162, SLM:000013278, SLM:000012585, SLM:000012400, SLM:000036555, SLM:000012257, SLM:000008531, SLM:000011151, SLM:000036203, SLM:000030553, SLM:000012329, SLM:000012514, SLM:000013318, SLM:000031992, SLM:000012713, SLM:000013285, SLM:000008066, SLM:000011226, SLM:000013645, SLM:000034766, SLM:000008619, SLM:000034840, SLM:000013631…	C32H62NO8P	AKI	PE(12:0/15:1(9Z))	Glycerophospholipids	Glycerophosphoethanolamines	PE	1	0	0	0	0	AKI	1	Unique
621.485	qc-077_2_s1_lip_pos_20250103_bg	DG(O-14:0/22:6(4Z,7Z,10Z,13Z,16Z,19Z)/0:0), DG(P-18:2(9Z,12Z)/18:3(6Z,9Z,12Z)/0:0), DG(P-14:0/22:5(7Z,10Z,13Z,16Z,19Z)/0:0), DG(P-18:1(11Z)/18:4(6Z,9Z,12Z,15Z)/0:0), DG(P-14:0/22:5(4Z,7Z,10Z,13Z,16Z)/0:0), DG(O-18:2(9Z,12Z)/0:0/18:4(6Z,9Z,12Z,15Z)), DG(P-16:0/20:5(5Z,8Z,11Z,14Z,17Z)/0:0), DG(O-18:2(9Z,12Z)/18:4(6Z,9Z,12Z,15Z)/0:0), DG(P-18:1(13Z)/18:4(6Z,9Z,12Z,15Z)/0:0), DG(P-18:2(9Z,12Z)/18:3(9…	SLM:000119580, SLM:000119591, SLM:000119585, SLM:000119588, SLM:000119586, SLM:000119583, SLM:000119587, SLM:000119581, SLM:000119584, SLM:000119590, SLM:000119589, SLM:000119582	C39H66O4	Control	DG(O-14:0/22:6(4Z,7Z,10Z,13Z,16Z,19Z)/0:0)	Glycerolipids	Diradylglycerols	Diradylglycerols	0	1	0	0	0	Control	1	Unique
622.444	s-2407-021118_2_s1_lip_pos_20250412_bg	PC(12:0/12:0), PE(14:0/13:0), PE(15:0/12:0), PC(6:0/18:0), PE(12:0/15:0), PE(13:0/14:0); PE(13:0/14:0), PC(4:0/20:0), PE(10:0/17:0), PE(19:0/8:0), PS(P-26:0/0:0), PC(10:0/14:0), PC(20:0/4:0), PC(14:0/10:0), PE(14:0/13:0), PE(15:0/12:0), PE(13:0/14:0), PC(3:0/21:0), PC(6:0/18:0), PE(12:0/15:0), PC(12:0/12:0), PE(12:0/15:0), PE(21:0/6:0), PE(14:0/13:0), PC(18:0/6:0), PE(17:0/10:0), PC(8:0/16:0), PE…	LMGP01010429, LMGP02010406, LMGP02010452, LMGP01011228, LMGP02010360, LMGP02010382; SLM:000036574, SLM:000012639, SLM:000035144, SLM:000035858, SLM:000052257, SLM:000012731, SLM:000012951, SLM:000013966, SLM:000036343, SLM:000031269, SLM:000030572, SLM:000013812, SLM:000013346, SLM:000035250, SLM:000012481, SLM:000035310, SLM:000035463, SLM:000036417, SLM:000013579, SLM:000031741, SLM:000013657, …	C32H64NO8P	AKI	PC(12:0/12:0)	Glycerophospholipids	Glycerophosphocholines	PC	1	0	0	0	0	AKI	1	Unique
623.101	s-2305-004587_3_s1_lip_pos_20250710_bg	Cyanidin 3-(2''-galloylglucoside), Kaempferol 3-(6''-galloylgalactoside), Kaempferol 3-(2''-galloylglucoside), Kaempferol 7-(6''-galloylglucoside), Cyanidin 3-(2''-galloylgalactoside), Isoorientin 2''-O-gallate, Orientin 2''-O-gallate, Kaempferol 3-(6''-galloylglucoside), Quercetin 3-(2''-galloylrhamnoside); Kaempferol 7-(6''-galloylglucoside)	LMPK12010137, LMPK12111690, LMPK12111786, LMPK12111895, LMPK12010100, LMPK12110524, LMPK12110530, LMPK12111787, LMPK12112215; HMDB0037439	C28H24O15	H-CKD	Cyanidin 3-(2''-galloylglucoside)	Polyketides	Flavonoids	Flavonoid glycosides	0	0	0	0	1	H-CKD	1	Unique
629.345	s-2407-021118_2_s1_lip_pos_20250412_bg	PG(22:5(4Z,7Z,10Z,13Z,16Z)/4:0), Lysobisphosphatidate (4:0/0:0/22:5(7Z,10Z,13Z,16Z,19Z)/0:0), PG(2:0/24:5(9Z,12Z,15Z,18Z,21Z)), PG(20:5(5Z,8Z,11Z,14Z,17Z)/6:0), PG(22:5(7Z,10Z,13Z,16Z,19Z)/4:0), Lysobisphosphatidate (4:0/0:0/22:5(4Z,7Z,10Z,13Z,16Z)/0:0), PG(4:0/22:5(4Z,7Z,10Z,13Z,16Z)), PG(4:0/22:5(7Z,10Z,13Z,16Z,19Z)), PG(2:0/24:5(6Z,9Z,12Z,15Z,18Z)), PG(24:5(6Z,9Z,12Z,15Z,18Z)/2:0), PG(6:0/20:5…	SLM:000039400, SLM:000482249, SLM:000041367, SLM:000039488, SLM:000040111, SLM:000482283, SLM:000041430, SLM:000041439, SLM:000041355, SLM:000039715, SLM:000042139, SLM:000040663, SLM:000482325, SLM:000482093, SLM:000482127	C32H53O10P	AKI	PG(22:5(4Z,7Z,10Z,13Z,16Z)/4:0)	Glycerophospholipids	Glycerophosphoglycerols	PG	1	0	0	0	0	AKI	1	Unique
632.332	s-2407-021118_2_s1_lip_pos_20250412_bg	PE(24:6(6Z,9Z,12Z,15Z,18Z,21Z)/3:0), PC(2:0/22:6(4Z,7Z,10Z,13Z,16Z,19Z)), PC(22:6(4Z,7Z,10Z,13Z,16Z,19Z)/2:0), PE(3:0/24:6(6Z,9Z,12Z,15Z,18Z,21Z))	SLM:000033256, SLM:000012531, SLM:000010505, SLM:000036219	C32H52NO8P	AKI	PE(24:6(6Z,9Z,12Z,15Z,18Z,21Z)/3:0)	Glycerophospholipids	Glycerophosphoethanolamines	PE	1	0	0	0	0	AKI	1	Unique
634.408	s-2407-021118_2_s1_lip_pos_20250412_bg	PS(P-20:1(11Z)/6:0), PS(P-18:1(11Z)/8:0), PS(P-18:1(9Z)/8:0), PS(P-18:1(13Z)/8:0), PS(O-18:2(9Z,12Z)/8:0), PS(P-22:1(13Z)/4:0)	SLM:000050955, SLM:000051039, SLM:000051519, SLM:000051279, SLM:000043946, SLM:000051186	C32H60NO9P	AKI	PS(P-20:1(11Z)/6:0)	Glycerophospholipids	Glycerophosphoserines	PS	1	0	0	0	0	AKI	1	Unique
638.403	s-2407-021118_2_s1_lip_pos_20250412_bg	PS(12:0/13:0), PS(13:0/12:0); PS(13:0/12:0), PS(10:0/15:0), PS(3:0/22:0), PS(12:0/13:0), PS(8:0/17:0), PS(13:0/12:0), PS(15:0/10:0), PS(10:0/15:0), PS(22:0/3:0), PS(12:0/13:0), PS(17:0/8:0), PS(17:0/8:0), PS(19:0/6:0), PS(4:0/21:0), PS(15:0/10:0), PS(21:0/4:0), PS(8:0/17:0), PS(6:0/19:0)	LMGP03010001, LMGP03010068; SLM:000001636, SLM:000005563, SLM:000006320, SLM:000005696, SLM:000007567, SLM:000007745, SLM:000002273, SLM:000007260, SLM:000005689, SLM:000007277, SLM:000002637, SLM:000007437, SLM:000007537, SLM:000007249, SLM:000007632, SLM:000007346, SLM:000006207, SLM:000007465	C31H60NO10P	AKI	PS(12:0/13:0)	Glycerophospholipids	Glycerophosphoserines	PS	1	0	0	0	0	AKI	1	Unique
638.608	s-2407-021118_2_s1_lip_pos_20250412_bg	Cer(d16:1(4E)/24:0(2OH)), Cer(d14:1(4E)/26:0(2OH)); Cer(iso-d17:1(4E)/30:0-2OH), Cer(t20:0/20:1(11Z)), Cer(t18:0/22:1(13Z)), Cer(t16:0/24:1(15Z)), Cer(t14:0/26:1(17Z))	LMSP02010086, LMSP02010073; SLM:000000559, SLM:000396518, SLM:000395594, SLM:000397567, SLM:000397333	C40H79NO4	AKI	Cer(d16:1(4E)/24:0(2OH))	Sphingolipids	Ceramides	DHCer	1	0	0	0	0	AKI	1	Unique
639.096	s-2305-004587_3_s1_lip_pos_20250710_bg	Delphinidin 3-(2''-galloylgalactoside), Quercetin 3-(6''-galloylgalactoside), Quercetin 3-(2''-galloylglucoside), Quercetin 4'-(6''-galloylglucoside), Desmanthin 1, Quercetin 7-(6''-galloylglucoside), Quercetin 3-(2''-galloylgalactoside), Quercetin 3-(6''-galloylglucoside), Myricetin 3-(3''-galloylrhamnoside), Myricetin 3-(4''-galloylrhamnoside); 6''-O-Galloylquercimeritrin, Quercetin 3-(2-galloy…	LMPK12010265, LMPK12112072, LMPK12112140, LMPK12112218, LMPK12112445, LMPK12110565, LMPK12112071, LMPK12112141, LMPK12112446, LMPK12112447; HMDB0033593, HMDB0037367	C28H24O16	H-CKD	Delphinidin 3-(2''-galloylgalactoside)	Polyketides	Flavonoids	Flavonoid glycosides	0	0	0	0	1	H-CKD	1	Unique
644.429	s-2407-021118_2_s1_lip_pos_20250412_bg	PC(20:3(11Z,14Z,17Z)/6:0), PC(6:0/20:3(11Z,14Z,17Z)), PC(8:0/18:3(6Z,9Z,12Z)), PC(20:3(8Z,11Z,14Z)/6:0), PC(18:3(9Z,12Z,15Z)/8:0), PC(8:0/18:3(9Z,12Z,15Z)), PC(18:3(6Z,9Z,12Z)/8:0), PC(6:0/20:3(8Z,11Z,14Z)), PC(22:3(10Z,13Z,16Z)/4:0), PC(4:0/22:3(10Z,13Z,16Z))	SLM:000008382, SLM:000013282, SLM:000013630, SLM:000011700, SLM:000012020, SLM:000013642, SLM:000011072, SLM:000013324, SLM:000007978, SLM:000012578	C34H62NO8P	AKI	PC(20:3(11Z,14Z,17Z)/6:0)	Glycerophospholipids	Glycerophosphocholines	PC	1	0	0	0	0	AKI	1	Unique
648.327	qc-077_2_s1_lip_pos_20250103_bg	PS(26:6(8Z,11Z,14Z,17Z,20Z,23Z)/0:0), PS(0:0/26:6(8Z,11Z,14Z,17Z,20Z,23Z))	SLM:000030066, SLM:000043411	C32H52NO9P	Control	PS(26:6(8Z,11Z,14Z,17Z,20Z,23Z)/0:0)	Glycerophospholipids	Glycerophosphoserines	LPS	0	1	0	0	0	Control	1	Unique
654.616	s-2310-016664_2_s1_lip_pos_20250117_bg	Cer(m18:1(4E)/24:1(15Z))	LMSP00000010	C42H81NO2	DKD	Cer(m18:1(4E)/24:1(15Z))	Sphingolipids	Ceramides	Cer	0	0	1	0	0	DKD	1	Unique
656.392	s-2407-021118_2_s1_lip_pos_20250412_bg	PS(28:5(10Z,13Z,16Z,19Z,22Z)/0:0), PS(0:0/28:5(13Z,16Z,19Z,22Z,25Z)), PS(28:5(13Z,16Z,19Z,22Z,25Z)/0:0), PS(0:0/28:5(10Z,13Z,16Z,19Z,22Z))	SLM:000030023, SLM:000043380, SLM:000030035, SLM:000043368	C34H58NO9P	AKI	PS(28:5(10Z,13Z,16Z,19Z,22Z)/0:0)	Glycerophospholipids	Glycerophosphoserines	LPS	1	0	0	0	0	AKI	1	Unique
658.408	s-2407-021118_2_s1_lip_pos_20250412_bg	PS(28:4(13Z,16Z,19Z,22Z)/0:0), PS(0:0/28:4(13Z,16Z,19Z,22Z))	SLM:000030036, SLM:000043381	C34H60NO9P	AKI	PS(28:4(13Z,16Z,19Z,22Z)/0:0)	Glycerophospholipids	Glycerophosphoserines	LPS	1	0	0	0	0	AKI	1	Unique
658.478	s-2407-021118_2_s1_lip_pos_20250412_bg	PE(O-16:0/13:0); PC(O-16:0/10:0), PC(O-13:0/13:0), PE(O-16:0/13:0), PE(O-14:0/15:0), PC(O-13:0/13:0), PC(0:0/26:0), PC(O-22:0/4:0), PE(O-14:0/15:0), PE(O-17:0/12:0), PC(O-18:0/8:0), PE(O-15:0/14:0), PC(O-14:0/12:0), PE(O-16:0/13:0), PC(O-20:0/6:0), PE(O-26:0/3:0), PC(O-24:0/2:0), PE(O-13:0/16:0), PC(26:0/0:0); lysoPC(26:0)	LMGP02020022; SLM:000028166, SLM:000027150, SLM:000029621, SLM:000029875, SLM:000027225, SLM:000014207, SLM:000027926, SLM:000029936, SLM:000029125, SLM:000028335, SLM:000028899, SLM:000028485, SLM:000029546, SLM:000028015, SLM:000029537, SLM:000028401, SLM:000028650, SLM:000020765; HMDB0029205	C34H70NO7P	AKI	PE(O-16:0/13:0)	Glycerophospholipids	Glycerophosphoethanolamines	O-PE	1	0	0	0	0	AKI	1	Unique
660.385	qc-077_2_s1_lip_pos_20250103_bg	PS(12:0/13:0), PS(13:0/12:0); PS(13:0/12:0), PS(10:0/15:0), PS(3:0/22:0), PS(12:0/13:0), PS(8:0/17:0), PS(13:0/12:0), PS(15:0/10:0), PS(10:0/15:0), PS(22:0/3:0), PS(12:0/13:0), PS(17:0/8:0), PS(17:0/8:0), PS(19:0/6:0), PS(4:0/21:0), PS(15:0/10:0), PS(21:0/4:0), PS(8:0/17:0), PS(6:0/19:0)	LMGP03010001, LMGP03010068; SLM:000001636, SLM:000005563, SLM:000006320, SLM:000005696, SLM:000007567, SLM:000007745, SLM:000002273, SLM:000007260, SLM:000005689, SLM:000007277, SLM:000002637, SLM:000007437, SLM:000007537, SLM:000007249, SLM:000007632, SLM:000007346, SLM:000006207, SLM:000007465	C31H60NO10P	Control	PS(12:0/13:0)	Glycerophospholipids	Glycerophosphoserines	PS	0	1	0	0	0	Control	1	Unique
666.486	s-2407-021118_2_s1_lip_pos_20250412_bg	CerP(d18:1(4E)/20:4(5Z,8Z,11Z,14Z)), CerP(d18:1(4E)/20:4(8Z,11Z,14Z,17Z))	SLM:000395756, SLM:000395767	C38H68NO6P	AKI	CerP(d18:1(4E)/20:4(5Z,8Z,11Z,14Z))	Sphingolipids	Ceramides	Cer	1	0	0	0	0	AKI	1	Unique
668.499	qc-077_2_s1_lip_pos_20250103_bg	CerP(d18:1/18:0); CerP(d18:1(4E)/18:0)	LMSP02050004; SLM:000395789; HMDB0010701	C36H72NO6P	Control	CerP(d18:1/18:0)	Sphingolipids	Ceramides	Cer	0	1	0	0	0	Control	1	Unique
671.574	s-2310-016664_2_s1_lip_pos_20250117_bg	16:1 Stigmasteryl ester, zymosteryl oleate, 16:2 Sitosteryl ester, 18:2 Cholesteryl ester; CE(18:2(9Z,12Z)), CE(18:2(9Z,11E)); CE(18:2(9Z,12Z))	LMST01020055, LMST01020034, LMST01020059, LMST01020008; SLM:000389780, SLM:000500272; HMDB0000610	C45H76O2	DKD	16:1 Stigmasteryl ester	Sterol Lipids	Sterols	Stigmasterols and C24-ethyl derivatives	0	0	1	0	0	DKD	1	Unique
672.387	s-2407-021118_2_s1_lip_pos_20250412_bg	PS(10:0/18:4(6Z,9Z,12Z,15Z)), PS(6:0/22:4(7Z,10Z,13Z,16Z)), PS(18:4(6Z,9Z,12Z,15Z)/10:0), PS(8:0/20:4(8Z,11Z,14Z,17Z)), PS(24:4(9Z,12Z,15Z,18Z)/4:0), PS(20:4(5Z,8Z,11Z,14Z)/8:0), PS(22:4(7Z,10Z,13Z,16Z)/6:0), PS(20:4(8Z,11Z,14Z,17Z)/8:0), PS(8:0/20:4(5Z,8Z,11Z,14Z)), PS(4:0/24:4(9Z,12Z,15Z,18Z)), PS(26:4(11Z,14Z,17Z,20Z)/2:0), PS(2:0/26:4(11Z,14Z,17Z,20Z))	SLM:000005589, SLM:000006020, SLM:000004119, SLM:000006236, SLM:000004970, SLM:000003915, SLM:000004480, SLM:000004696, SLM:000006225, SLM:000005530, SLM:000001774, SLM:000005414	C34H58NO10P	AKI	PS(10:0/18:4(6Z,9Z,12Z,15Z))	Glycerophospholipids	Glycerophosphoserines	PS	1	0	0	0	0	AKI	1	Unique
673.589	s-2310-016664_2_s1_lip_pos_20250117_bg	16:1 Sitosteryl ester, 16:0 Stigmasteryl ester, 18:1 Cholesteryl ester, 18:1 Cholesteryl ester (d5); CE(18:1(6Z)), CE(18:1(9Z)), CE(18:1(11Z)), CE(18:1(11E)); CE(18:1(9Z)), CE(18:1(11Z)), Palmitoylstigmasterol	LMST01020056, LMST01020054, LMST01020003, LMST01020030; SLM:000500275, SLM:000000508, SLM:000500273, SLM:000500274; HMDB0000918, HMDB0005189, HMDB0034420	C45H78O2	DKD	16:1 Sitosteryl ester	Sterol Lipids	Sterols	Stigmasterols and C24-ethyl derivatives	0	0	1	0	0	DKD	1	Unique
674.439	s-2407-021118_2_s1_lip_pos_20250412_bg	PS(P-13:0/16:2(9Z,12Z))	SLM:000050860	C35H64NO9P	AKI	PS(P-13:0/16:2(9Z,12Z))	Glycerophospholipids	Glycerophosphoserines	PS	1	0	0	0	0	AKI	1	Unique
676.358	qc-077_2_s1_lip_pos_20250103_bg	PS(0:0/28:6(10Z,13Z,16Z,19Z,22Z,25Z)), PS(28:6(10Z,13Z,16Z,19Z,22Z,25Z)/0:0)	SLM:000043366, SLM:000030022	C34H56NO9P	Control	PS(0:0/28:6(10Z,13Z,16Z,19Z,22Z,25Z))	Glycerophospholipids	Glycerophosphoserines	PS	0	1	0	0	0	Control	1	Unique
676.455	s-2407-021118_2_s1_lip_pos_20250412_bg	PS(P-13:0/16:1(9Z)), PS(P-13:0/16:1(6Z)), PS(O-13:0/16:2(9Z,12Z)), PS(P-15:0/14:1(9Z))	SLM:000050862, SLM:000050848, SLM:000043499, SLM:000051104	C35H66NO9P	AKI	PS(P-13:0/16:1(9Z))	Glycerophospholipids	Glycerophosphoserines	PS	1	0	0	0	0	AKI	1	Unique
683.462	s-2310-016664_2_s1_lip_pos_20250117_bg	PA(13:0/20:1(11Z)), PA(14:1(9Z)/19:0), PA(15:1(9Z)/18:0), PA(16:1(9Z)/17:0), PA(17:1(9Z)/16:0), PA(19:1(9Z)/14:0), PA(14:0/19:1(9Z)), PA(15:0/18:1(9Z)), PA(18:0/15:1(9Z)), PA(18:1(9Z)/15:0), PA(19:0/14:1(9Z)), PA(20:1(11Z)/13:0), PA(16:0/17:1(9Z)), PA(17:0/16:1(9Z)); PA(18:1(6Z)/15:0), PA(17:0/16:1(9Z)), PA(15:0/18:1(6Z)), PA(20:1(11Z)/13:0), PA(15:0/18:1(9Z)), PA(15:0/18:1(11Z)), PA(18:1(9Z)/15:…	LMGP10010081, LMGP10010123, LMGP10010170, LMGP10010206, LMGP10010252, LMGP10010480, LMGP10010099, LMGP10010143, LMGP10010309, LMGP10010323, LMGP10010454, LMGP10010527, LMGP10010909, LMGP10010228; SLM:000024245, SLM:000026106, SLM:000026716, SLM:000021566, SLM:000026730, SLM:000026683, SLM:000000644, SLM:000021101, SLM:000021860, SLM:000025288, SLM:000021814, SLM:000026092, SLM:000027076, SLM:0000…	C36H69O8P	DKD	PA(13:0/20:1(11Z))	Glycerophospholipids	Glycerophosphates	PA	0	0	1	0	0	DKD	1	Unique
689.563	s-2310-016664_2_s1_lip_pos_20250117_bg	16:1 Sitosteryl ester, 16:0 Stigmasteryl ester, 18:1 Cholesteryl ester, 18:1 Cholesteryl ester (d5); CE(18:1(6Z)), CE(18:1(9Z)), CE(18:1(11Z)), CE(18:1(11E)); CE(18:1(9Z)), CE(18:1(11Z)), Palmitoylstigmasterol	LMST01020056, LMST01020054, LMST01020003, LMST01020030; SLM:000500275, SLM:000000508, SLM:000500273, SLM:000500274; HMDB0000918, HMDB0005189, HMDB0034420	C45H78O2	DKD	16:1 Sitosteryl ester	Sterol Lipids	Sterols	Stigmasterols and C24-ethyl derivatives	0	0	1	0	0	DKD	1	Unique
694.465	s-2407-021118_2_s1_lip_pos_20250412_bg	PS(12:0/17:0), PS(13:0/16:0), PS(15:0/14:0), PS(14:0/15:0), PS(16:0/13:0), PS(17:0/12:0); PS(13:0/16:0), PS(17:0/12:0), PS(14:0/15:0), PS(10:0/19:0), PS(14:0/15:0), PS(12:0/17:0), PS(13:0/16:0), PS(16:0/13:0), PS(19:0/10:0), PS(21:0/8:0), PS(12:0/17:0), PS(26:0/3:0), PS(15:0/14:0), PS(15:0/14:0), PS(3:0/26:0), PS(17:0/12:0), PS(8:0/21:0), PS(16:0/13:0); PS(14:0/15:0), PS(15:0/14:0)	LMGP03010050, LMGP03010072, LMGP03010140, LMGP03010930, LMGP03010192, LMGP03010226; SLM:000001639, SLM:000007428, SLM:000006415, SLM:000007259, SLM:000007672, SLM:000005710, SLM:000007750, SLM:000007459, SLM:000007529, SLM:000007358, SLM:000007274, SLM:000005902, SLM:000002285, SLM:000007647, SLM:000006323, SLM:000002630, SLM:000007566, SLM:000005909; HMDB0112273, HMDB0112320	C35H68NO10P	AKI	PS(12:0/17:0)	Glycerophospholipids	Glycerophosphoserines	PS	1	0	0	0	0	AKI	1	Unique
697.48	s-2407-021118_2_s1_lip_pos_20250412_bg	PA(18:1(9Z)/18:3(6Z,9Z,12Z)), PA(18:4(6Z,9Z,12Z,15Z)/18:0), PA(20:4(5Z,8Z,11Z,14Z)/16:0), PA(18:1(9Z)/18:3(9Z,12Z,15Z)), PA(18:0/18:4(6Z,9Z,12Z,15Z)), PA(16:0/20:4(5Z,8Z,11Z,14Z)), PA(14:0/22:4(7Z,10Z,13Z,16Z)), PA(18:3(6Z,9Z,12Z)/18:1(9Z)), PA(20:3(8Z,11Z,14Z)/16:1(9Z)), PA(22:4(7Z,10Z,13Z,16Z)/14:0), PA(18:3(9Z,12Z,15Z)/18:1(9Z)), PA(16:1(9Z)/20:3(8Z,11Z,14Z)), PA(18:2(9Z,12Z)/18:2(9Z,12Z)); PA…	LMGP10010328, LMGP10010434, LMGP10010858, LMGP10010880, LMGP10010886, LMGP10010025, LMGP10010106, LMGP10010376, LMGP10010594, LMGP10010788, LMGP10010873, LMGP10010217, LMGP10010957; SLM:000000801, SLM:000025315, SLM:000025662, SLM:000021371, SLM:000024100, SLM:000024688, SLM:000025204, SLM:000024224, SLM:000026301, SLM:000021066, SLM:000020992, SLM:000021385, SLM:000023126, SLM:000024141, SLM:000…	C39H69O8P	AKI	PA(18:1(9Z)/18:3(6Z,9Z,12Z))	Glycerophospholipids	Glycerophosphates	PA	1	0	0	0	0	AKI	1	Unique
698.439	s-2407-021118_2_s1_lip_pos_20250412_bg	PS(P-13:0/18:4(6Z,9Z,12Z,15Z))	SLM:000050846	C37H64NO9P	AKI	PS(P-13:0/18:4(6Z,9Z,12Z,15Z))	Glycerophospholipids	Glycerophosphoserines	PS	1	0	0	0	0	AKI	1	Unique
699.423	s-2305-004587_3_s1_lip_pos_20250710_bg	Lysobisphosphatidate (3:0/0:0/28:5(13Z,16Z,19Z,22Z,25Z)/0:0), Lysobisphosphatidate (3:0/0:0/28:5(10Z,13Z,16Z,19Z,22Z)/0:0), PG(28:5(10Z,13Z,16Z,19Z,22Z)/3:0), PG(3:0/28:5(10Z,13Z,16Z,19Z,22Z)), PG(28:5(13Z,16Z,19Z,22Z,25Z)/3:0), PG(3:0/28:5(13Z,16Z,19Z,22Z,25Z))	SLM:000482174, SLM:000482208, SLM:000036729, SLM:000042576, SLM:000037756, SLM:000042589	C37H63O10P	H-CKD	Lysobisphosphatidate (3:0/0:0/28:5(13Z,16Z,19Z,22Z,25Z)/0:0)	Glycerophospholipids	Glycerophospholipids	Glycerophosphoethanolamines	0	0	0	0	1	H-CKD	1	Unique
701.559	s-2407-021118_2_s1_lip_pos_20250412_bg	SM(d18:1/16:1), SM(d16:1/18:1), SM(d18:2/16:0), PE-Cer(d14:2(4E,6E)/23:0), PE-Cer(d15:2(4E,6E)/22:0), PE-Cer(d16:2(4E,6E)/21:0); SM(d18:1(4E)/16:1(9Z)), SM(d16:1(4E)/18:1(11E)), SM(d18:1(4E)/16:1(6Z)), SM(d14:0/20:2(11Z,14Z)), SM(d16:0/18:2(9Z,11E)), SM(d18:0/16:2(9Z,12Z)), SM(d16:1(4E)/18:1(9Z)), SM(d16:1(4E)/18:1(11Z)), SM(d20:1(4E)/14:1(9Z)), SM(d16:1(4E)/18:1(6Z)), SM(d16:0/18:2(9Z,12Z)), SM(…	LMSP03010041, LMSP03010040, LMSP03010090, LMSP03020041, LMSP03020045, LMSP03020057; SLM:000395253, SLM:000397948, SLM:000395239, SLM:000397633, SLM:000397915, SLM:000395851, SLM:000398002, SLM:000397955, SLM:000398323, SLM:000397988, SLM:000397920, SLM:000397714	C39H77N2O6P	AKI	SM(d18:1/16:1)	Sphingolipids	Phosphosphingolipids	SM	1	0	0	0	0	AKI	1	Unique
704.39	qc-077_2_s1_lip_pos_20250103_bg	PS(12:0/15:0), PS(13:0/14:0), PS(14:0/13:0), PS(15:0/12:0), PC(16:0/9:0(COOH)); PS(13:0/14:0), PS(12:0/15:0), PS(17:0/10:0), PS(10:0/17:0), PS(13:0/14:0), PS(14:0/13:0), PS(3:0/24:0), PS(15:0/12:0), PS(8:0/19:0), PS(14:0/13:0), PS(6:0/21:0), PS(19:0/8:0), PS(17:0/10:0), PS(10:0/17:0), PS(15:0/12:0), PS(12:0/15:0), PS(24:0/3:0), PS(21:0/6:0)	LMGP03010047, LMGP03010069, LMGP03010093, LMGP03010139, LMGP20010007; SLM:000001646, SLM:000007276, SLM:000007426, SLM:000007258, SLM:000007759, SLM:000007673, SLM:000006329, SLM:000002275, SLM:000007568, SLM:000006406, SLM:000007463, SLM:000007540, SLM:000002628, SLM:000005568, SLM:000007634, SLM:000005705, SLM:000006400, SLM:000007354	C33H64NO10P	Control	PS(12:0/15:0)	Glycerophospholipids	Glycerophosphoserines	PS	0	1	0	0	0	Control	1	Unique
705.591	s-2407-021118_2_s1_lip_pos_20250412_bg	SM(d18:0/16:0); SM(iso-d17:0/17:0), PE-Cer(d14:0/23:0), PE-Cer(d18:0/19:0), SM(iso-d17:0/17:0), SM(d14:0/20:0), SM(d16:0/18:0), SM(d20:0/14:0), SM(d18:0/16:0), PE-Cer(d16:0/21:0), PE-Cer(d20:0/17:0), PE-Cer(d20:0/17:0); N-hexadecanoylsphinganine-1-phosphocholine	LMSP03010004; SLM:000398171, SLM:000487564, SLM:000397057, SLM:000398124, SLM:000397689, SLM:000397937, SLM:000398262, SLM:000395865, SLM:000398570, SLM:000398731, SLM:000398684; HMDB0062665	C39H81N2O6P	AKI	SM(d18:0/16:0)	Sphingolipids	Phosphosphingolipids	SM	1	0	0	0	0	AKI	1	Unique
706.465	s-2407-021118_2_s1_lip_pos_20250412_bg	PS(15:1(9Z)/15:0), PS(16:1(9Z)/14:0), PS(17:1(9Z)/13:0), PS(14:0/16:1(9Z)), PS(12:0/18:1(9Z)), PS(13:0/17:1(9Z)), PS(14:1(9Z)/16:0), PS(15:0/15:1(9Z)), PS(16:0/14:1(9Z)), PS(18:1(9Z)/12:0); PS(18:1(11E)/12:0), PS(18:1(6Z)/12:0), PS(12:0/18:1(11Z)), PS(14:0/16:1(6Z)), PS(26:1(17Z)/4:0), PS(8:0/22:1(13Z)), PS(16:0/14:1(9Z)), PS(6:0/24:1(15Z)), PS(22:1(13Z)/8:0), PS(12:0/18:1(11E)), PS(18:1(9Z)/12:0…	LMGP03010165, LMGP03010203, LMGP03010249, LMGP03010929, LMGP03010940, LMGP03010074, LMGP03010114, LMGP03010142, LMGP03010193, LMGP03010322; SLM:000001565, SLM:000004334, SLM:000005702, SLM:000006443, SLM:000003124, SLM:000006205, SLM:000007454, SLM:000005997, SLM:000002495, SLM:000005695, SLM:000005326, SLM:000005504, SLM:000001989, SLM:000005734, SLM:000007218, SLM:000002847, SLM:000005559, SLM:…	C36H68NO10P	AKI	PS(15:1(9Z)/15:0)	Glycerophospholipids	Glycerophosphoserines	PS	1	0	0	0	0	AKI	1	Unique
706.538	s-2407-021118_2_s1_lip_pos_20250412_bg	PE(17:0/16:0), PC(10:0/20:0), PC(14:0/16:0), PC(17:0/13:0), PC(18:0/12:0), PE-NMe(16:0/16:0), PE(12:0/21:0), PE(18:0/15:0), PE(16:0/17:0), PC(9:0/21:0), PC(12:0/18:0), PC(13:0/17:0), PC(11:0/19:0), PC(15:0/15:0), PC(16:0/14:0), PC(20:0/10:0), PC(19:0/11:0), PE(20:0/13:0), PE(21:0/12:0), PE(19:0/14:0), PE(15:0/18:0), PE(13:0/20:0), PE(14:0/19:0); PE(16:0/17:0), PC(13:0/17:0), PC(12:0/18:0), PC(14:…	LMGP02010542, LMGP01010395, LMGP01010481, LMGP01010702, LMGP01010736, LMGP02010337, LMGP02010377, LMGP02010623, LMGP02011227, LMGP01011265, LMGP01010438, LMGP01010461, LMGP01010416, LMGP01010530, LMGP01010560, LMGP01010995, LMGP01010969, LMGP02011181, LMGP02011170, LMGP02011186, LMGP02011233, LMGP02011253, LMGP02010413; SLM:000035694, SLM:000008142, SLM:000012883, SLM:000000692, SLM:000012642, SL…	C38H76NO8P	AKI	PE(17:0/16:0)	Glycerophospholipids	Glycerophosphoethanolamines	PE	1	0	0	0	0	AKI	1	Unique
711.544	s-2407-021118_2_s1_lip_pos_20250412_bg	PE-Cer(d18:0/20:4(5Z,8Z,11Z,14Z)), SM(iso-d17:0/18:4(6Z,9Z,12Z,15Z)), PE-Cer(d18:1(4E)/20:3(11Z,14Z,17Z)), PE-Cer(d18:0/20:4(8Z,11Z,14Z,17Z)), PE-Cer(d16:0/22:4(7Z,10Z,13Z,16Z)), SM(iso-d17:1(4E)/18:3(9Z,12Z,15Z)), PE-Cer(d20:0/18:4(6Z,9Z,12Z,15Z)), PE-Cer(d18:1(4E)/20:3(8Z,11Z,14Z)), SM(iso-d17:1(4E)/18:3(6Z,9Z,12Z)), PE-Cer(d14:0/24:4(9Z,12Z,15Z,18Z)), PE-Cer(d16:1(4E)/22:3(10Z,13Z,16Z))	SLM:000397024, SLM:000398145, SLM:000396676, SLM:000397035, SLM:000398550, SLM:000395930, SLM:000398705, SLM:000396718, SLM:000395918, SLM:000398877, SLM:000398587	C40H75N2O6P	AKI	PE-Cer(d18:0/20:4(5Z,8Z,11Z,14Z))	Sphingolipids	Ceramides	Cer	1	0	0	0	0	AKI	1	Unique
713.029	s-2407-021118_2_s1_lip_pos_20250412_bg	({7,8,9,12,13,14,17,18,19,25,29-undecahydroxy-4,22,27-trioxo-3,23,26-trioxahexacyclo[13.10.3.1²,⁶.0⁵,¹⁰.0¹¹,²⁸.0¹⁶,²¹]nonacosa-5(10),6,8,11,13,15(28),16,18,20-nonaen-24-yl}methoxy)sulfonic acid, [7,8,9,12,13,14,17,18,19,29-decahydroxy-24-(hydroxymethyl)-4,22,27-trioxo-3,23,26-trioxahexacyclo[13.10.3.1²,⁶.0⁵,¹⁰.0¹¹,²⁸.0¹⁶,²¹]nonacosa-5(10),6,8,11,13,15(28),16,18,20-nonaen-25-yl]oxidanesulfonic aci…	HMDB0129132, HMDB0129133, HMDB0129134, HMDB0129524, HMDB0129525, HMDB0129526, HMDB0129537, HMDB0129538, HMDB0129539, HMDB0129555, HMDB0129556, HMDB0129557, HMDB0129568, HMDB0129569, HMDB0129570, HMDB0129898, HMDB0129899, HMDB0129900, HMDB0129901, HMDB0129912, HMDB0129913, HMDB0129914, HMDB0129915	C27H20O21S	AKI	({7,8,9,12,13,14,17,18,19,25,29-undecahydroxy-4,22,27-trioxo-3,23,26-trioxahexacyclo[13.10.3.1²,⁶.0⁵,¹⁰.0¹¹,²⁸.0¹⁶,²¹]nonacosa-5(10),6,8,11,13,15(28),16,18,20-nonaen-24-yl}methoxy)sulfonic acid	-	-	-	1	0	0	0	0	AKI	1	Unique
716.447	qc-077_2_s1_lip_pos_20250103_bg	PS(12:0/17:0), PS(13:0/16:0), PS(15:0/14:0), PS(14:0/15:0), PS(16:0/13:0), PS(17:0/12:0); PS(13:0/16:0), PS(17:0/12:0), PS(14:0/15:0), PS(10:0/19:0), PS(14:0/15:0), PS(12:0/17:0), PS(13:0/16:0), PS(16:0/13:0), PS(19:0/10:0), PS(21:0/8:0), PS(12:0/17:0), PS(26:0/3:0), PS(15:0/14:0), PS(15:0/14:0), PS(3:0/26:0), PS(17:0/12:0), PS(8:0/21:0), PS(16:0/13:0); PS(14:0/15:0), PS(15:0/14:0)	LMGP03010050, LMGP03010072, LMGP03010140, LMGP03010930, LMGP03010192, LMGP03010226; SLM:000001639, SLM:000007428, SLM:000006415, SLM:000007259, SLM:000007672, SLM:000005710, SLM:000007750, SLM:000007459, SLM:000007529, SLM:000007358, SLM:000007274, SLM:000005902, SLM:000002285, SLM:000007647, SLM:000006323, SLM:000002630, SLM:000007566, SLM:000005909; HMDB0112273, HMDB0112320	C35H68NO10P	Control	PS(12:0/17:0)	Glycerophospholipids	Glycerophosphoserines	PS	0	1	0	0	0	Control	1	Unique
716.45	s-2407-021118_2_s1_lip_pos_20250412_bg	PS(14:1(9Z)/17:2(9Z,12Z)), PS(17:2(9Z,12Z)/14:1(9Z)), PS(18:3(9Z,12Z,15Z)/13:0), PS(13:0/18:3(6Z,9Z,12Z)), PS(13:0/18:3(9Z,12Z,15Z)), PS(18:3(6Z,9Z,12Z)/13:0); PS(18:3(9Z,12Z,15Z)/13:0), PS(13:0/18:3(9Z,12Z,15Z)), PS(13:0/18:3(6Z,9Z,12Z)), PS(18:3(9Z,12Z,15Z)/13:0), PS(13:0/18:3(6Z,9Z,12Z)), PS(13:0/18:3(9Z,12Z,15Z)), PS(18:3(6Z,9Z,12Z)/13:0), PS(18:3(6Z,9Z,12Z)/13:0)	LMGP03010118, LMGP03010281, LMGP03010398, LMGP03010079, LMGP03010080, LMGP03010367; SLM:000004988, SLM:000007735, SLM:000001615, SLM:000007118, SLM:000007723, SLM:000001627, SLM:000004136, SLM:000007022	C37H66NO10P	AKI	PS(14:1(9Z)/17:2(9Z,12Z))	Glycerophospholipids	Glycerophosphoserines	PS	1	0	0	0	0	AKI	1	Unique
718.465	s-2407-021118_2_s1_lip_pos_20250412_bg	PS(14:0/17:2(9Z,12Z)), PS(14:1(9Z)/17:1(9Z)), PS(15:1(9Z)/16:1(9Z)), PS(17:2(9Z,12Z)/14:0), PS(13:0/18:2(9Z,12Z)), PS(16:1(9Z)/15:1(9Z)), PS(17:1(9Z)/14:1(9Z)), PS(18:2(9Z,12Z)/13:0); PS(18:2(9Z,11E)/13:0), PS(18:2(9Z,11E)/13:0), PS(16:2(9Z,12Z)/15:0), PS(18:2(9Z,12Z)/13:0), PS(15:0/16:2(9Z,12Z)), PS(13:0/18:2(9Z,12Z)), PS(16:2(9Z,12Z)/15:0), PS(13:0/18:2(9Z,11E)), PS(18:2(9Z,12Z)/13:0), PS(13:0/…	LMGP03010098, LMGP03010117, LMGP03010168, LMGP03010280, LMGP03010078, LMGP03010206, LMGP03010251, LMGP03010341; SLM:000004775, SLM:000007094, SLM:000005068, SLM:000007134, SLM:000007625, SLM:000001629, SLM:000007125, SLM:000007732, SLM:000005130, SLM:000007737, SLM:000002267, SLM:000001624	C37H68NO10P	AKI	PS(14:0/17:2(9Z,12Z))	Glycerophospholipids	Glycerophosphoserines	PS	1	0	0	0	0	AKI	1	Unique
723.544	s-2407-021118_2_s1_lip_pos_20250412_bg	SM(d14:0/22:5(4Z,7Z,10Z,13Z,16Z)), SM(d18:1(4E)/18:4(6Z,9Z,12Z,15Z)), SM(d16:1(4E)/20:4(5Z,8Z,11Z,14Z)), SM(d14:1(4E)/22:4(7Z,10Z,13Z,16Z)), SM(d16:0/20:5(5Z,8Z,11Z,14Z,17Z)), SM(d14:0/22:5(7Z,10Z,13Z,16Z,19Z)), SM(d16:1(4E)/20:4(8Z,11Z,14Z,17Z))	SLM:000397660, SLM:000395237, SLM:000397982, SLM:000397750, SLM:000397901, SLM:000397669, SLM:000397993	C41H75N2O6P	AKI	SM(d14:0/22:5(4Z,7Z,10Z,13Z,16Z))	Sphingolipids	Phosphosphingolipids	SM	1	0	0	0	0	AKI	1	Unique
725.509	qc-077_2_s1_lip_pos_20250103_bg	PA(14:0/22:1(11Z)), PA(14:1(9Z)/22:0), PA(16:1(9Z)/20:0), PA(17:1(9Z)/19:0), PA(22:1(11Z)/14:0), PA(19:0/17:1(9Z)), PA(19:1(9Z)/17:0), PA(21:0/15:1(9Z)), PA(18:0/18:1(9Z)), PA(20:0/16:1(9Z)), PA(20:1(11Z)/16:0), PA(22:0/14:1(9Z)), PA(16:0/20:1(11Z)), PA(15:1(9Z)/21:0), PA(17:0/19:1(9Z)), PA(18:1(9Z)/18:0); PA(18:1(11E)/18:0), PA(14:1(9Z)/22:0), PA(12:0/24:1(15Z)), PA(18:0/18:1(11Z)), PA(18:0/18:1…	LMGP10010104, LMGP10010132, LMGP10010214, LMGP10010262, LMGP10010726, LMGP10010458, LMGP10010486, LMGP10010678, LMGP10010037, LMGP10010512, LMGP10010532, LMGP10010701, LMGP10010972, LMGP10010184, LMGP10010236, LMGP10010963; SLM:000021085, SLM:000025405, SLM:000025836, SLM:000026527, SLM:000026520, SLM:000000637, SLM:000022891, SLM:000025260, SLM:000022577, SLM:000025935, SLM:000026559, SLM:000026…	C39H75O8P	Control	PA(14:0/22:1(11Z))	Glycerophospholipids	Glycerophosphates	PA	0	1	0	0	0	Control	1	Unique
725.52	qc-077_2_s1_lip_pos_20250103_bg	PE-Cer(d14:2(4E,6E)/22:0(2OH)), PE-Cer(d16:2(4E,6E)/20:0(2OH)), PE-Cer(d14:1(4E)/22:1(13Z)(2OH)), PE-Cer(d16:1(4E)/20:1(11Z)(2OH)); PE-Cer(d20:1(4E)/16:2(9Z,12Z)), SM(iso-t17:0/16:2(9Z,12Z)), PE-Cer(t18:0/18:2(9Z,12Z)), PE-Cer(t18:0/18:2(9Z,11E))	LMSP03020070, LMSP03020089, LMSP03020063, LMSP03020083; SLM:000398799, SLM:000396008, SLM:000397122, SLM:000397117	C38H75N2O7P	Control	PE-Cer(d14:2(4E,6E)/22:0(2OH))	Sphingolipids	Ceramides	Cer	0	1	0	0	0	Control	1	Unique
725.523	s-2407-021118_2_s1_lip_pos_20250412_bg	PE-Cer(t18:0/20:5(5Z,8Z,11Z,14Z,17Z))	SLM:000397103	C40H73N2O7P	AKI	PE-Cer(t18:0/20:5(5Z,8Z,11Z,14Z,17Z))	Sphingolipids	Ceramides	Cer	1	0	0	0	0	AKI	1	Unique
727.561	qc-077_2_s1_lip_pos_20250103_bg	PA(O-18:0/19:0), PA(O-16:0/21:0), PA(O-20:0/17:0); PA(O-22:0/15:0), PA(O-15:0/22:0), PA(O-24:0/13:0), PA(O-16:0/21:0), PA(O-18:0/19:0), PA(O-22:0/15:0), PA(O-13:0/24:0), PA(O-17:0/20:0), PA(O-24:0/13:0), PA(O-20:0/17:0), PA(O-20:0/17:0)	LMGP10020033, LMGP10020015, LMGP10020049; SLM:000045620, SLM:000045189, SLM:000046091, SLM:000045912, SLM:000046077, SLM:000045681, SLM:000044963, SLM:000045431, SLM:000046166, SLM:000045753, SLM:000045706	C40H81O7P	Control	PA(O-18:0/19:0)	Glycerophospholipids	Glycerophosphates	O-PA	0	1	0	0	0	Control	1	Unique
727.564	qc-077_2_s1_lip_pos_20250103_bg	Cholesteryl 11-hydroperoxy-eicosatetraenoate	LMST01020029	C47H76O4	Control	Cholesteryl 11-hydroperoxy-eicosatetraenoate	Sterol Lipids	Sterols	Steryl esters	0	1	0	0	0	Control	1	Unique
728.447	qc-077_2_s1_lip_pos_20250103_bg	PS(15:1(9Z)/15:0), PS(16:1(9Z)/14:0), PS(17:1(9Z)/13:0), PS(14:0/16:1(9Z)), PS(12:0/18:1(9Z)), PS(13:0/17:1(9Z)), PS(14:1(9Z)/16:0), PS(15:0/15:1(9Z)), PS(16:0/14:1(9Z)), PS(18:1(9Z)/12:0); PS(18:1(11E)/12:0), PS(18:1(6Z)/12:0), PS(12:0/18:1(11Z)), PS(14:0/16:1(6Z)), PS(26:1(17Z)/4:0), PS(8:0/22:1(13Z)), PS(16:0/14:1(9Z)), PS(6:0/24:1(15Z)), PS(22:1(13Z)/8:0), PS(12:0/18:1(11E)), PS(18:1(9Z)/12:0…	LMGP03010165, LMGP03010203, LMGP03010249, LMGP03010929, LMGP03010940, LMGP03010074, LMGP03010114, LMGP03010142, LMGP03010193, LMGP03010322; SLM:000001565, SLM:000004334, SLM:000005702, SLM:000006443, SLM:000003124, SLM:000006205, SLM:000007454, SLM:000005997, SLM:000002495, SLM:000005695, SLM:000005326, SLM:000005504, SLM:000001989, SLM:000005734, SLM:000007218, SLM:000002847, SLM:000005559, SLM:…	C36H68NO10P	Control	PS(15:1(9Z)/15:0)	Glycerophospholipids	Glycerophosphoserines	PS	0	1	0	0	0	Control	1	Unique
728.522	s-2407-021118_2_s1_lip_pos_20250412_bg	PC(14:1(9Z)/18:2(9Z,12Z)), PC(17:2(9Z,12Z)/15:1(9Z)), PC(18:2(9Z,12Z)/14:1(9Z)), PC(18:3(6Z,9Z,12Z)/14:0), PC(18:3(9Z,12Z,15Z)/14:0), PC(20:3(8Z,11Z,14Z)/12:0), PE(15:0/20:3(8Z,11Z,14Z)), PE(15:1(9Z)/20:2(11Z,14Z)), PE(17:0/18:3(9Z,12Z,15Z)), PE(18:1(9Z)/17:2(9Z,12Z)), PE(20:2(11Z,14Z)/15:1(9Z)), PE(20:3(8Z,11Z,14Z)/15:0), PC(14:0/18:3(9Z,12Z,15Z)), PE(17:0/18:3(6Z,9Z,12Z)), PE(17:1(9Z)/18:2(9Z,1…	LMGP01011391, LMGP01011556, LMGP01011617, LMGP01011642, LMGP01011673, LMGP01011866, LMGP02010466, LMGP02010495, LMGP02010548, LMGP02010642, LMGP02010876, LMGP02010906, LMGP01010497, LMGP02010547, LMGP02010573, LMGP02010602, LMGP02010661, LMGP02010687, LMGP02010717, LMGP01011331, LMGP01011369, LMGP01011441; SLM:000011694, SLM:000035527, SLM:000012163, SLM:000036151, SLM:000012239, SLM:000030341, S…	C40H74NO8P	AKI	PC(14:1(9Z)/18:2(9Z,12Z))	Glycerophospholipids	Glycerophosphocholines	PC	1	0	0	0	0	AKI	1	Unique
729.483	s-2310-016664_2_s1_lip_pos_20250117_bg	PA(O-16:0/22:6(4Z,7Z,10Z,13Z,16Z,19Z)), PA(P-18:0/20:5(5Z,8Z,11Z,14Z,17Z)); PA(P-14:0/24:5(9Z,12Z,15Z,18Z,21Z)), PA(O-18:1(13Z)/20:5(5Z,8Z,11Z,14Z,17Z)), PA(O-18:2(9Z,12Z)/20:4(8Z,11Z,14Z,17Z)), PA(P-18:1(9Z)/20:4(8Z,11Z,14Z,17Z)), PA(P-14:0/24:5(6Z,9Z,12Z,15Z,18Z)), PA(P-18:2(9Z,12Z)/20:3(11Z,14Z,17Z)), PA(P-18:2(9Z,12Z)/20:3(8Z,11Z,14Z)), PA(P-18:0/20:5(5Z,8Z,11Z,14Z,17Z)), PA(P-20:1(11Z)/18:4(…	LMGP10020090, LMGP10030050; SLM:000047778, SLM:000045323, SLM:000045495, SLM:000047135, SLM:000047766, SLM:000047014, SLM:000047056, SLM:000047603, SLM:000046567, SLM:000046884, SLM:000047451, SLM:000045484, SLM:000046644, SLM:000047442, SLM:000045083, SLM:000045563, SLM:000047124, SLM:000046655, SLM:000045881, SLM:000046895, SLM:000046205	C41H71O7P	DKD	PA(O-16:0/22:6(4Z,7Z,10Z,13Z,16Z,19Z))	Glycerophospholipids	Glycerophosphates	O-PA	0	0	1	0	0	DKD	1	Unique
731.499	qc-077_2_s1_lip_pos_20250103_bg	PA(O-18:0/20:5(5Z,8Z,11Z,14Z,17Z)), PA(P-16:0/22:4(7Z,10Z,13Z,16Z)), PA(P-20:0/18:4(6Z,9Z,12Z,15Z)), PA(P-18:0/20:4(5Z,8Z,11Z,14Z)); PA(38:5(23Z,26Z,29Z,32Z,35Z)/0:0), PA(O-18:1(13Z)/20:4(8Z,11Z,14Z,17Z)), PA(O-18:0/20:5(5Z,8Z,11Z,14Z,17Z)), PA(P-18:1(9Z)/20:3(8Z,11Z,14Z)), PA(P-18:0/20:4(5Z,8Z,11Z,14Z)), PA(P-18:1(13Z)/20:3(11Z,14Z,17Z)), PA(P-18:1(13Z)/20:3(8Z,11Z,14Z)), PA(0:0/38:5(20Z,23Z,26Z…	LMGP10020087, LMGP10030027, LMGP10030072, LMGP10030091; SLM:000020646, SLM:000045335, SLM:000046043, SLM:000047136, SLM:000047604, SLM:000046854, SLM:000046896, SLM:000499475, SLM:000045454, SLM:000045084, SLM:000045891, SLM:000043237, SLM:000046580, SLM:000045496, SLM:000045575, SLM:000045324, SLM:000046206, SLM:000047094, SLM:000046568, SLM:000046218, SLM:000045564, SLM:000045882, SLM:000047287…	C41H73O7P	Control	PA(O-18:0/20:5(5Z,8Z,11Z,14Z,17Z))	Glycerophospholipids	Glycerophosphates	O-PA	0	1	0	0	0	Control	1	Unique
734.437	s-2305-004587_3_s1_lip_pos_20250710_bg	PS(32:5(17Z,20Z,23Z,26Z,29Z)/0:0), PS(32:5(14Z,17Z,20Z,23Z,26Z)/0:0), PS(0:0/32:5(17Z,20Z,23Z,26Z,29Z)), PS(0:0/32:5(14Z,17Z,20Z,23Z,26Z)), PS(P-14:0/18:4(6Z,9Z,12Z,15Z))	SLM:000030044, SLM:000498144, SLM:000043389, SLM:000490624, SLM:000052126	C38H66NO9P	H-CKD	PS(32:5(17Z,20Z,23Z,26Z,29Z)/0:0)	Glycerophospholipids	Glycerophosphoserines	LPS	0	0	0	0	1	H-CKD	1	Unique
739.466	s-2212-003371_4_s1_lip_pos_20250117_bg	1,2-Di-O-myristoyl-3-O-(6-sulfoquinovopyranosyl)glycerol	HMDB0031687	C37H70O12S	Diabetes_Mellitus_Resilient	1,2-Di-O-myristoyl-3-O-(6-sulfoquinovopyranosyl)glycerol	Glycerolipids	Glycosylglycerols	Glycosylglycerols	0	0	0	1	0	Diabetes_Mellitus_Resilient	1	Unique
739.572	qc-077_2_s1_lip_pos_20250103_bg	SM(d18:1/17:0), SM(d19:1/16:0), PE-Cer(d16:1(4E)/22:0), PE-Cer(d14:1(4E)/24:0); PE-Cer(d20:0/18:1(9Z)), PE-Cer(d18:1(4E)/20:0), SM(d14:1(4E)/21:0), SM(iso-d17:0/18:1(11Z)), SM(d20:1(4E)/15:0), SM(iso-d17:0/18:1(6Z)), SM(d18:1(4E)/17:0), SM(d20:1(4E)/15:0), SM(d18:1(4E)/17:0), SM(iso-d17:0/18:1(9Z)), PE-Cer(d16:0/22:1(13Z)), PE-Cer(d16:1(4E)/22:0), SM(iso-d17:0/18:1(11E)), SM(d16:1(4E)/19:0), PE-C…	LMSP03010044, LMSP03010045, LMSP03020024, LMSP03020011; SLM:000398722, SLM:000396733, SLM:000397770, SLM:000398115, SLM:000398339, SLM:000398148, SLM:000395216, SLM:000398278, SLM:000395262, SLM:000398162, SLM:000398522, SLM:000398647, SLM:000398108, SLM:000398015, SLM:000398708, SLM:000395946, SLM:000398668, SLM:000396996, SLM:000398675, SLM:000398847, SLM:000398501	C40H81N2O6P	Control	SM(d18:1/17:0)	Sphingolipids	Phosphosphingolipids	SM	0	1	0	0	0	Control	1	Unique
740.556	s-2310-016664_2_s1_lip_pos_20250117_bg	PC(P-16:0/16:0), PC(P-20:0/12:0), PE(O-16:0/19:1(9Z)), PE(P-16:0/19:0), PE(O-18:0/17:1(9Z)), PE(P-18:0/17:0), PE(P-20:0/15:0), PC(O-14:0/18:1(9Z)), PE(O-20:0/15:1(9Z)), PC(O-16:0/16:1(9Z)), PC(O-18:0/14:1(9Z)), PC(P-18:0/14:0); PC(O-18:0/14:1(9Z)), PE(O-17:0/18:1(9Z)), PC(P-13:0/19:0), PC(P-17:0/15:0), PC(P-16:0/16:0), PC(P-28:0/4:0), PC(O-22:1(13Z)/10:0), PE(O-13:0/22:1(13Z)), PE(O-18:1(13Z)/17:…	LMGP01030025, LMGP01030074, LMGP02020031, LMGP02030022, LMGP02020045, LMGP02030042, LMGP02030066, LMGP01020016, LMGP02020066, LMGP01020182, LMGP01020196, LMGP01030048; SLM:000028322, SLM:000029119, SLM:000047958, SLM:000048442, SLM:000048916, SLM:000048988, SLM:000027527, SLM:000028599, SLM:000029048, SLM:000050240, SLM:000028425, SLM:000028479, SLM:000050090, SLM:000048837, SLM:000049240, SLM:00…	C40H80NO7P	DKD	PC(P-16:0/16:0)	Glycerophospholipids	Glycerophosphocholines	O-PC	0	0	1	0	0	DKD	1	Unique
744.496	s-2407-021118_2_s1_lip_pos_20250412_bg	1-(6-[5]-ladderane-hexanoyl)-2-(8-[3]-ladderane-octanyl)-sn-glycerophosphoethanolamine	LMGP02080001	C43H70NO7P	AKI	1-(6-[5]-ladderane-hexanoyl)-2-(8-[3]-ladderane-octanyl)-sn-glycerophosphoethanolamine	Glycerophospholipids	Glycerophosphoethanolamines	1-acyl,2-alkylglycerophosphoethanolamines	1	0	0	0	0	AKI	1	Unique
745.48	s-2407-021118_2_s1_lip_pos_20250412_bg	PA(22:6(4Z,7Z,10Z,13Z,16Z,19Z)/18:2(9Z,12Z)), PA(18:2(9Z,12Z)/22:6(4Z,7Z,10Z,13Z,16Z,19Z)), PA(18:4(6Z,9Z,12Z,15Z)/22:4(7Z,10Z,13Z,16Z)), PA(20:3(8Z,11Z,14Z)/20:5(5Z,8Z,11Z,14Z,17Z)), PA(20:5(5Z,8Z,11Z,14Z,17Z)/20:3(8Z,11Z,14Z)), PA(22:4(7Z,10Z,13Z,16Z)/18:4(6Z,9Z,12Z,15Z)), PA(20:4(5Z,8Z,11Z,14Z)/20:4(5Z,8Z,11Z,14Z)); PA(20:5(5Z,8Z,11Z,14Z,17Z)/20:3(11Z,14Z,17Z)), PA(20:5(5Z,8Z,11Z,14Z,17Z)/20:3…	LMGP10010828, LMGP10010874, LMGP10010452, LMGP10010611, LMGP10010668, LMGP10010802, LMGP10010857; SLM:000023628, SLM:000023669, SLM:000025153, SLM:000023512, SLM:000024997, SLM:000025470, SLM:000000873, SLM:000024303, SLM:000024604, SLM:000023517, SLM:000021365, SLM:000023831, SLM:000023582, SLM:000024370, SLM:000024682, SLM:000025078, SLM:000023747, SLM:000024292, SLM:000025006, SLM:000023594, S…	C43H69O8P	AKI	PA(22:6(4Z,7Z,10Z,13Z,16Z,19Z)/18:2(9Z,12Z))	Glycerophospholipids	Glycerophosphates	PA	1	0	0	0	0	AKI	1	Unique
746.51	s-2212-003371_4_s1_lip_pos_20250117_bg	PE(O-16:0/20:5(5Z,8Z,11Z,14Z,17Z)), PE(P-18:0/18:4(6Z,9Z,12Z,15Z)), PE(P-16:0/20:4(5Z,8Z,11Z,14Z)); PE(P-16:0/20:4(5Z,8Z,11Z,14Z)), PE(P-18:1(9Z)/18:3(6Z,9Z,12Z)), PE(P-18:1(11Z)/18:3(9Z,12Z,15Z)), PE(O-18:1(11Z)/18:4(6Z,9Z,12Z,15Z)), PE(36:5(21Z,24Z,27Z,30Z,33Z)/0:0), PE(P-18:1(13Z)/18:3(9Z,12Z,15Z)), PE(P-16:0/20:4(8Z,11Z,14Z,17Z)), PE(0:0/36:5(18Z,21Z,24Z,27Z,30Z)), PE(O-18:1(13Z)/18:4(6Z,9Z,1…	LMGP02020095, LMGP02030049, LMGP02030093; SLM:000050363, SLM:000050047, SLM:000049579, SLM:000028782, SLM:000030131, SLM:000049819, SLM:000050374, SLM:000499478, SLM:000029022, SLM:000049567, SLM:000498150, SLM:000043316, SLM:000050059, SLM:000029897, SLM:000048168, SLM:000029262, SLM:000029906, SLM:000047925, SLM:000047936, SLM:000027182, SLM:000049807, SLM:000029183, SLM:000029578, SLM:00002919…	C41H74NO7P	Diabetes_Mellitus_Resilient	PE(O-16:0/20:5(5Z,8Z,11Z,14Z,17Z))	Glycerophospholipids	Glycerophosphoethanolamines	O-PE	0	0	0	1	0	Diabetes_Mellitus_Resilient	1	Unique
746.512	s-2407-021118_2_s1_lip_pos_20250412_bg	1-(6-[3]-ladderane-hexanoyl)-2-(8-[3]-ladderane-octanyl)-sn-glycerophosphoethanolamine; PE(P-18:2(9Z,12Z)/20:5(5Z,8Z,11Z,14Z,17Z))	LMGP02080008; SLM:000049962	C43H72NO7P	AKI	1-(6-[3]-ladderane-hexanoyl)-2-(8-[3]-ladderane-octanyl)-sn-glycerophosphoethanolamine	Glycerophospholipids	Glycerophosphoethanolamines	1-acyl,2-alkylglycerophosphoethanolamines	1	0	0	0	0	AKI	1	Unique
747.496	s-2407-021118_2_s1_lip_pos_20250412_bg	PA(18:1(9Z)/22:6(4Z,7Z,10Z,13Z,16Z,19Z)), PA(20:4(5Z,8Z,11Z,14Z)/20:3(8Z,11Z,14Z)), PA(20:5(5Z,8Z,11Z,14Z,17Z)/20:2(11Z,14Z)), PA(22:4(7Z,10Z,13Z,16Z)/18:3(6Z,9Z,12Z)), PA(22:4(7Z,10Z,13Z,16Z)/18:3(9Z,12Z,15Z)), PA(18:3(6Z,9Z,12Z)/22:4(7Z,10Z,13Z,16Z)), PA(18:3(9Z,12Z,15Z)/22:4(7Z,10Z,13Z,16Z)), PA(20:2(11Z,14Z)/20:5(5Z,8Z,11Z,14Z,17Z)), PA(20:3(8Z,11Z,14Z)/20:4(5Z,8Z,11Z,14Z)), PA(22:6(4Z,7Z,10Z…	LMGP10010040, LMGP10010639, LMGP10010667, LMGP10010800, LMGP10010801, LMGP10010393, LMGP10010421, LMGP10010580, LMGP10010610, LMGP10010827; SLM:000024305, SLM:000024769, SLM:000021047, SLM:000021600, SLM:000023748, SLM:000021444, SLM:000023707, SLM:000023473, SLM:000025309, SLM:000021366, SLM:000024059, SLM:000024371, SLM:000025154, SLM:000023910, SLM:000024382, SLM:000024574, SLM:000023519, SLM:…	C43H71O8P	AKI	PA(18:1(9Z)/22:6(4Z,7Z,10Z,13Z,16Z,19Z))	Glycerophospholipids	Glycerophosphates	PA	1	0	0	0	0	AKI	1	Unique
753.591	s-2407-021118_2_s1_lip_pos_20250412_bg	SM(d18:1(4E)/20:3(8Z,11Z,14Z)), SM(d20:0/18:4(6Z,9Z,12Z,15Z)), SM(d16:0/22:4(7Z,10Z,13Z,16Z)), SM(d18:0/20:4(8Z,11Z,14Z,17Z)), SM(d20:1(4E)/18:3(6Z,9Z,12Z)), SM(d14:0/24:4(9Z,12Z,15Z,18Z)), SM(d16:1(4E)/22:3(10Z,13Z,16Z)), SM(d18:1(4E)/20:3(11Z,14Z,17Z)), SM(d18:0/20:4(5Z,8Z,11Z,14Z)), SM(d20:1(4E)/18:3(9Z,12Z,15Z))	SLM:000395246, SLM:000398225, SLM:000397910, SLM:000395845, SLM:000398306, SLM:000397677, SLM:000397947, SLM:000395204, SLM:000395834, SLM:000398318	C43H81N2O6P	AKI	SM(d18:1(4E)/20:3(8Z,11Z,14Z))	Sphingolipids	Phosphosphingolipids	SM	1	0	0	0	0	AKI	1	Unique
754.538	s-2407-021118_2_s1_lip_pos_20250412_bg	PC(16:0/18:4(9E,11E,13E,15E)), PC(16:0/18:4(9Z,11E,13E,15Z)), PC(17:2(9Z,12Z)/17:2(9Z,12Z)), PC(18:4(9Z,11E,13E,15Z)/16:0), PC(12:0/22:4(7Z,10Z,13Z,16Z)), PC(14:1(9Z)/20:3(8Z,11Z,14Z)), PC(18:4(6Z,9Z,12Z,15Z)/16:0), PC(14:0/20:4(8Z,11Z,14Z,17Z)), PC(14:1(9Z)/20:3(5Z,8Z,11Z)), PE(17:2(9Z,12Z)/20:2(11Z,14Z)), PE(18:4(6Z,9Z,12Z,15Z)/19:0), PE(19:1(9Z)/18:3(6Z,9Z,12Z)), PE(20:2(11Z,14Z)/17:2(9Z,12Z))…	LMGP01010604, LMGP01010606, LMGP01010731, LMGP01010963, LMGP01011337, LMGP01011400, LMGP01011706, LMGP01012128, LMGP01012132, LMGP02010611, LMGP02010755, LMGP02010807, LMGP02010881, LMGP01010608, LMGP01010506, LMGP01010603, LMGP01010699, LMGP01011484, LMGP01011485, LMGP01011647, LMGP01011678, LMGP01011869, LMGP01011899, LMGP01012066, LMGP01012193, LMGP01012209, LMGP02010003, LMGP02010472, LMGP020…	C42H76NO8P	AKI	PC(16:0/18:4(9E,11E,13E,15E))	Glycerophospholipids	Glycerophosphocholines	PC	1	0	0	0	0	AKI	1	Unique
759.53	qc-077_2_s1_lip_pos_20250103_bg	PA(P-18:0/22:4(7Z,10Z,13Z,16Z)), PA(O-20:0/20:5(5Z,8Z,11Z,14Z,17Z)), PA(P-20:0/20:4(5Z,8Z,11Z,14Z)); PA(O-18:2(9Z,12Z)/22:3(10Z,13Z,16Z)), PA(O-20:1(11Z)/20:4(8Z,11Z,14Z,17Z)), PA(O-18:0/22:5(4Z,7Z,10Z,13Z,16Z)), PA(O-18:0/22:5(7Z,10Z,13Z,16Z,19Z)), PA(O-18:1(13Z)/22:4(7Z,10Z,13Z,16Z)), PA(O-16:0/24:5(9Z,12Z,15Z,18Z,21Z)), PA(O-20:1(11Z)/20:4(5Z,8Z,11Z,14Z)), PA(O-16:0/24:5(6Z,9Z,12Z,15Z,18Z)), P…	LMGP10030055, LMGP10020065, LMGP10030079; SLM:000045449, SLM:000045015, SLM:000046042, SLM:000046051, SLM:000045332, SLM:000045898, SLM:000045004, SLM:000045886, SLM:000046534, SLM:000047295, SLM:000045092, SLM:000047612, SLM:000046808, SLM:000047089, SLM:000047733, SLM:000046609, SLM:000045572, SLM:000045723, SLM:000047284, SLM:000046576, SLM:000046820, SLM:000046849, SLM:000046214, SLM:00004617…	C43H77O7P	Control	PA(P-18:0/22:4(7Z,10Z,13Z,16Z))	Glycerophospholipids	Glycerophosphates	PA	0	1	0	0	0	Control	1	Unique
762.507	s-2407-021118_2_s1_lip_pos_20250412_bg	PE(18:2(9Z,12Z)/20:5(5Z,8Z,11Z,14Z,17Z)), PE(18:3(9Z,12Z,15Z)/20:4(5Z,8Z,11Z,14Z)), PE(20:3(8Z,11Z,14Z)/18:4(6Z,9Z,12Z,15Z)), PE(20:4(5Z,8Z,11Z,14Z)/18:3(6Z,9Z,12Z)), PE(20:4(5Z,8Z,11Z,14Z)/18:3(9Z,12Z,15Z)), PE(20:5(5Z,8Z,11Z,14Z,17Z)/18:2(9Z,12Z)), PE(22:6(4Z,7Z,10Z,13Z,16Z,19Z)/16:1(9Z)), PE(18:3(6Z,9Z,12Z)/20:4(5Z,8Z,11Z,14Z)), PE(18:4(6Z,9Z,12Z,15Z)/20:3(8Z,11Z,14Z)), PE(16:1(9Z)/22:6(4Z,7Z,…	LMGP02010673, LMGP02010730, LMGP02010918, LMGP02010946, LMGP02010947, LMGP02010974, LMGP02011138, LMGP02010702, LMGP02010760, LMGP02011216; SLM:000033388, SLM:000034024, SLM:000033532, SLM:000033347, SLM:000034013, SLM:000032907, SLM:000033466, SLM:000033456, SLM:000034404, SLM:000034415, SLM:000034091, SLM:000034800, SLM:000033073, SLM:000033143, SLM:000033709, SLM:000034481, SLM:000030772, SLM:…	C43H72NO8P	AKI	PE(18:2(9Z,12Z)/20:5(5Z,8Z,11Z,14Z,17Z))	Glycerophospholipids	Glycerophosphoethanolamines	PE	1	0	0	0	0	AKI	1	Unique
762.564	s-2407-021118_2_s1_lip_pos_20250412_bg	PS(P-20:0/15:0), PS(O-16:0/19:1(9Z)), PS(O-18:0/17:1(9Z)), PS(O-20:0/15:1(9Z)), PS(P-16:0/19:0), PS(P-18:0/17:0); PS(O-20:1(11Z)/15:0), PS(O-17:0/18:1(11Z)), PS(O-18:1(9Z)/17:0), PS(O-20:1(11Z)/15:0), PS(O-18:1(9Z)/17:0), PS(O-15:0/20:1(11Z)), PS(O-18:1(13Z)/17:0), PS(O-13:0/22:1(13Z)), PS(P-20:0/15:0), PS(O-17:0/18:1(11E)), PS(P-22:0/13:0), PS(P-22:0/13:0), PS(O-22:1(13Z)/13:0), PS(O-22:1(13Z)/1…	LMGP03030060, LMGP03020011, LMGP03020025, LMGP03020046, LMGP03030016, LMGP03030036; SLM:000043531, SLM:000043816, SLM:000043968, SLM:000044685, SLM:000044811, SLM:000043671, SLM:000044777, SLM:000043462, SLM:000051680, SLM:000043809, SLM:000051530, SLM:000051605, SLM:000043738, SLM:000044710, SLM:000051992, SLM:000043848, SLM:000043862, SLM:000051358, SLM:000051110, SLM:000051945, SLM:000043608, …	C41H80NO9P	AKI	PS(P-20:0/15:0)	Glycerophospholipids	Glycerophosphoserines	O-PS	1	0	0	0	0	AKI	1	Unique
764.556	s-2310-016664_2_s1_lip_pos_20250117_bg	PC(O-16:0/18:3(9Z,12Z,15Z)), PC(P-16:0/18:2(9Z,12Z)), PC(P-18:1(11Z)/16:1(9Z)), PC(O-16:0/18:3(6Z,9Z,12Z)), PC(P-18:1(9Z)/16:1(9Z)), PE(P-20:0/17:2(9Z,12Z)), PC(O-16:1(9Z)/18:2(9Z,12Z)); PC(O-16:0/18:3(9Z,12Z,15Z)), PC(P-18:1(11Z)/16:1(9Z)), PE(P-15:0/22:2(13Z,16Z)), PE(P-17:0/20:2(11Z,14Z)), PC(O-18:2(9Z,12Z)/16:1(9Z)), PC(O-18:1(9Z)/16:2(9Z,12Z)), PC(O-14:0/20:3(8Z,11Z,14Z)), PC(O-18:1(13Z)/16:…	LMGP01020042, LMGP01030008, LMGP01030135, LMGP01020041, LMGP01030145, LMGP02030072, LMGP01020257; SLM:000028159, SLM:000048104, SLM:000049622, SLM:000049854, SLM:000027762, SLM:000027840, SLM:000028471, SLM:000027600, SLM:000028147, SLM:000048330, SLM:000048344, SLM:000048570, SLM:000027360, SLM:000027748, SLM:000029069, SLM:000049062, SLM:000048584, SLM:000048898, SLM:000049996, SLM:000028824, S…	C42H80NO7P	DKD	PC(O-16:0/18:3(9Z,12Z,15Z))	Glycerophospholipids	Glycerophosphocholines	O-PC	0	0	1	0	0	DKD	1	Unique
768.551	s-2212-003371_4_s1_lip_pos_20250117_bg	PC(16:0/17:1(9Z)), PC(15:1(9Z)/18:0), PC(17:1(9Z)/16:0), PC(18:1(9Z)/15:0), PC(19:1(9Z)/14:0), PE(18:0/18:1(9Z)), PE(18:1(9Z)/18:0), PE(16:0/20:1(11Z)), PE-NMe2(16:0/18:1(9Z)), PE-NMe2(18:1(9Z)/16:0), PE(14:0/22:1(11Z)), PE(16:1(9Z)/20:0), PE(17:1(9Z)/19:0), PE(19:0/17:1(9Z)), PE(22:1(11Z)/14:0), PC(15:0/18:1(11Z)), PC(16:1(9Z)/17:0), PC(17:0/16:1(9Z)), PC(18:0/15:1(9Z)), PC(20:1(11Z)/13:0), PE(1…	LMGP01010571, LMGP01011442, LMGP01011527, LMGP01011598, LMGP01011758, LMGP02010036, LMGP02010050, LMGP02010312, LMGP02010322, LMGP02010330, LMGP02010419, LMGP02010529, LMGP02010577, LMGP02010773, LMGP02011042, LMGP01010541, LMGP01011480, LMGP01011502, LMGP01011584, LMGP01011806, LMGP02010301, LMGP02010447, LMGP02010499, LMGP02010551, LMGP02010847, LMGP02010993, LMGP02011016, LMGP01011353, LMGP010…	C41H80NO8P	Diabetes_Mellitus_Resilient	PC(16:0/17:1(9Z))	Glycerophospholipids	Glycerophosphocholines	PC	0	0	0	1	0	Diabetes_Mellitus_Resilient	1	Unique
770.567	qc-077_2_s1_lip_pos_20250103_bg	PC(11:0/22:0), PE(14:0/22:0), PC(15:0/18:0), PC(21:0/12:0), PC(22:0/11:0), PC(12:0/21:0), PC(17:0/16:0), PE(18:0/18:0), PE(19:0/17:0), PE(15:0/21:0), PE(22:0/14:0), PC(10:0/23:0), PC(16:0/17:0), PC(13:0/20:0), PC(20:0/13:0), PC(19:0/14:0), PC(18:0/15:0), PE(16:0/20:0), PE(17:0/19:0), PE(21:0/15:0), PE(20:0/16:0), PC(14:0/19:0); PC(20:0/13:0), PE(8:0/28:0), PE(30:0/6:0), PC(20:0/13:0), PC(18:0/15:…	LMGP01010419, LMGP02011240, LMGP01010539, LMGP01011063, LMGP01011081, LMGP01011334, LMGP01011501, LMGP02010097, LMGP02010772, LMGP02011230, LMGP02011163, LMGP01010399, LMGP01010569, LMGP01010465, LMGP01010999, LMGP01010971, LMGP01011583, LMGP02010270, LMGP02010550, LMGP02010992, LMGP02011179, LMGP01011370; SLM:000012895, SLM:000036094, SLM:000036487, SLM:000012968, SLM:000013583, SLM:000035692, S…	C41H82NO8P	Control	PC(11:0/22:0)	Glycerophospholipids	Glycerophosphocholines	PC	0	1	0	0	0	Control	1	Unique
770.603	qc-077_2_s1_lip_pos_20250103_bg	PC(O-16:0/18:0), PC(O-18:0/16:0), PC(O-17:0/17:0), PE(O-16:0/21:0), PE(O-18:0/19:0), PE(O-20:0/17:0), PC(O-20:0/14:0); PC(O-13:0/21:0), PC(O-15:0/19:0), PC(O-18:0/16:0), PE(O-17:0/20:0), PC(O-16:0/18:0), PE(O-13:0/24:0), PE(O-20:0/17:0), PE(O-24:0/13:0), PC(O-22:0/12:0), PC(O-26:0/8:0), PC(O-24:0/10:0), PE(O-22:0/15:0), PC(O-17:0/17:0), PC(O-20:0/14:0), PE(O-24:0/13:0), PE(O-20:0/17:0), PC(O-14:0…	LMGP01020033, LMGP01020086, LMGP01020076, LMGP02020034, LMGP02020052, LMGP02020068, LMGP01020218; SLM:000027211, SLM:000027456, SLM:000000702, SLM:000029126, SLM:000028176, SLM:000028658, SLM:000029401, SLM:000029786, SLM:000027929, SLM:000028099, SLM:000028403, SLM:000029315, SLM:000027645, SLM:000028023, SLM:000029861, SLM:000029448, SLM:000028486, SLM:000029376, SLM:000029607, SLM:000028562, S…	C42H86NO7P	Control	PC(O-16:0/18:0)	Glycerophospholipids	Glycerophosphocholines	O-PC	0	1	0	0	0	Control	1	Unique
772.585	qc-077_2_s1_lip_pos_20250103_bg	PC(15:1(9Z)/20:1(11Z)), PC(18:0/17:2(9Z,12Z)), PC(19:1(9Z)/16:1(9Z)), PC(20:1(11Z)/15:1(9Z)), PC(20:2(11Z,14Z)/15:0), PE(20:2(5Z,8Z)/18:0), PE(20:0/18:2(9Z,12Z)), PE(18:1(9Z)/20:1(11Z)), PE-NMe2(18:1(9E)/18:1(9E)), PE(16:0/22:2(13Z,16Z)), PE(16:1(9Z)/22:1(11Z)), PE(18:2(9Z,12Z)/20:0), PE(19:1(9Z)/19:1(9Z)), PE(21:0/17:2(9Z,12Z)), PE(22:2(13Z,16Z)/16:0), PC(16:1(9Z)/19:1(9Z)), PC(17:0/18:2(9Z,12Z)…	LMGP01011451, LMGP01011587, LMGP01011763, LMGP01011810, LMGP01011839, LMGP02010122, LMGP02010125, LMGP02010126, LMGP02010329, LMGP02010513, LMGP02010536, LMGP02010669, LMGP02010811, LMGP02010998, LMGP02011077, LMGP01011487, LMGP01011505, LMGP01011532, LMGP01011561, LMGP01011601, LMGP01011621, LMGP01012036, LMGP02010124, LMGP02010615, LMGP02010853, LMGP02010882, LMGP02011047, LMGP01011360, LMGP010…	C43H82NO8P	Control	PC(15:1(9Z)/20:1(11Z))	Glycerophospholipids	Glycerophosphocholines	PC	0	1	0	0	0	Control	1	Unique
773.512	s-2407-021118_2_s1_lip_pos_20250412_bg	PA(20:4(5Z,8Z,11Z,14Z)/22:4(7Z,10Z,13Z,16Z)), PA(22:6(4Z,7Z,10Z,13Z,16Z,19Z)/20:2(11Z,14Z)), PA(20:2(11Z,14Z)/22:6(4Z,7Z,10Z,13Z,16Z,19Z)), PA(22:4(7Z,10Z,13Z,16Z)/20:4(5Z,8Z,11Z,14Z)); PA(22:5(7Z,10Z,13Z,16Z,19Z)/20:3(8Z,11Z,14Z)), PA(22:6(4Z,7Z,10Z,13Z,16Z,19Z)/20:2(11Z,14Z)), PA(18:4(6Z,9Z,12Z,15Z)/24:4(9Z,12Z,15Z,18Z)), PA(18:2(9Z,12Z)/24:6(6Z,9Z,12Z,15Z,18Z,21Z)), PA(24:5(6Z,9Z,12Z,15Z,18Z)/…	LMGP10010645, LMGP10010836, LMGP10010586, LMGP10010809; SLM:000024299, SLM:000023471, SLM:000023987, SLM:000025157, SLM:000023897, SLM:000024065, SLM:000024690, SLM:000024856, SLM:000023827, SLM:000023832, SLM:000021373, SLM:000023590, SLM:000024377, SLM:000024845, SLM:000025086, SLM:000021442, SLM:000024462, SLM:000025001, SLM:000025013, SLM:000023909, SLM:000024763, SLM:000021364, SLM:000024923…	C45H73O8P	AKI	PA(20:4(5Z,8Z,11Z,14Z)/22:4(7Z,10Z,13Z,16Z))	Glycerophospholipids	Glycerophosphates	PA	1	0	0	0	0	AKI	1	Unique
773.53	s-2305-004587_3_s1_lip_pos_20250710_bg	PG(21:0/13:0), PG(22:0/12:0), PG(17:0/17:0), PG(20:0/14:0), PG(19:0/15:0), PG(18:0/16:0), PG(16:0/18:0), PG(15:0/19:0), PG(14:0/20:0), PG(13:0/21:0), PG(12:0/22:0); Lysobisphosphatidate (10:0/0:0/24:0/0:0), Lysobisphosphatidate (15:0/0:0/19:0/0:0), Lysobisphosphatidate (12:0/0:0/22:0/0:0), PG(13:0/21:0), PG(19:0/15:0), PG(15:0/19:0), Lysobisphosphatidate (17:0/0:0/17:0/0:0), Lysobisphosphatidate …	LMGP04010854, LMGP04010850, LMGP04010895, LMGP04010865, LMGP04010870, LMGP04010888, LMGP04010907, LMGP04010913, LMGP04010925, LMGP04010933, LMGP04010939; SLM:000482468, SLM:000485280, SLM:000482541, SLM:000036956, SLM:000042255, SLM:000042566, SLM:000485286, SLM:000482394, SLM:000485298, SLM:000000687, SLM:000041255, SLM:000042715, SLM:000482243, SLM:000042195, SLM:000485301, SLM:000482684, SLM:0…	C40H79O10P	H-CKD	PG(21:0/13:0)	Glycerophospholipids	Glycerophosphoglycerols	PG	0	0	0	0	1	H-CKD	1	Unique
774.541	qc-077_2_s1_lip_pos_20250103_bg	PE(O-16:0/22:5(4Z,7Z,10Z,13Z,16Z)), PE(O-16:0/22:5(7Z,10Z,13Z,16Z,19Z)), PE(O-18:0/20:5(5Z,8Z,11Z,14Z,17Z)), PE(P-18:0/20:4(5Z,8Z,11Z,14Z)), PE(P-20:0/18:4(6Z,9Z,12Z,15Z)), PE(P-16:0/22:4(7Z,10Z,13Z,16Z)); PE(O-14:0/24:5(6Z,9Z,12Z,15Z,18Z)), PE(P-18:1(11Z)/20:3(11Z,14Z,17Z)), PE(P-14:0/24:4(9Z,12Z,15Z,18Z)), PE(O-18:1(13Z)/20:4(5Z,8Z,11Z,14Z)), PE(38:5(23Z,26Z,29Z,32Z,35Z)/0:0), PE(P-20:1(11Z)/18…	LMGP02020006, LMGP02020007, LMGP02020008, LMGP02030003, LMGP02030078, LMGP02030033; SLM:000029901, SLM:000049533, SLM:000050698, SLM:000029019, SLM:000030133, SLM:000049499, SLM:000050206, SLM:000049487, SLM:000050055, SLM:000028702, SLM:000029030, SLM:000029149, SLM:000029270, SLM:000029913, SLM:000048165, SLM:000050523, SLM:000029259, SLM:000049575, SLM:000049934, SLM:000028790, SLM:000048408, …	C43H78NO7P	Control	PE(O-16:0/22:5(4Z,7Z,10Z,13Z,16Z))	Glycerophospholipids	Glycerophosphoethanolamines	O-PE	0	1	0	0	0	Control	1	Unique
774.601	s-2407-021118_2_s1_lip_pos_20250412_bg	PC(17:0/18:1(9Z)), PC(14:1(9Z)/21:0), PC(15:0/20:1(11Z)), PC(16:0/19:1(9Z)), PC(16:1(9Z)/19:0), PC(17:1(9Z)/18:0), PE(20:0/18:1(9Z)), PE(16:0/22:1(13Z)), PE(18:1(9Z)/20:0), PE(17:1(9Z)/21:0), PE(19:0/19:1(9Z)), PE(19:1(9Z)/19:0), PE(22:1(11Z)/16:0), PC(15:1(9Z)/20:0), PC(18:0/17:1(9Z)), PC(18:1(9Z)/17:0), PC(20:0/15:1(9Z)), PC(20:1(11Z)/15:0), PC(21:0/14:1(9Z)), PC(22:1(11Z)/13:0), PE(20:0/18:1(1…	LMGP01010711, LMGP01011403, LMGP01011421, LMGP01011467, LMGP01011486, LMGP01011531, LMGP02010135, LMGP02010136, LMGP02010143, LMGP02010585, LMGP02010780, LMGP02010810, LMGP02011046, LMGP01011450, LMGP01011586, LMGP01011600, LMGP01011789, LMGP01011809, LMGP01011955, LMGP01012005, LMGP02010137, LMGP02010138, LMGP02010139, LMGP02010141, LMGP02010512, LMGP02010535, LMGP02010852, LMGP02010997, LMGP020…	C43H84NO8P	AKI	PC(17:0/18:1(9Z))	Glycerophospholipids	Glycerophosphocholines	PC	1	0	0	0	0	AKI	1	Unique
775.525	qc-077_2_s1_lip_pos_20250103_bg	PA(18:3(9Z,12Z,15Z)/22:1(11Z)), PA(20:2(11Z,14Z)/20:2(11Z,14Z)), PA(20:3(8Z,11Z,14Z)/20:1(11Z)), PA(20:4(5Z,8Z,11Z,14Z)/20:0), PA(22:0/18:4(6Z,9Z,12Z,15Z)), PA(22:1(11Z)/18:3(6Z,9Z,12Z)), PA(22:2(13Z,16Z)/18:2(9Z,12Z)), PA(22:4(7Z,10Z,13Z,16Z)/18:0), PA(18:2(9Z,12Z)/22:2(13Z,16Z)), PA(18:3(6Z,9Z,12Z)/22:1(11Z)), PA(18:4(6Z,9Z,12Z,15Z)/22:0), PA(20:1(11Z)/20:3(8Z,11Z,14Z)), PA(22:1(11Z)/18:3(9Z,12…	LMGP10010419, LMGP10010577, LMGP10010607, LMGP10010636, LMGP10010712, LMGP10010738, LMGP10010768, LMGP10010797, LMGP10010362, LMGP10010391, LMGP10010449, LMGP10010547, LMGP10010739, LMGP10010861, LMGP10010883; SLM:000022090, SLM:000023442, SLM:000025775, SLM:000025829, SLM:000020937, SLM:000020991, SLM:000021327, SLM:000021495, SLM:000022160, SLM:000023762, SLM:000024032, SLM:000025941, SLM:00002…	C43H77O8P	Control	PA(18:3(9Z,12Z,15Z)/22:1(11Z))	Glycerophospholipids	Glycerophosphates	PA	0	1	0	0	0	Control	1	Unique
776.595	s-2407-021118_2_s1_lip_pos_20250412_bg	CerP(d18:1(4E)/28:5(10Z,13Z,16Z,19Z,22Z)), CerP(d18:1(4E)/28:5(13Z,16Z,19Z,22Z,25Z))	SLM:000395720, SLM:000395733	C46H82NO6P	AKI	CerP(d18:1(4E)/28:5(10Z,13Z,16Z,19Z,22Z))	Sphingolipids	Ceramides	Cer	1	0	0	0	0	AKI	1	Unique
787.585	s-2407-021118_2_s1_lip_pos_20250412_bg	PG(O-20:0/18:3(9Z,12Z,15Z)), PG(P-16:0/22:2(13Z,16Z)), PG(P-20:0/18:2(9Z,12Z)), PG(O-18:0/20:3(8Z,11Z,14Z)), PG(O-20:0/18:3(6Z,9Z,12Z)), PG(P-18:0/20:2(11Z,14Z)); PG(O-16:0/22:3(10Z,13Z,16Z)), PG(O-22:1(13Z)/16:2(9Z,12Z)), PG(P-22:0/16:2(9Z,12Z)), PG(P-18:0/20:2(11Z,14Z)), PG(O-18:0/20:3(8Z,11Z,14Z)), PG(O-20:1(11Z)/18:2(9Z,12Z)), PG(P-16:0/22:2(13Z,16Z)), PG(P-20:1(11Z)/18:1(11E)), PG(P-18:1(11Z…	LMGP04020055, LMGP04030026, LMGP04030069, LMGP04020036, LMGP04020054, LMGP04030048; SLM:000501576, SLM:000502578, SLM:000503418, SLM:000503504, SLM:000501995, SLM:000502411, SLM:000503085, SLM:000503947, SLM:000503613, SLM:000503860, SLM:000504537, SLM:000502304, SLM:000502160, SLM:000502432, SLM:000501969, SLM:000503726, SLM:000504121, SLM:000502076, SLM:000503000, SLM:000503697, SLM:000502330, …	C44H83O9P	AKI	PG(O-20:0/18:3(9Z,12Z,15Z))	Glycerophospholipids	Glycerophosphoglycerols	O-PG	1	0	0	0	0	AKI	1	Unique
788.522	s-2407-021118_2_s1_lip_pos_20250412_bg	PE(20:5(5Z,8Z,11Z,14Z,17Z)/20:3(8Z,11Z,14Z)), PE(22:4(7Z,10Z,13Z,16Z)/18:4(6Z,9Z,12Z,15Z)), PE(22:6(4Z,7Z,10Z,13Z,16Z,19Z)/18:2(9Z,12Z)), PE(20:4(5Z,8Z,11Z,14Z)/20:4(5Z,8Z,11Z,14Z)), PE(18:4(6Z,9Z,12Z,15Z)/22:4(7Z,10Z,13Z,16Z)), PE(20:3(8Z,11Z,14Z)/20:5(5Z,8Z,11Z,14Z,17Z)), PE(18:2(9Z,12Z)/22:6(4Z,7Z,10Z,13Z,16Z,19Z)); PE(22:5(4Z,7Z,10Z,13Z,16Z)/18:3(6Z,9Z,12Z)), PE(20:5(5Z,8Z,11Z,14Z,17Z)/20:3(1…	LMGP02010983, LMGP02011118, LMGP02011144, LMGP02011173, LMGP02010767, LMGP02010926, LMGP02011191; SLM:000032985, SLM:000033031, SLM:000033150, SLM:000033384, SLM:000034009, SLM:000032997, SLM:000033708, SLM:000033775, SLM:000034411, SLM:000033697, SLM:000034087, SLM:000034878, SLM:000032915, SLM:000033235, SLM:000033454, SLM:000034402, SLM:000034164, SLM:000034889, SLM:000033072, SLM:000033462, S…	C45H74NO8P	AKI	PE(20:5(5Z,8Z,11Z,14Z,17Z)/20:3(8Z,11Z,14Z))	Glycerophospholipids	Glycerophosphoethanolamines	PE	1	0	0	0	0	AKI	1	Unique
788.559	s-2407-021118_2_s1_lip_pos_20250412_bg	1-(6-[3]-ladderane-hexanoyl)-2-(8-[3]-ladderane-octanyl)-sn-glycerophosphocholine; PC(P-18:2(9Z,12Z)/20:5(5Z,8Z,11Z,14Z,17Z))	LMGP01080003; SLM:000048484	C46H78NO7P	AKI	1-(6-[3]-ladderane-hexanoyl)-2-(8-[3]-ladderane-octanyl)-sn-glycerophosphocholine	Glycerophospholipids	Glycerophosphoethanolamines	1-acyl,2-alkylglycerophosphoethanolamines	1	0	0	0	0	AKI	1	Unique
794.567	qc-077_2_s1_lip_pos_20250103_bg	PC(15:1(9Z)/20:1(11Z)), PC(18:0/17:2(9Z,12Z)), PC(19:1(9Z)/16:1(9Z)), PC(20:1(11Z)/15:1(9Z)), PC(20:2(11Z,14Z)/15:0), PE(20:2(5Z,8Z)/18:0), PE(20:0/18:2(9Z,12Z)), PE(18:1(9Z)/20:1(11Z)), PE-NMe2(18:1(9E)/18:1(9E)), PE(16:0/22:2(13Z,16Z)), PE(16:1(9Z)/22:1(11Z)), PE(18:2(9Z,12Z)/20:0), PE(19:1(9Z)/19:1(9Z)), PE(21:0/17:2(9Z,12Z)), PE(22:2(13Z,16Z)/16:0), PC(16:1(9Z)/19:1(9Z)), PC(17:0/18:2(9Z,12Z)…	LMGP01011451, LMGP01011587, LMGP01011763, LMGP01011810, LMGP01011839, LMGP02010122, LMGP02010125, LMGP02010126, LMGP02010329, LMGP02010513, LMGP02010536, LMGP02010669, LMGP02010811, LMGP02010998, LMGP02011077, LMGP01011487, LMGP01011505, LMGP01011532, LMGP01011561, LMGP01011601, LMGP01011621, LMGP01012036, LMGP02010124, LMGP02010615, LMGP02010853, LMGP02010882, LMGP02011047, LMGP01011360, LMGP010…	C43H82NO8P	Control	PC(15:1(9Z)/20:1(11Z))	Glycerophospholipids	Glycerophosphocholines	PC	0	1	0	0	0	Control	1	Unique
794.582	s-2310-016664_2_s1_lip_pos_20250117_bg	CerP(d18:1/26:1(17Z)); CerP(d18:1(4E)/26:1(17Z)); PC(P-18:0/P-18:1(11Z)), PC(P-18:0/P-18:1(9Z)), PC(P-18:1(11Z)/P-18:0), PC(P-18:1(9Z)/P-18:0)	LMSP02050011; SLM:000395745; HMDB0011267, HMDB0011268, HMDB0011299, HMDB0011332	C44H86NO6P	DKD	CerP(d18:1/26:1(17Z))	Sphingolipids	Ceramides	Cer	0	0	1	0	0	DKD	1	Unique
794.603	qc-077_2_s1_lip_pos_20250103_bg	PC(O-16:0/20:2(11Z,14Z)), PC(P-18:0/18:1(9Z)), PC(P-16:0/20:1(11Z)), PC(P-18:1(11Z)/18:0), PE(P-20:0/19:1(9Z)), PC(O-18:1(9Z)/18:1(11Z)), PC(P-20:0/16:1(9Z)), PC(P-18:0/18:1(11Z)), PC(P-18:1(9Z)/18:0), PC(O-18:0/18:2(9Z,12Z)); PC(O-18:2(9Z,12Z)/18:0), PC(P-18:0/18:1(9Z)), PC(O-18:1(9Z)/18:1(11Z)), PC(O-18:1(9Z)/18:1(9Z)), PC(P-18:1(11Z)/18:0), PC(P-22:1(13Z)/14:0), PE(P-18:1(11Z)/21:0), PC(O-18:1…	LMGP01020188, LMGP01030013, LMGP01030037, LMGP01030136, LMGP02030080, LMGP01020263, LMGP01030081, LMGP01030130, LMGP01030146, LMGP01020203; SLM:000027778, SLM:000049065, SLM:000027796, SLM:000027843, SLM:000048120, SLM:000048285, SLM:000049591, SLM:000027349, SLM:000048600, SLM:000049831, SLM:000048857, SLM:000050071, SLM:000048360, SLM:000049516, SLM:000049705, SLM:000027316, SLM:000027524, SLM:…	C44H86NO7P	Control	PC(O-16:0/20:2(11Z,14Z))	Glycerophospholipids	Glycerophosphocholines	O-PC	0	1	0	0	0	Control	1	Unique
795.613	s-2407-021118_2_s1_lip_pos_20250412_bg	16:3-Glc-Campesterol	LMST01031133	C50H82O7	AKI	16:3-Glc-Campesterol	Sterol Lipids	Sterols	Ergosterols	1	0	0	0	0	AKI	1	Unique
797.629	s-2407-021118_2_s1_lip_pos_20250412_bg	16:2-Glc-Campesterol	LMST01031132	C50H84O7	AKI	16:2-Glc-Campesterol	Sterol Lipids	Sterols	Ergosterols	1	0	0	0	0	AKI	1	Unique
800.541	s-2310-016664_2_s1_lip_pos_20250117_bg	PS(15:0/20:0), PS(18:0/17:0), PS(22:0/13:0), PS(17:0/18:0), PS(19:0/16:0), PS(16:0/19:0), PS(13:0/22:0), PS(14:0/21:0), PS(20:0/15:0), PS(21:0/14:0); PS(15:0/20:0), PS(18:0/17:0), PS(21:0/14:0), PS(15:0/20:0), PS(22:0/13:0), PS(19:0/16:0), PS(14:0/21:0), PS(22:0/13:0), PS(13:0/22:0), PS(20:0/15:0), PS(20:0/15:0), PS(13:0/22:0), PS(17:0/18:0), PS(16:0/19:0), PS(18:0/17:0), PS(17:0/18:0); PS(15:0/2…	LMGP03010150, LMGP03010312, LMGP03010849, LMGP03010894, LMGP03010953, LMGP03010968, LMGP03010088, LMGP03010105, LMGP03010512, LMGP03010853; SLM:000002276, SLM:000006136, SLM:000007362, SLM:000007635, SLM:000007269, SLM:000007536, SLM:000007669, SLM:000005625, SLM:000007744, SLM:000005776, SLM:000007284, SLM:000001635, SLM:000007436, SLM:000007457, SLM:000007559, SLM:000002636; HMDB0112327, HMDB01…	C41H80NO10P	DKD	PS(15:0/20:0)	Glycerophospholipids	Glycerophosphoserines	PS	0	0	1	0	0	DKD	1	Unique
800.557	qc-077_2_s1_lip_pos_20250103_bg	PC(11:0/23:0), PC(12:0/22:0), PC(19:0/15:0), PC(17:0/17:0), PC(18:0/16:0), PE(16:0/21:0), PE(22:0/15:0), PC(13:0/21:0), PC(10:0/24:0), PC(14:0/20:0), PC(16:0/18:0), PC(20:0/14:0), PC(22:0/12:0), PC(15:0/19:0), PC(21:0/13:0), PE(17:0/20:0), PE(15:0/22:0), PE(18:0/19:0), PE(21:0/16:0), PE(19:0/18:0), PE-NMe(18:0/18:0), PE(20:0/17:0); PE(16:0/21:0), PC(12:0/22:0), PC(20:0/14:0), PC(21:0/13:0), PC(18…	LMGP01010420, LMGP01010446, LMGP01010972, LMGP01010707, LMGP01010742, LMGP02010511, LMGP02011017, LMGP01010466, LMGP01010400, LMGP01010505, LMGP01010573, LMGP01011000, LMGP01011082, LMGP01010545, LMGP01011064, LMGP02010067, LMGP02010469, LMGP02010630, LMGP02010994, LMGP02011184, LMGP02010344, LMGP02010828; SLM:000035693, SLM:000012875, SLM:000012966, SLM:000013047, SLM:000013578, SLM:000035462, S…	C42H84NO8P	Control	PC(11:0/23:0)	Glycerophospholipids	Glycerophosphocholines	PC	0	1	0	0	0	Control	1	Unique
800.559	s-2407-021118_2_s1_lip_pos_20250412_bg	PE(P-18:2(9Z,12Z)/24:6(6Z,9Z,12Z,15Z,18Z,21Z))	SLM:000049964	C47H78NO7P	AKI	PE(P-18:2(9Z,12Z)/24:6(6Z,9Z,12Z,15Z,18Z,21Z))	Glycerophospholipids	Glycerophosphoethanolamines	O-PE	1	0	0	0	0	AKI	1	Unique
801.684	s-2407-021118_2_s1_lip_pos_20250412_bg	SM(d17:1/24:0), SM(d16:1/25:0), SM(d18:1/23:0); PE-Cer(d16:1(4E)/28:0), PE-Cer(d14:1(4E)/30:0), SM(iso-d17:0/24:1(15Z)), SM(d18:1(4E)/23:0), PE-Cer(d20:0/24:1(15Z)), PE-Cer(d18:0/26:1(17Z)), PE-Cer(d18:1(4E)/26:0), SM(iso-d17:1(4E)/24:0), SM(d20:1(4E)/21:0); SM(d18:1/23:0)	LMSP03010077, LMSP03010076, LMSP03010078; SLM:000398656, SLM:000398503, SLM:000398127, SLM:000487554, SLM:000398687, SLM:000397013, SLM:000396736, SLM:000395950, SLM:000398330; HMDB0012105	C46H93N2O6P	AKI	SM(d17:1/24:0)	Sphingolipids	Phosphosphingolipids	SM	1	0	0	0	0	AKI	1	Unique
804.529	s-2310-016664_2_s1_lip_pos_20250117_bg	(3'-sulfo)GalCer(d18:1(4E)/18:2(9Z,11E)), (3'-sulfo)GalCer(d18:1(4E)/18:2(9Z,12Z))	SLM:000396799, SLM:000396804	C42H77NO11S	DKD	(3'-sulfo)GalCer(d18:1(4E)/18:2(9Z,11E))	Sphingolipids	Sphingolipids	Glycosphingolipids	0	0	1	0	0	DKD	1	Unique
804.53	s-2310-016664_2_s1_lip_pos_20250117_bg	PC(O-16:0/20:5(5Z,8Z,11Z,14Z,17Z)), PC(P-16:0/20:4(5Z,8Z,11Z,14Z)), PC(P-18:0/18:4(6Z,9Z,12Z,15Z)), PC(O-16:1(9Z)/20:4(8Z,11Z,14Z,17Z)); PC(36:5(18Z,21Z,24Z,27Z,30Z)/0:0), PC(P-18:1(9Z)/18:3(9Z,12Z,15Z)), PC(P-18:2(9Z,12Z)/18:2(9Z,11E)), PC(P-14:0/22:4(7Z,10Z,13Z,16Z)), PC(O-18:2(9Z,12Z)/18:3(9Z,12Z,15Z)), PE(O-17:0/22:5(7Z,10Z,13Z,16Z,19Z)), PC(P-18:1(11Z)/18:3(9Z,12Z,15Z)), PE(O-15:0/24:5(9Z,12…	LMGP01020058, LMGP01030010, LMGP01030061, LMGP01020259; SLM:000495374, SLM:000048581, SLM:000048498, SLM:000049213, SLM:000027759, SLM:000029106, SLM:000048101, SLM:000028873, SLM:000027586, SLM:000048089, SLM:000048503, SLM:000020731, SLM:000028861, SLM:000048569, SLM:000049891, SLM:000014171, SLM:000029097, SLM:000028466, SLM:000028629, SLM:000049658, SLM:000028457, SLM:000048896, SLM:000027747…	C44H80NO7P	DKD	PC(O-16:0/20:5(5Z,8Z,11Z,14Z,17Z))	Glycerophospholipids	Glycerophosphocholines	O-PC	0	0	1	0	0	DKD	1	Unique
804.554	s-2407-021118_2_s1_lip_pos_20250412_bg	PC(16:1(9Z)/22:6(4Z,7Z,10Z,13Z,16Z,19Z)), PC(16:1(7Z)/22:6(4Z,7Z,10Z,13Z,16Z,19Z)), PC(18:3(6Z,9Z,12Z)/20:4(5Z,8Z,11Z,14Z)), PC(18:4(6Z,9Z,12Z,15Z)/20:3(8Z,11Z,14Z)), PC(20:4(5Z,8Z,11Z,14Z)/18:3(6Z,9Z,12Z)), PC(20:4(5Z,8Z,11Z,14Z)/18:3(9Z,12Z,15Z)), PE(22:6(4Z,7Z,10Z,13Z,16Z,19Z)/19:1(9Z)), PC(18:2(9Z,12Z)/20:5(5Z,8Z,11Z,14Z,17Z)), PC(18:3(9Z,12Z,15Z)/20:4(5Z,8Z,11Z,14Z)), PC(20:3(8Z,11Z,14Z)/18:…	LMGP01010696, LMGP01011306, LMGP01011663, LMGP01011722, LMGP01011910, LMGP01011911, LMGP02011149, LMGP01011634, LMGP01011692, LMGP01011882, LMGP01011938, LMGP01012103, LMGP02010823; SLM:000010659, SLM:000010724, SLM:000011047, SLM:000011594, SLM:000011747, SLM:000010502, SLM:000011672, SLM:000011996, SLM:000012142, SLM:000012378, SLM:000010736, SLM:000011985, SLM:000012071, SLM:000011037, SLM:000…	C46H78NO8P	AKI	PC(16:1(9Z)/22:6(4Z,7Z,10Z,13Z,16Z,19Z))	Glycerophospholipids	Glycerophosphocholines	PC	1	0	0	0	0	AKI	1	Unique
805.679	s-2305-004587_3_s1_lip_pos_20250710_bg	SM(t14:0/26:0), PE-Cer(d20:1(4E)/23:0), SM(t16:0/24:0), SM(t18:0/22:0), SM(t20:0/20:0), SM(iso-t17:0/23:0)	SLM:000397852, SLM:000487528, SLM:000398101, SLM:000396969, SLM:000398409, SLM:000487525	C45H93N2O7P	H-CKD	SM(t14:0/26:0)	Sphingolipids	Phosphosphingolipids	SM	0	0	0	0	1	H-CKD	1	Unique
810.504	qc-077_2_s1_lip_pos_20250103_bg	PE(20:5(5Z,8Z,11Z,14Z,17Z)/20:3(8Z,11Z,14Z)), PE(22:4(7Z,10Z,13Z,16Z)/18:4(6Z,9Z,12Z,15Z)), PE(22:6(4Z,7Z,10Z,13Z,16Z,19Z)/18:2(9Z,12Z)), PE(20:4(5Z,8Z,11Z,14Z)/20:4(5Z,8Z,11Z,14Z)), PE(18:4(6Z,9Z,12Z,15Z)/22:4(7Z,10Z,13Z,16Z)), PE(20:3(8Z,11Z,14Z)/20:5(5Z,8Z,11Z,14Z,17Z)), PE(18:2(9Z,12Z)/22:6(4Z,7Z,10Z,13Z,16Z,19Z)); PE(22:5(4Z,7Z,10Z,13Z,16Z)/18:3(6Z,9Z,12Z)), PE(20:5(5Z,8Z,11Z,14Z,17Z)/20:3(1…	LMGP02010983, LMGP02011118, LMGP02011144, LMGP02011173, LMGP02010767, LMGP02010926, LMGP02011191; SLM:000032985, SLM:000033031, SLM:000033150, SLM:000033384, SLM:000034009, SLM:000032997, SLM:000033708, SLM:000033775, SLM:000034411, SLM:000033697, SLM:000034087, SLM:000034878, SLM:000032915, SLM:000033235, SLM:000033454, SLM:000034402, SLM:000034164, SLM:000034889, SLM:000033072, SLM:000033462, S…	C45H74NO8P	Control	PE(20:5(5Z,8Z,11Z,14Z,17Z)/20:3(8Z,11Z,14Z))	Glycerophospholipids	Glycerophosphoethanolamines	PE	0	1	0	0	0	Control	1	Unique
810.541	qc-077_2_s1_lip_pos_20250103_bg	1-(6-[3]-ladderane-hexanoyl)-2-(8-[3]-ladderane-octanyl)-sn-glycerophosphocholine; PC(P-18:2(9Z,12Z)/20:5(5Z,8Z,11Z,14Z,17Z))	LMGP01080003; SLM:000048484	C46H78NO7P	Control	1-(6-[3]-ladderane-hexanoyl)-2-(8-[3]-ladderane-octanyl)-sn-glycerophosphocholine	Glycerophospholipids	Glycerophosphocholines	1-acyl,2-alkylglycerophosphocholines	0	1	0	0	0	Control	1	Unique
812.614	qc-077_2_s1_lip_pos_20250103_bg	PC(11:0/25:0), PC(22:0/14:0), PC(14:0/22:0), PC(18:0/18:0), PC(21:0/15:0), PE(18:0/21:0), PE(19:0/20:0), PE(21:0/18:0), PC(13:0/23:0), PC(20:0/16:0), PC(16:0/20:0), PC(12:0/24:0), PC(15:0/21:0), PC(17:0/19:0), PE(17:0/22:0), PE(20:0/19:0), PE(22:0/17:0), PC(19:0/17:0); PC(26:0/10:0), PE(19:0/20:0), PE(24:0/15:0), PC(15:0/21:0), PE(22:0/17:0), PC(12:0/24:0), PE(26:0/13:0), PC(20:0/16:0), PC(21:0/1…	LMGP01010422, LMGP01011085, LMGP01010511, LMGP01010006, LMGP01011956, LMGP02010632, LMGP02010781, LMGP02011167, LMGP01010468, LMGP01011002, LMGP01010616, LMGP01010449, LMGP01010549, LMGP01011509, LMGP02010557, LMGP02010833, LMGP02011021, LMGP01011735; SLM:000013188, SLM:000035850, SLM:000036334, SLM:000008852, SLM:000035177, SLM:000012887, SLM:000035631, SLM:000000704, SLM:000012982, SLM:00001326…	C44H88NO8P	Control	PC(11:0/25:0)	Glycerophospholipids	Glycerophosphocholines	PC	0	1	0	0	0	Control	1	Unique
813.603	s-2407-021118_2_s1_lip_pos_20250412_bg	6'-Hydroxysiphonaxanthin ester/ 6'-Hydroxysiphonaxanthin dodecenoate/ 6'-Hydroxysiphonaxanthin 19-(trans-delta2-dodecenoate)	LMPR01070205	C53H80O6	AKI	6'-Hydroxysiphonaxanthin ester/ 6'-Hydroxysiphonaxanthin dodecenoate/ 6'-Hydroxysiphonaxanthin 19-(trans-delta2-dodecenoate)	Prenol Lipids	Isoprenoids	C40 isoprenoids (tetraterpenes)	1	0	0	0	0	AKI	1	Unique
818.567	qc-077_2_s1_lip_pos_20250103_bg	PC(17:0/20:4(5Z,8Z,11Z,14Z)), PC(17:1(9Z)/20:3(8Z,11Z,14Z)), PC(17:2(9Z,12Z)/20:2(11Z,14Z)), PC(19:1(9Z)/18:3(6Z,9Z,12Z)), PC(19:1(9Z)/18:3(9Z,12Z,15Z)), PC(20:3(8Z,11Z,14Z)/17:1(9Z)), PC(20:4(5Z,8Z,11Z,14Z)/17:0), PC(22:4(7Z,10Z,13Z,16Z)/15:0), PE(18:3(9Z,12Z,15Z)/22:1(11Z)), PE(20:1(11Z)/20:3(8Z,11Z,14Z)), PE(20:3(8Z,11Z,14Z)/20:1(11Z)), PE(22:0/18:4(6Z,9Z,12Z,15Z)), PE(22:1(11Z)/18:3(9Z,12Z,15…	LMGP01010003, LMGP01011542, LMGP01011571, LMGP01011770, LMGP01011771, LMGP01011875, LMGP01011904, LMGP01012070, LMGP02010734, LMGP02010862, LMGP02010922, LMGP02011027, LMGP02011055, LMGP02011084, LMGP02011113, LMGP02011177, LMGP01011658, LMGP01011687, LMGP01011717, LMGP01011845, LMGP02010677, LMGP02010706, LMGP02010764, LMGP02010892, LMGP02010951, LMGP02011054, LMGP02011200, LMGP01011429, LMGP010…	C45H82NO8P	Control	PC(17:0/20:4(5Z,8Z,11Z,14Z))	Glycerophospholipids	Glycerophosphocholines	PC	0	1	0	0	0	Control	1	Unique
818.603	qc-077_2_s1_lip_pos_20250103_bg	PC(O-18:0/20:4(5E,8E,11E,14E)), PC(O-16:0/22:4(7Z,10Z,13Z,16Z)), PC(O-20:0/18:4(6Z,9Z,12Z,15Z)), PC(P-18:1(11Z)/20:2(11Z,14Z)), PC(O-18:0/20:4(5Z,8Z,11Z,14Z)), PC(P-18:0/20:3(8Z,11Z,14Z)), PC(P-20:0/18:3(6Z,9Z,12Z)), PC(P-20:0/18:3(9Z,12Z,15Z)), PC(P-18:0/20:3(5Z,8Z,11Z)), PC(O-18:0/20:4(8Z,11Z,14Z,17Z)); PC(O-20:1(11Z)/18:3(6Z,9Z,12Z)), PC(P-20:0/18:3(9Z,12Z,15Z)), PC(P-16:0/22:3(10Z,13Z,16Z)), …	LMGP01020100, LMGP01020192, LMGP01020231, LMGP01030138, LMGP01020102, LMGP01030067, LMGP01030088, LMGP01030089, LMGP01030131, LMGP01020247; SLM:000027267, SLM:000048741, SLM:000048850, SLM:000027279, SLM:000027355, SLM:000049015, SLM:000048262, SLM:000048729, SLM:000014174, SLM:000020734, SLM:000027553, SLM:000029114, SLM:000027793, SLM:000028474, SLM:000048296, SLM:000048536, SLM:000027986, SLM:…	C46H86NO7P	Control	PC(O-18:0/20:4(5E,8E,11E,14E))	Glycerophospholipids	Glycerophosphocholines	O-PC	0	1	0	0	0	Control	1	Unique
823.669	s-2407-021118_2_s1_lip_pos_20250412_bg	PE-Cer(d20:0/26:4(11Z,14Z,17Z,20Z)), PE-Cer(d18:0/28:4(13Z,16Z,19Z,22Z)), SM(iso-d17:0/26:4(11Z,14Z,17Z,20Z)), PE-Cer(d14:0/32:4(17Z,20Z,23Z,26Z)), PE-Cer(d16:0/30:4(15Z,18Z,21Z,24Z))	SLM:000398671, SLM:000397002, SLM:000398111, SLM:000398850, SLM:000398526	C48H91N2O6P	AKI	PE-Cer(d20:0/26:4(11Z,14Z,17Z,20Z))	-	-	-	1	0	0	0	0	AKI	1	Unique
825.6	s-2310-016664_2_s1_lip_pos_20250117_bg	PG(P-15:0/26:4(11Z,14Z,17Z,20Z)), PG(O-13:0/28:5(10Z,13Z,16Z,19Z,22Z)), PG(O-17:0/24:5(9Z,12Z,15Z,18Z,21Z)), PG(O-17:0/24:5(6Z,9Z,12Z,15Z,18Z)), PG(O-13:0/28:5(13Z,16Z,19Z,22Z,25Z)), PG(O-15:0/26:5(11Z,14Z,17Z,20Z,23Z)), PG(P-17:0/24:4(9Z,12Z,15Z,18Z)), PG(P-13:0/28:4(13Z,16Z,19Z,22Z)), PG(O-15:0/26:5(8Z,11Z,14Z,17Z,20Z))	SLM:000504352, SLM:000502934, SLM:000502730, SLM:000502764, SLM:000502900, SLM:000502815, SLM:000504267, SLM:000504437, SLM:000502849	C47H85O9P	DKD	PG(P-15:0/26:4(11Z,14Z,17Z,20Z))	Glycerophospholipids	Glycerophosphoglycerols	PG	0	0	1	0	0	DKD	1	Unique
825.697	s-2305-004587_3_s1_lip_pos_20250710_bg	TG(16:1(9Z)/17:2(9Z,12Z)/17:2(9Z,12Z))[iso3], TG(14:0/14:0/22:5(7Z,10Z,13Z,16Z,19Z))[iso3], TG(14:1(9Z)/18:2(9Z,12Z)/18:2(9Z,12Z))[iso3], TG(15:0/15:0/20:5(5Z,8Z,11Z,14Z,17Z))[iso3], TG(16:1(9Z)/16:1(9Z)/18:3(6Z,9Z,12Z))[iso3], TG(12:0/18:3(6Z,9Z,12Z)/20:2(11Z,14Z))[iso6], TG(12:0/18:3(9Z,12Z,15Z)/20:2(11Z,14Z))[iso6], TG(12:0/18:4(6Z,9Z,12Z,15Z)/20:1(11Z))[iso6], TG(13:0/15:1(9Z)/22:4(7Z,10Z,13Z…	LMGL03010056, LMGL03012781, LMGL03012851, LMGL03012890, LMGL03012989, LMGL03013507, LMGL03013524, LMGL03013539, LMGL03013783, LMGL03013895, LMGL03014163, LMGL03014238, LMGL03014262, LMGL03014365, LMGL03014382, LMGL03014643, LMGL03014667, LMGL03015086, LMGL03015106, LMGL03015107, LMGL03015414, LMGL03015435, LMGL03015436, LMGL03010078, LMGL03012838, LMGL03012943, LMGL03013345, LMGL03013369, LMGL030…	C53H92O6	H-CKD	TG(16:1(9Z)/17:2(9Z,12Z)/17:2(9Z,12Z))[iso3]	Glycerolipids	Triradylglycerols	TAG	0	0	0	0	1	H-CKD	1	Unique
826.63	s-2310-016664_2_s1_lip_pos_20250117_bg	PC(18:0/19:0), PC(20:0/17:0), PC(21:0/16:0), PC(22:0/15:0), PE(20:0/20:0), PC(19:0/18:0), PC(16:0/21:0), PC(17:0/20:0), PE(18:0/22:0), PE(19:0/21:0), PE(21:0/19:0), PE(22:0/18:0), PC(15:0/22:0); PC(21:0/16:0), PC(18:0/19:0), PC(24:0/13:0), PE(18:0/22:0), PE(14:0/26:0), PC(17:0/20:0), PE(22:0/18:0), PC(13:0/24:0), PC(22:0/15:0), PC(20:0/17:0), PE(28:0/12:0), PC(15:0/22:0), PE(12:0/28:0), PE(24:0/1…	LMGP01011590, LMGP01011791, LMGP01011958, LMGP01011981, LMGP02011178, LMGP01010975, LMGP01011470, LMGP01011511, LMGP02010146, LMGP02010787, LMGP02011004, LMGP02011162, LMGP01011426; SLM:000013036, SLM:000013580, SLM:000013830, SLM:000036006, SLM:000036406, SLM:000013112, SLM:000035229, SLM:000014138, SLM:000012807, SLM:000012910, SLM:000035928, SLM:000013730, SLM:000035307, SLM:000036328, SLM:000…	C45H90NO8P	DKD	PC(18:0/19:0)	Glycerophospholipids	Glycerophosphocholines	PC	0	0	1	0	0	DKD	1	Unique
827.664	qc-077_2_s1_lip_pos_20250103_bg	SM(t20:0/22:3(10Z,13Z,16Z))	SLM:000398347	C47H91N2O7P	Control	SM(t20:0/22:3(10Z,13Z,16Z))	Sphingolipids	Phosphosphingolipids	SM	0	1	0	0	0	Control	1	Unique
827.712	s-2407-021118_2_s1_lip_pos_20250412_bg	TG(16:0/17:2(9Z,12Z)/17:2(9Z,12Z))[iso3], TG(16:1(9Z)/16:1(9Z)/18:2(9Z,12Z))[iso3], TG(16:0/16:1(9Z)/18:3(9Z,12Z,15Z))[iso6], TG(14:0/14:0/22:4(7Z,10Z,13Z,16Z))[iso3], TG(14:0/18:2(9Z,12Z)/18:2(9Z,12Z))[iso3], TG(16:0/16:0/18:4(6Z,9Z,12Z,15Z))[iso3], TG(12:0/16:0/22:4(7Z,10Z,13Z,16Z))[iso6], TG(12:0/16:1(9Z)/22:3(10Z,13Z,16Z))[iso6], TG(12:0/18:0/20:4(5Z,8Z,11Z,14Z))[iso6], TG(12:0/18:1(9Z)/20:3(…	LMGL03010046, LMGL03010064, LMGL03010065, LMGL03012780, LMGL03012793, LMGL03012982, LMGL03013344, LMGL03013368, LMGL03013452, LMGL03013471, LMGL03013523, LMGL03013782, LMGL03013851, LMGL03013873, LMGL03013894, LMGL03013969, LMGL03014261, LMGL03014363, LMGL03014364, LMGL03014642, LMGL03014732, LMGL03014749, LMGL03014994, LMGL03015084, LMGL03015105, LMGL03015412, LMGL03015413, LMGL03015434, LMGL030…	C53H94O6	AKI	TG(16:0/17:2(9Z,12Z)/17:2(9Z,12Z))[iso3]	Glycerolipids	Triradylglycerols	TAG	1	0	0	0	0	AKI	1	Unique
828.554	s-2407-021118_2_s1_lip_pos_20250412_bg	PC(18:3(6Z,9Z,12Z)/22:6(4Z,7Z,10Z,13Z,16Z,19Z)), PC(18:3(9Z,12Z,15Z)/22:6(4Z,7Z,10Z,13Z,16Z,19Z)), PC(20:4(5Z,8Z,11Z,14Z)/20:5(5Z,8Z,11Z,14Z,17Z)), PC(20:5(5Z,8Z,11Z,14Z,17Z)/20:4(5Z,8Z,11Z,14Z)), PC(22:6(4Z,7Z,10Z,13Z,16Z,19Z)/18:3(9Z,12Z,15Z)), PC(22:6(4Z,7Z,10Z,13Z,16Z,19Z)/18:3(6Z,9Z,12Z)); PC(20:5(5Z,8Z,11Z,14Z,17Z)/20:4(8Z,11Z,14Z,17Z)), PC(18:4(6Z,9Z,12Z,15Z)/22:5(7Z,10Z,13Z,16Z,19Z)), PC(…	LMGP01011670, LMGP01011699, LMGP01011919, LMGP01011948, LMGP01012111, LMGP01012110; SLM:000010652, SLM:000010964, SLM:000011589, SLM:000011277, SLM:000010956, SLM:000010641, SLM:000011034, SLM:000011982, SLM:000010487, SLM:000010565, SLM:000010720, SLM:000010499; HMDB0008189, HMDB0008222, HMDB0008253, HMDB0008254, HMDB0008445, HMDB0008478, HMDB0008509, HMDB0008510, HMDB0008667, HMDB0008700, HMDB0…	C48H78NO8P	AKI	PC(18:3(6Z,9Z,12Z)/22:6(4Z,7Z,10Z,13Z,16Z,19Z))	Glycerophospholipids	Glycerophosphocholines	PC	1	0	0	0	0	AKI	1	Unique
829.728	s-2407-021118_2_s1_lip_pos_20250412_bg	TG(16:1(9Z)/17:1(9Z)/17:1(9Z))[iso3], TG(16:0/17:1(9Z)/17:2(9Z,12Z))[iso6], TG(16:0/16:1(9Z)/18:2(9Z,12Z))[iso6], TG(14:0/14:0/22:3(10Z,13Z,16Z))[iso3], TG(14:1(9Z)/14:1(9Z)/22:1(11Z))[iso3], TG(15:0/15:0/20:3(8Z,11Z,14Z))[iso3], TG(15:1(9Z)/15:1(9Z)/20:1(11Z))[iso3], TG(12:0/16:0/22:3(10Z,13Z,16Z))[iso6], TG(12:0/18:1(9Z)/20:2(11Z,14Z))[iso6], TG(12:0/18:3(6Z,9Z,12Z)/20:0)[iso6], TG(12:0/18:3(9Z…	LMGL03010037, LMGL03010039, LMGL03010053, LMGL03012779, LMGL03012836, LMGL03012888, LMGL03012941, LMGL03013343, LMGL03013470, LMGL03013505, LMGL03013522, LMGL03013755, LMGL03013781, LMGL03013850, LMGL03014260, LMGL03014343, LMGL03014362, LMGL03014641, LMGL03014710, LMGL03014731, LMGL03015061, LMGL03015062, LMGL03015083, LMGL03015104, LMGL03015392, LMGL03015411, LMGL03015433, LMGL03015454, LMGL030…	C53H96O6	AKI	TG(16:1(9Z)/17:1(9Z)/17:1(9Z))[iso3]	Glycerolipids	Triradylglycerols	TAG	1	0	0	0	0	AKI	1	Unique
830.569	s-2407-021118_2_s1_lip_pos_20250412_bg	PC(20:4(5E,8E,11E,14E)/20:4(5E,8E,11E,14E)), PC(18:4(6Z,9Z,12Z,15Z)/22:4(7Z,10Z,13Z,16Z)), PC(20:3(8Z,11Z,14Z)/20:5(5Z,8Z,11Z,14Z,17Z)), PC(22:6(4Z,7Z,10Z,13Z,16Z,19Z)/18:2(9Z,12Z)), PC(18:2(9Z,12Z)/22:6(4Z,7Z,10Z,13Z,16Z,19Z)), PC(20:4(5Z,8Z,11Z,14Z)/20:4(5Z,8Z,11Z,14Z)), PC(20:5(5Z,8Z,11Z,14Z,17Z)/20:3(8Z,11Z,14Z)), PC(22:4(7Z,10Z,13Z,16Z)/18:4(6Z,9Z,12Z,15Z)); PC(20:4(8Z,11Z,14Z,17Z)/20:4(5Z,8…	LMGP01011047, LMGP01011729, LMGP01011890, LMGP01012109, LMGP01010947, LMGP01011052, LMGP01011947, LMGP01012082; SLM:000011590, SLM:000008349, SLM:000010578, SLM:000010816, SLM:000011043, SLM:000011278, SLM:000011745, SLM:000011983, SLM:000011992, SLM:000010653, SLM:000010731, SLM:000011035, SLM:000011289, SLM:000011356, SLM:000012456, SLM:000010612, SLM:000010566, SLM:000011668, SLM:000012140, SL…	C48H80NO8P	AKI	PC(20:4(5E,8E,11E,14E)/20:4(5E,8E,11E,14E))	Glycerophospholipids	Glycerophosphocholines	PC	1	0	0	0	0	AKI	1	Unique
833.711	s-2305-004587_3_s1_lip_pos_20250710_bg	SM(t14:0/28:0), SM(t20:0/22:0), SM(t16:0/26:0), SM(t18:0/24:0)	SLM:000397856, SLM:000398407, SLM:000398092, SLM:000396983	C47H97N2O7P	H-CKD	SM(t14:0/28:0)	Sphingolipids	Phosphosphingolipids	SM	0	0	0	0	1	H-CKD	1	Unique
834.526	qc-077_2_s1_lip_pos_20250103_bg	PS(18:0/20:4(5Z,8Z,11Z,14Z)), PS(18:3(6Z,9Z,12Z)/20:1(11Z)), PS(18:3(9Z,12Z,15Z)/20:1(11Z)), PS(20:1(11Z)/18:3(6Z,9Z,12Z)), PS(20:2(11Z,14Z)/18:2(9Z,12Z)), PS(20:3(8Z,11Z,14Z)/18:1(9Z)), PS(16:0/22:4(7Z,10Z,13Z,16Z)), PS(18:1(9Z)/20:3(8Z,11Z,14Z)), PS(18:2(9Z,12Z)/20:2(11Z,14Z)), PS(18:4(6Z,9Z,12Z,15Z)/20:0), PS(20:1(11Z)/18:3(9Z,12Z,15Z)), PS(20:4(5Z,8Z,11Z,14Z)/18:0), PS(22:4(7Z,10Z,13Z,16Z)/16…	LMGP03010039, LMGP03010386, LMGP03010414, LMGP03010542, LMGP03010571, LMGP03010601, LMGP03010965, LMGP03010335, LMGP03010358, LMGP03010444, LMGP03010543, LMGP03010630, LMGP03010793, LMGP03010949; SLM:000001511, SLM:000004703, SLM:000007120, SLM:000004122, SLM:000004993, SLM:000001552, SLM:000001908, SLM:000002779, SLM:000004321, SLM:000006209, SLM:000001982, SLM:000005315, SLM:000005802, SLM:0000…	C44H78NO10P	Control	PS(18:0/20:4(5Z,8Z,11Z,14Z))	Glycerophospholipids	Glycerophosphoserines	PS	0	1	0	0	0	Control	1	Unique
836.601	s-2407-021118_2_s1_lip_pos_20250412_bg	IPC(d20:0/18:1(9Z)), IPC(d18:0/20:1(11Z))	SLM:000508960, SLM:000508919	C44H86NO11P	AKI	IPC(d20:0/18:1(9Z))	Sphingolipids	Phosphosphingolipids	IPC	1	0	0	0	0	AKI	1	Unique
837.684	s-2407-021118_2_s1_lip_pos_20250412_bg	SM(d16:0/28:4(13Z,16Z,19Z,22Z)), SM(d14:0/30:4(15Z,18Z,21Z,24Z)), SM(d20:0/24:4(9Z,12Z,15Z,18Z)), SM(d18:0/26:4(11Z,14Z,17Z,20Z))	SLM:000397880, SLM:000397646, SLM:000398237, SLM:000395803	C49H93N2O6P	AKI	SM(d16:0/28:4(13Z,16Z,19Z,22Z))	Sphingolipids	Phosphosphingolipids	SM	1	0	0	0	0	AKI	1	Unique
839.64	s-2310-016664_2_s1_lip_pos_20250117_bg	SM(d17:1/24:0), SM(d16:1/25:0), SM(d18:1/23:0); PE-Cer(d16:1(4E)/28:0), PE-Cer(d14:1(4E)/30:0), SM(iso-d17:0/24:1(15Z)), SM(d18:1(4E)/23:0), PE-Cer(d20:0/24:1(15Z)), PE-Cer(d18:0/26:1(17Z)), PE-Cer(d18:1(4E)/26:0), SM(iso-d17:1(4E)/24:0), SM(d20:1(4E)/21:0); SM(d18:1/23:0)	LMSP03010077, LMSP03010076, LMSP03010078; SLM:000398656, SLM:000398503, SLM:000398127, SLM:000487554, SLM:000398687, SLM:000397013, SLM:000396736, SLM:000395950, SLM:000398330; HMDB0012105	C46H93N2O6P	DKD	SM(d17:1/24:0)	Sphingolipids	Phosphosphingolipids	SM	0	0	1	0	0	DKD	1	Unique
841.668	s-2305-004587_3_s1_lip_pos_20250710_bg	TG(O-15:0/18:4(6Z,9Z,12Z,15Z)/18:4(6Z,9Z,12Z,15Z)), TG(O-13:0/20:4(8Z,11Z,14Z,17Z)/18:4(6Z,9Z,12Z,15Z)), TG(O-13:0/16:2(9Z,12Z)/22:6(4Z,7Z,10Z,13Z,16Z,19Z)), TG(O-13:0/18:3(6Z,9Z,12Z)/20:5(5Z,8Z,11Z,14Z,17Z)), TG(O-13:0/20:4(5Z,8Z,11Z,14Z)/18:4(6Z,9Z,12Z,15Z)), TG(O-13:0/22:6(4Z,7Z,10Z,13Z,16Z,19Z)/16:2(9Z,12Z)), TG(O-13:0/18:4(6Z,9Z,12Z,15Z)/20:4(5Z,8Z,11Z,14Z)), TG(O-13:0/20:5(5Z,8Z,11Z,14Z,17Z…	SLM:000141391, SLM:000141384, SLM:000141388, SLM:000141389, SLM:000141390, SLM:000141387, SLM:000141383, SLM:000141385, SLM:000141386, SLM:000141382, SLM:000141381	C54H90O5	H-CKD	TG(O-15:0/18:4(6Z,9Z,12Z,15Z)/18:4(6Z,9Z,12Z,15Z))	Glycerolipids	Triradylglycerols	O-TG	0	0	0	0	1	H-CKD	1	Unique
841.668	s-2305-004587_3_s1_lip_pos_20250710_bg	PA(22:1(13Z)/24:1(15Z)), PA(24:0/22:2(13Z,16Z)), PA(30:0/16:2(9Z,12Z)), PA(20:2(11Z,14Z)/26:0), PA(20:1(11Z)/26:1(17Z)), PA(22:2(13Z,16Z)/24:0), PA(26:1(17Z)/20:1(11Z)), PA(26:0/20:2(11Z,14Z)), PA(28:0/18:2(9Z,12Z)), PA(24:1(15Z)/22:1(13Z)), PA(16:2(9Z,12Z)/30:0), PA(18:2(9Z,11E)/28:0), PA(18:2(9Z,12Z)/28:0), PA(28:0/18:2(9Z,11E)); PA(22:1(13Z)/24:1(15Z)), PA(22:2(13Z,16Z)/24:0), PA(24:0/22:2(13Z…	SLM:000022141, SLM:000026847, SLM:000027042, SLM:000021475, SLM:000021513, SLM:000022116, SLM:000022840, SLM:000026136, SLM:000026493, SLM:000022532, SLM:000025117, SLM:000024795, SLM:000025188, SLM:000026488; HMDB0115295, HMDB0115321, HMDB0115448, HMDB0115474	C49H93O8P	H-CKD	PA(22:1(13Z)/24:1(15Z))	Glycerophospholipids	Glycerophosphates	PA	0	0	0	0	1	H-CKD	1	Unique
845.699	s-2310-016664_2_s1_lip_pos_20250117_bg	TG(O-13:0/20:4(8Z,11Z,14Z,17Z)/18:2(9Z,12Z)), TG(O-13:0/20:5(5Z,8Z,11Z,14Z,17Z)/18:1(9Z)), TG(O-13:0/20:5(5Z,8Z,11Z,14Z,17Z)/18:1(6Z)), TG(O-13:0/20:4(5Z,8Z,11Z,14Z)/18:2(9Z,11E)), TG(O-14:0/15:0/22:6(4Z,7Z,10Z,13Z,16Z,19Z)), TG(O-15:0/20:4(5Z,8Z,11Z,14Z)/16:2(9Z,12Z)), TG(O-18:2(9Z,12Z)/20:4(8Z,11Z,14Z,17Z)/13:0), TG(O-18:2(9Z,12Z)/13:0/20:4(8Z,11Z,14Z,17Z)), TG(O-15:0/14:1(9Z)/22:5(4Z,7Z,10Z,13…	SLM:000143027, SLM:000143031, SLM:000143032, SLM:000143046, SLM:000143063, SLM:000143080, SLM:000143095, SLM:000143097, SLM:000142999, SLM:000143004, SLM:000143008, SLM:000143010, SLM:000143013, SLM:000143017, SLM:000143030, SLM:000143041, SLM:000143047, SLM:000143058, SLM:000143099, SLM:000143025, SLM:000143037, SLM:000143086, SLM:000142994, SLM:000143005, SLM:000143033, SLM:000143042, SLM:00014…	C54H94O5	DKD	TG(O-13:0/20:4(8Z,11Z,14Z,17Z)/18:2(9Z,12Z))	Glycerolipids	Triradylglycerols	O-TG	0	0	1	0	0	DKD	1	Unique
851.698	s-2310-016664_2_s1_lip_pos_20250117_bg	SM(d18:1/25:0), SM(d19:0/24:1), SM(d19:1/24:0), SM(d20:1/23:0); SM(iso-d17:1(4E)/26:0), SM(d20:1(4E)/23:0), PE-Cer(d20:0/26:1(17Z)), SM(iso-d17:0/26:1(17Z)), PE-Cer(d16:1(4E)/30:0), PE-Cer(d18:1(4E)/28:0)	LMSP03010027, LMSP03010085, LMSP03010086, LMSP03010087; SLM:000000185, SLM:000487542, SLM:000398691, SLM:000398131, SLM:000398663, SLM:000396740	C48H97N2O6P	DKD	SM(d18:1/25:0)	Sphingolipids	Phosphosphingolipids	SM	0	0	1	0	0	DKD	1	Unique
856.51	qc-077_2_s1_lip_pos_20250103_bg	PS(18:1(9Z)/22:6(4Z,7Z,10Z,13Z,16Z,19Z)), PS(18:3(6Z,9Z,12Z)/22:4(7Z,10Z,13Z,16Z)), PS(18:3(9Z,12Z,15Z)/22:4(7Z,10Z,13Z,16Z)), PS(20:3(8Z,11Z,14Z)/20:4(5Z,8Z,11Z,14Z)), PS(20:5(5Z,8Z,11Z,14Z,17Z)/20:2(11Z,14Z)), PS(20:2(11Z,14Z)/20:5(5Z,8Z,11Z,14Z,17Z)), PS(20:4(5Z,8Z,11Z,14Z)/20:3(8Z,11Z,14Z)), PS(22:4(7Z,10Z,13Z,16Z)/18:3(6Z,9Z,12Z)), PS(22:4(7Z,10Z,13Z,16Z)/18:3(9Z,12Z,15Z)), PS(22:6(4Z,7Z,10Z…	LMGP03010045, LMGP03010395, LMGP03010423, LMGP03010612, LMGP03010668, LMGP03010582, LMGP03010641, LMGP03010801, LMGP03010802, LMGP03010828; SLM:000003645, SLM:000004175, SLM:000005093, SLM:000001824, SLM:000003855, SLM:000004456, SLM:000007197, SLM:000003754, SLM:000003785, SLM:000004805, SLM:000003895, SLM:000005169, SLM:000005301, SLM:000004894, SLM:000005028, SLM:000005234, SLM:000003638, SLM:…	C46H76NO10P	Control	PS(18:1(9Z)/22:6(4Z,7Z,10Z,13Z,16Z,19Z))	Glycerophospholipids	Glycerophosphoserines	PS	0	1	0	0	0	Control	1	Unique
856.583	qc-077_2_s1_lip_pos_20250103_bg	PC(18:0/22:6(9Z,11Z,13Z,15Z,17Z,19)), PC(20:3(8Z,11Z,14Z)/20:3(8Z,11Z,14Z)), PC(20:5(5Z,8Z,11Z,14Z,17Z)/20:1(11Z)), PE(22:6(4Z,7Z,10Z,13Z,16Z,19Z)/21:0), PC(18:0/22:6(4Z,7Z,10Z,13Z,16Z,19Z)), PC(18:1(11Z)/22:5(7Z,10Z,13Z,16Z,19Z)), PC(18:2(9Z,12Z)/22:4(7Z,10Z,13Z,16Z)), PC(18:4(6Z,9Z,12Z,15Z)/22:2(13Z,16Z)), PC(20:1(11Z)/20:5(5Z,8Z,11Z,14Z,17Z)), PC(20:2(11Z,14Z)/20:4(5Z,8Z,11Z,14Z)), PC(20:4(5Z,…	LMGP01010823, LMGP01011888, LMGP01011945, LMGP02011156, LMGP01010821, LMGP01010846, LMGP01011639, LMGP01011728, LMGP01011828, LMGP01011858, LMGP01011917, LMGP01012051, LMGP01012079, LMGP01012107, LMGP02010004; SLM:000008362, SLM:000010614, SLM:000030192, SLM:000031726, SLM:000007959, SLM:000008690, SLM:000010937, SLM:000011118, SLM:000011129, SLM:000012224, SLM:000012345, SLM:000030506, SLM:00000…	C48H84NO8P	Control	PC(18:0/22:6(9Z,11Z,13Z,15Z,17Z,19))	Glycerophospholipids	Glycerophosphocholines	PC	0	1	0	0	0	Control	1	Unique
858.598	qc-077_2_s1_lip_pos_20250103_bg	PC(18:3(6Z,9Z,12Z)/22:2(13Z,16Z)), PC(18:4(6Z,9Z,12Z,15Z)/22:1(11Z)), PC(20:0/20:5(5Z,8Z,11Z,14Z,17Z)), PC(20:1(11Z)/20:4(5Z,8Z,11Z,14Z)), PC(20:2(11Z,14Z)/20:3(8Z,11Z,14Z)), PC(20:4(5Z,8Z,11Z,14Z)/20:1(11Z)), PC(20:5(5Z,8Z,11Z,14Z,17Z)/20:0), PC(22:1(11Z)/18:4(6Z,9Z,12Z,15Z)), PC(22:2(13Z,16Z)/18:3(9Z,12Z,15Z)), PC(18:4(6Z,9Z,12Z,15Z)/22:1(13Z)), PC(20:4(8Z,11Z,14Z,17Z)/20:1(11Z)), PC(22:4(7Z,10…	LMGP01011668, LMGP01011727, LMGP01011800, LMGP01011827, LMGP01011857, LMGP01011916, LMGP01011944, LMGP01012020, LMGP01012050, LMGP01012183, LMGP01012214, LMGP01012231, LMGP01010816, LMGP01010818, LMGP01011613, LMGP01011697, LMGP01011887, LMGP01012049, LMGP01012078, LMGP01012160, LMGP01012188, LMGP01012191, LMGP01012204, LMGP01012225; SLM:000007973, SLM:000011359, SLM:000011372, SLM:000011550, SLM…	C48H86NO8P	Control	PC(18:3(6Z,9Z,12Z)/22:2(13Z,16Z))	Glycerophospholipids	Glycerophosphocholines	PC	0	1	0	0	0	Control	1	Unique
860.614	s-2212-003371_4_s1_lip_pos_20250117_bg	PC(18:0/22:4(7Z,10Z,13Z,16Z)), PC(18:2(9Z,12Z)/22:2(13Z,16Z)), PC(18:3(6Z,9Z,12Z)/22:1(11Z)), PC(18:3(9Z,12Z,15Z)/22:1(11Z)), PC(18:4(6Z,9Z,12Z,15Z)/22:0), PC(20:1(11Z)/20:3(8Z,11Z,14Z)), PC(20:3(8Z,11Z,14Z)/20:1(11Z)), PC(20:4(5Z,8Z,11Z,14Z)/20:0), PC(18:3(6Z,9Z,12Z)/22:1(13Z)), PC(18:3(9Z,12Z,15Z)/22:1(13Z)), PC(20:0/20:4(8Z,11Z,14Z,17Z)), PC(20:3(5Z,8Z,11Z)/20:1(11Z)), PC(20:4(8Z,11Z,14Z,17Z)/…	LMGP01010813, LMGP01011638, LMGP01011667, LMGP01011696, LMGP01011726, LMGP01011826, LMGP01011886, LMGP01011915, LMGP01012176, LMGP01012180, LMGP01012186, LMGP01012203, LMGP01012213, LMGP01012223, LMGP02011015, LMGP01011023, LMGP01011045, LMGP01011856, LMGP01011991, LMGP01012018, LMGP01012019, LMGP01012048, LMGP01012077, LMGP01012187, LMGP01012224, LMGP02011127; SLM:000008322, SLM:000008479, SLM:0…	C48H88NO8P	Diabetes_Mellitus_Resilient	PC(18:0/22:4(7Z,10Z,13Z,16Z))	Glycerophospholipids	Glycerophosphocholines	PC	0	0	0	1	0	Diabetes_Mellitus_Resilient	1	Unique
863.698	s-2310-016664_2_s1_lip_pos_20250117_bg	SM(d18:1/26:1(17Z)); SM(d20:1(4E)/24:1(15Z)), SM(d18:1(4E)/26:1(17Z)); SM(d18:0/26:1(17Z))	LMSP03010009; SLM:000398287, SLM:000395223; HMDB0013461	C49H97N2O6P	DKD	SM(d18:1/26:1(17Z))	Sphingolipids	Phosphosphingolipids	SM	0	0	1	0	0	DKD	1	Unique
865.713	s-2310-016664_2_s1_lip_pos_20250117_bg	SM(d18:0/26:1(17Z)), SM(d20:0/24:1), SM(d18:1/26:0); SM(d18:0/26:1(17Z)), SM(d18:1(4E)/26:0), SM(d20:1(4E)/24:0), SM(d16:1(4E)/28:0), SM(d14:1(4E)/30:0), SM(d20:0/24:1(15Z))	LMSP03010025, LMSP03010088, LMSP03010010; SLM:000395823, SLM:000395263, SLM:000398341, SLM:000398016, SLM:000397783, SLM:000398207	C49H99N2O6P	DKD	SM(d18:0/26:1(17Z))	Sphingolipids	Phosphosphingolipids	SM	0	0	1	0	0	DKD	1	Unique
875.712	s-2407-021118_2_s1_lip_pos_20250412_bg	TG(18:2(9Z,12Z)/18:3(9Z,12Z,15Z)/18:3(9Z,12Z,15Z))[iso3], TG(16:1(9Z)/18:2(9Z,12Z)/20:5(5Z,8Z,11Z,14Z,17Z))[iso6], TG(14:0/20:4(5Z,8Z,11Z,14Z)/20:4(5Z,8Z,11Z,14Z))[iso3], TG(18:0/18:4(6Z,9Z,12Z,15Z)/18:4(6Z,9Z,12Z,15Z))[iso3], TG(18:2(9Z,12Z)/18:2(9Z,12Z)/18:4(6Z,9Z,12Z,15Z))[iso3], TG(18:2(9Z,12Z)/18:3(6Z,9Z,12Z)/18:3(6Z,9Z,12Z))[iso3], TG(12:0/20:2(11Z,14Z)/22:6(4Z,7Z,10Z,13Z,16Z,19Z))[iso6], T…	LMGL03010471, LMGL03010503, LMGL03012803, LMGL03013026, LMGL03013038, LMGL03013041, LMGL03013616, LMGL03014434, LMGL03014449, LMGL03014787, LMGL03014805, LMGL03014822, LMGL03014839, LMGL03016288, LMGL03010450, LMGL03010454, LMGL03010498, LMGL03010502, LMGL03010649, LMGL03013625, LMGL03013633, LMGL03013640, LMGL03014400, LMGL03014417, LMGL03014518, LMGL03014854, LMGL03014914, LMGL03014923, LMGL030…	C57H94O6	AKI	TG(18:2(9Z,12Z)/18:3(9Z,12Z,15Z)/18:3(9Z,12Z,15Z))[iso3]	Glycerolipids	Triradylglycerols	TAG	1	0	0	0	0	AKI	1	Unique
882.576	s-2407-021118_2_s1_lip_pos_20250412_bg	(3'-sulfo)GalCer(d18:1(4E)/24:5(9Z,12Z,15Z,18Z,21Z)), (3'-sulfo)GalCer(d18:1(4E)/24:5(6Z,9Z,12Z,15Z,18Z))	SLM:000396800, SLM:000396788	C48H83NO11S	AKI	(3'-sulfo)GalCer(d18:1(4E)/24:5(9Z,12Z,15Z,18Z,21Z))	Sphingolipids	Acidic glycosphingolipids	Sulfoglycosphingolipids (sulfatides)	1	0	0	0	0	AKI	1	Unique
883.717	s-2305-004587_3_s1_lip_pos_20250710_bg	TG(O-14:0/20:5(5Z,8Z,11Z,14Z,17Z)/22:6(4Z,7Z,10Z,13Z,16Z,19Z)), TG(O-18:2(9Z,12Z)/18:4(6Z,9Z,12Z,15Z)/20:5(5Z,8Z,11Z,14Z,17Z)), TG(O-14:0/22:6(4Z,7Z,10Z,13Z,16Z,19Z)/20:5(5Z,8Z,11Z,14Z,17Z)), TG(O-18:2(9Z,12Z)/20:5(5Z,8Z,11Z,14Z,17Z)/18:4(6Z,9Z,12Z,15Z))	SLM:000172700, SLM:000172702, SLM:000172701, SLM:000172703	C59H94O5	H-CKD	TG(O-14:0/20:5(5Z,8Z,11Z,14Z,17Z)/22:6(4Z,7Z,10Z,13Z,16Z,19Z))	Glycerolipids	Triradylglycerols	O-TG	0	0	0	0	1	H-CKD	1	Unique
883.775	s-2407-021118_2_s1_lip_pos_20250412_bg	TG(17:0/17:2(9Z,12Z)/20:2(11Z,14Z))[iso6], TG(18:1(9Z)/18:1(9Z)/18:2(9Z,12Z))[iso3], TG(18:0/18:1(9Z)/18:3(9Z,12Z,15Z))[iso6], TG(16:1(9Z)/18:3(9Z,12Z,15Z)/20:0)[iso6], TG(16:1(9Z)/18:2(9Z,12Z)/20:1(11Z))[iso6], TG(16:0/18:2(9Z,12Z)/20:2(11Z,14Z))[iso6], TG(16:0/18:1(9Z)/20:3(8Z,11Z,14Z))[iso6], TG(16:1(9Z)/18:0/20:3(8Z,11Z,14Z))[iso6], TG(17:1(9Z)/18:3(9Z,12Z,15Z)/19:0)[iso6], TG(17:2(9Z,12Z)/18…	LMGL03010273, LMGL03010288, LMGL03010291, LMGL03010298, LMGL03010303, LMGL03010307, LMGL03010311, LMGL03010312, LMGL03010332, LMGL03010333, LMGL03010369, LMGL03010418, LMGL03010468, LMGL03013022, LMGL03013591, LMGL03013612, LMGL03013621, LMGL03014042, LMGL03014093, LMGL03014359, LMGL03014801, LMGL03014818, LMGL03014889, LMGL03015120, LMGL03015228, LMGL03015241, LMGL03015449, LMGL03015470, LMGL030…	C57H102O6	AKI	TG(17:0/17:2(9Z,12Z)/20:2(11Z,14Z))[iso6]	Glycerolipids	Triradylglycerols	TAG	1	0	0	0	0	AKI	1	Unique
884.609	s-2407-021118_2_s1_lip_pos_20250412_bg	LacCer(d18:1(4E)/18:3(6Z,9Z,12Z)), LacCer(d18:1(4E)/18:3(9Z,12Z,15Z)), LacCer(d18:0/18:4(6Z,9Z,12Z,15Z))	SLM:000395316, SLM:000395328, SLM:000399185	C48H85NO13	AKI	LacCer(d18:1(4E)/18:3(6Z,9Z,12Z))	Sphingolipids	Neutral glycosphingolipids	Simple Glc series	1	0	0	0	0	AKI	1	Unique
884.659	s-2310-016664_2_s1_lip_pos_20250117_bg	GlcCer(iso-t17:0/28:5(13Z,16Z,19Z,22Z,25Z)), GlcCer(iso-t17:0/28:5(10Z,13Z,16Z,19Z,22Z))	SLM:000396048, SLM:000396035	C51H91NO9	DKD	GlcCer(iso-t17:0/28:5(13Z,16Z,19Z,22Z,25Z))	-	-	-	0	0	1	0	0	DKD	1	Unique
891.681	s-2305-004587_3_s1_lip_pos_20250710_bg	PA(20:2(11Z,14Z)/28:0), PA(26:1(17Z)/22:1(13Z)), PA(28:0/20:2(11Z,14Z)), PA(18:2(9Z,11E)/30:0), PA(30:0/18:2(9Z,12Z)), PA(22:2(13Z,16Z)/26:0), PA(18:2(9Z,12Z)/30:0), PA(22:1(13Z)/26:1(17Z)), PA(24:1(15Z)/24:1(15Z)), PA(26:0/22:2(13Z,16Z)), PA(30:0/18:2(9Z,11E)); PA(24:1(15Z)/24:1(15Z))	SLM:000021479, SLM:000022848, SLM:000026446, SLM:000024802, SLM:000027043, SLM:000022107, SLM:000025195, SLM:000022145, SLM:000025445, SLM:000026144, SLM:000027038; HMDB0115481	C51H97O8P	H-CKD	PA(20:2(11Z,14Z)/28:0)	Glycerophospholipids	Glycerophosphates	PA	0	0	0	0	1	H-CKD	1	Unique
891.684	s-2305-004587_3_s1_lip_pos_20250710_bg	TG(O-13:0/22:6(4Z,7Z,10Z,13Z,16Z,19Z)/20:5(5Z,8Z,11Z,14Z,17Z)), TG(O-13:0/20:5(5Z,8Z,11Z,14Z,17Z)/22:6(4Z,7Z,10Z,13Z,16Z,19Z))	SLM:000163576, SLM:000163575	C58H92O5	H-CKD	TG(O-13:0/22:6(4Z,7Z,10Z,13Z,16Z,19Z)/20:5(5Z,8Z,11Z,14Z,17Z))	Glycerolipids	Triradylglycerols	O-TG	0	0	0	0	1	H-CKD	1	Unique
891.684	s-2305-004587_3_s1_lip_pos_20250710_bg	PA(18:1(11E)/32:4(17Z,20Z,23Z,26Z)), PA(24:1(15Z)/26:4(11Z,14Z,17Z,20Z)), PA(16:1(6Z)/34:4(19Z,22Z,25Z,28Z)), PA(18:1(6Z)/32:4(17Z,20Z,23Z,26Z)), PA(12:0/38:5(20Z,23Z,26Z,29Z,32Z)), PA(14:0/36:5(18Z,21Z,24Z,27Z,30Z)), PA(38:5(20Z,23Z,26Z,29Z,32Z)/12:0), PA(18:1(11Z)/32:4(17Z,20Z,23Z,26Z)), PA(14:1(9Z)/36:4(21Z,24Z,27Z,30Z)), PA(20:0/30:5(12Z,15Z,18Z,21Z,24Z)), PA(16:0/34:5(16Z,19Z,22Z,25Z,28Z)), …	SLM:000021038, SLM:000022521, SLM:000024122, SLM:000024197, SLM:000496715, SLM:000496718, SLM:000497254, SLM:000021591, SLM:000025375, SLM:000025905, SLM:000496721, SLM:000024321, SLM:000025736, SLM:000026940, SLM:000497017, SLM:000021272, SLM:000021944, SLM:000022882, SLM:000023056, SLM:000025226, SLM:000497175, SLM:000021247, SLM:000024909, SLM:000026473, SLM:000022808, SLM:000026235, SLM:00002…	C53H95O8P	H-CKD	PA(18:1(11E)/32:4(17Z,20Z,23Z,26Z))	Glycerophospholipids	Glycerophosphates	PA	0	0	0	0	1	H-CKD	1	Unique
893.699	s-2310-016664_2_s1_lip_pos_20250117_bg	TG(17:1(9Z)/17:2(9Z,12Z)/18:1(9Z))[iso6], TG(17:0/17:2(9Z,12Z)/18:2(9Z,12Z))[iso6], TG(17:0/17:1(9Z)/18:3(9Z,12Z,15Z))[iso6], TG(16:1(9Z)/16:1(9Z)/20:2(11Z,14Z))[iso3], TG(16:0/16:1(9Z)/20:3(8Z,11Z,14Z))[iso6], TG(12:0/18:0/22:4(7Z,10Z,13Z,16Z))[iso6], TG(12:0/18:1(9Z)/22:3(10Z,13Z,16Z))[iso6], TG(12:0/18:2(9Z,12Z)/22:2(13Z,16Z))[iso6], TG(12:0/18:3(9Z,12Z,15Z)/22:1(11Z))[iso6], TG(12:0/18:4(6Z,9…	LMGL03010120, LMGL03010123, LMGL03010127, LMGL03010158, LMGL03010159, LMGL03013459, LMGL03013478, LMGL03013496, LMGL03013530, LMGL03013545, LMGL03013595, LMGL03013858, LMGL03013901, LMGL03014022, LMGL03014244, LMGL03014268, LMGL03014352, LMGL03014389, LMGL03014423, LMGL03014438, LMGL03014649, LMGL03014794, LMGL03014828, LMGL03015001, LMGL03015113, LMGL03015188, LMGL03015205, LMGL03015420, LMGL030…	C55H98O6	DKD	TG(17:1(9Z)/17:2(9Z,12Z)/18:1(9Z))[iso6]	Glycerolipids	Triradylglycerols	TAG	0	0	1	0	0	DKD	1	Unique
895.548	s-2407-021118_2_s1_lip_pos_20250412_bg	Lysobisphosphatidate (22:6(4Z,7Z,10Z,13Z,16Z,19Z)/0:0/24:6(6Z,9Z,12Z,15Z,18Z,21Z)/0:0), PG(22:6(4Z,7Z,10Z,13Z,16Z,19Z)/24:6(6Z,9Z,12Z,15Z,18Z,21Z)), PG(24:6(6Z,9Z,12Z,15Z,18Z,21Z)/22:6(4Z,7Z,10Z,13Z,16Z,19Z))	SLM:000484037, SLM:000039299, SLM:000039612	C52H79O10P	AKI	Lysobisphosphatidate (22:6(4Z,7Z,10Z,13Z,16Z,19Z)/0:0/24:6(6Z,9Z,12Z,15Z,18Z,21Z)/0:0)	Glycerophospholipids	Glycerophospholipids	Glycerophosphoethanolamines	1	0	0	0	0	AKI	1	Unique
899.746	s-2305-004587_3_s1_lip_pos_20250710_bg	PA(22:1(13Z)/28:0), PA(24:1(15Z)/26:0), PA(30:0/20:1(11Z)), PA(26:0/24:1(15Z)), PA(26:1(17Z)/24:0), PA(28:0/22:1(13Z)), PA(20:1(11Z)/30:0), PA(24:0/26:1(17Z))	SLM:000022190, SLM:000022581, SLM:000026997, SLM:000026150, SLM:000022906, SLM:000026455, SLM:000021565, SLM:000026857	C53H103O8P	H-CKD	PA(22:1(13Z)/28:0)	Glycerophospholipids	Glycerophosphates	PA	0	0	0	0	1	H-CKD	1	Unique
903.744	s-2407-021118_2_s1_lip_pos_20250412_bg	TG(18:1(9Z)/18:3(9Z,12Z,15Z)/20:4(5Z,8Z,11Z,14Z))[iso6], TG(18:0/18:3(9Z,12Z,15Z)/20:5(5Z,8Z,11Z,14Z,17Z))[iso6], TG(17:0/17:2(9Z,12Z)/22:6(4Z,7Z,10Z,13Z,16Z,19Z))[iso6], TG(16:1(9Z)/18:3(9Z,12Z,15Z)/22:4(7Z,10Z,13Z,16Z))[iso6], TG(16:0/18:2(9Z,12Z)/22:6(4Z,7Z,10Z,13Z,16Z,19Z))[iso6], TG(18:3(6Z,9Z,12Z)/18:3(6Z,9Z,12Z)/20:2(11Z,14Z))[iso3], TG(12:0/22:2(13Z,16Z)/22:6(4Z,7Z,10Z,13Z,16Z,19Z))[iso6]…	LMGL03010807, LMGL03010814, LMGL03010927, LMGL03010990, LMGL03010999, LMGL03013051, LMGL03013665, LMGL03014516, LMGL03014525, LMGL03014533, LMGL03014930, LMGL03015769, LMGL03015859, LMGL03016119, LMGL03016247, LMGL03016295, LMGL03016313, LMGL03016360, LMGL03016375, LMGL03016511, LMGL03010794, LMGL03010800, LMGL03010801, LMGL03010802, LMGL03010808, LMGL03010809, LMGL03010810, LMGL03010815, LMGL030…	C59H98O6	AKI	TG(18:1(9Z)/18:3(9Z,12Z,15Z)/20:4(5Z,8Z,11Z,14Z))[iso6]	Glycerolipids	Triradylglycerols	TAG	1	0	0	0	0	AKI	1	Unique
907.775	s-2407-021118_2_s1_lip_pos_20250412_bg	TG(18:1(9Z)/18:3(9Z,12Z,15Z)/20:2(11Z,14Z))[iso6], TG(18:2(9Z,12Z)/18:2(9Z,12Z)/20:2(11Z,14Z))[iso3], TG(16:0/20:3(8Z,11Z,14Z)/20:3(8Z,11Z,14Z))[iso3], TG(16:1(9Z)/20:2(11Z,14Z)/20:3(8Z,11Z,14Z))[iso6], TG(18:1(9Z)/18:2(9Z,12Z)/20:3(8Z,11Z,14Z))[iso6], TG(16:0/20:2(11Z,14Z)/20:4(5Z,8Z,11Z,14Z))[iso6], TG(16:1(9Z)/20:1(11Z)/20:4(5Z,8Z,11Z,14Z))[iso6], TG(18:0/18:2(9Z,12Z)/20:4(5Z,8Z,11Z,14Z))[iso6…	LMGL03010662, LMGL03010663, LMGL03010664, LMGL03010665, LMGL03010670, LMGL03010671, LMGL03010672, LMGL03010676, LMGL03010703, LMGL03010739, LMGL03010767, LMGL03010777, LMGL03010778, LMGL03010784, LMGL03010845, LMGL03010853, LMGL03010912, LMGL03012687, LMGL03013049, LMGL03013656, LMGL03013663, LMGL03014504, LMGL03014514, LMGL03014523, LMGL03014531, LMGL03014538, LMGL03014898, LMGL03014909, LMGL030…	C59H102O6	AKI	TG(18:1(9Z)/18:3(9Z,12Z,15Z)/20:2(11Z,14Z))[iso6]	Glycerolipids	Triradylglycerols	TAG	1	0	0	0	0	AKI	1	Unique
909.546	qc-077_2_s1_lip_pos_20250103_bg	PI(18:0/20:4(5Z,8Z,11Z,14Z)), PI(18:2(9Z,12Z)/20:2(11Z,14Z)), PI(18:3(6Z,9Z,12Z)/20:1(11Z)), PI(18:4(6Z,9Z,12Z,15Z)/20:0), PI(20:4(5Z,8Z,11Z,14Z)/18:0), PI(22:4(7Z,10Z,13Z,16Z)/16:0), PI(20:0/18:4(6Z,9Z,12Z,15Z)), PI(18:1(9Z)/20:3(8Z,11Z,14Z)), PI(18:3(9Z,12Z,15Z)/20:1(11Z)), PI(20:1(11Z)/18:3(6Z,9Z,12Z)), PI(20:1(11Z)/18:3(9Z,12Z,15Z)), PI(20:2(11Z,14Z)/18:2(9Z,12Z)), PI(20:3(8Z,11Z,14Z)/18:1(9Z…	LMGP06010010, LMGP06010326, LMGP06010354, LMGP06010412, LMGP06010598, LMGP06010762, LMGP06010921, LMGP06010303, LMGP06010382, LMGP06010510, LMGP06010511, LMGP06010539, LMGP06010569, LMGP06010939, LMGP14010001; SLM:000015058, SLM:000018101, SLM:000018646, SLM:000014901, SLM:000014906, SLM:000014983, SLM:000016263, SLM:000017540, SLM:000020030, SLM:000016727, SLM:000018502, SLM:000018094, SLM:00001…	C47H83O13P	Control	PI(18:0/20:4(5Z,8Z,11Z,14Z))	Glycerophospholipids	Glycerophosphoinositols	PI	0	1	0	0	0	Control	1	Unique
917.699	s-2305-004587_3_s1_lip_pos_20250710_bg	TG(O-13:0/22:6(4Z,7Z,10Z,13Z,16Z,19Z)/22:6(4Z,7Z,10Z,13Z,16Z,19Z))	SLM:000180129	C60H94O5	H-CKD	TG(O-13:0/22:6(4Z,7Z,10Z,13Z,16Z,19Z)/22:6(4Z,7Z,10Z,13Z,16Z,19Z))	Glycerolipids	Triradylglycerols	O-TG	0	0	0	0	1	H-CKD	1	Unique
921.731	s-2310-016664_2_s1_lip_pos_20250117_bg	TG(17:0/17:2(9Z,12Z)/20:2(11Z,14Z))[iso6], TG(18:1(9Z)/18:1(9Z)/18:2(9Z,12Z))[iso3], TG(18:0/18:1(9Z)/18:3(9Z,12Z,15Z))[iso6], TG(16:1(9Z)/18:3(9Z,12Z,15Z)/20:0)[iso6], TG(16:1(9Z)/18:2(9Z,12Z)/20:1(11Z))[iso6], TG(16:0/18:2(9Z,12Z)/20:2(11Z,14Z))[iso6], TG(16:0/18:1(9Z)/20:3(8Z,11Z,14Z))[iso6], TG(16:1(9Z)/18:0/20:3(8Z,11Z,14Z))[iso6], TG(17:1(9Z)/18:3(9Z,12Z,15Z)/19:0)[iso6], TG(17:2(9Z,12Z)/18…	LMGL03010273, LMGL03010288, LMGL03010291, LMGL03010298, LMGL03010303, LMGL03010307, LMGL03010311, LMGL03010312, LMGL03010332, LMGL03010333, LMGL03010369, LMGL03010418, LMGL03010468, LMGL03013022, LMGL03013591, LMGL03013612, LMGL03013621, LMGL03014042, LMGL03014093, LMGL03014359, LMGL03014801, LMGL03014818, LMGL03014889, LMGL03015120, LMGL03015228, LMGL03015241, LMGL03015449, LMGL03015470, LMGL030…	C57H102O6	DKD	TG(17:0/17:2(9Z,12Z)/20:2(11Z,14Z))[iso6]	Glycerolipids	Triradylglycerols	TAG	0	0	1	0	0	DKD	1	Unique
925.52	s-2407-021118_2_s1_lip_pos_20250412_bg	CL(1'-[18:2(9Z,12Z)/0:0],3'-[18:2(9Z,12Z)/0:0])	LMGP12070001	C45H82O15P2	AKI	CL(1'-[18:2(9Z,12Z)/0:0],3'-[18:2(9Z,12Z)/0:0])	Glycerophospholipids	Glycerophosphoglycerols	Monoacylglycerophosphoglycerophosphomonoradylglycerols	1	0	0	0	0	AKI	1	Unique
927.739	s-2310-016664_2_s1_lip_pos_20250117_bg	PG(O-22:0/24:0), PG(O-18:0/28:0), PG(O-20:0/26:0), PG(O-16:0/30:0), PG(O-28:0/18:0), PG(O-30:0/16:0), PG(O-24:0/22:0), PG(O-26:0/20:0)	SLM:000501880, SLM:000501966, SLM:000502301, SLM:000501547, SLM:000501625, SLM:000501708, SLM:000502467, SLM:000501794	C52H105O9P	DKD	PG(O-22:0/24:0)	Glycerophospholipids	Glycerophosphoglycerols	O-PG	0	0	1	0	0	DKD	1	Unique
927.741	s-2310-016664_2_s1_lip_pos_20250117_bg	TG(18:3(9Z,12Z,15Z)/18:3(9Z,12Z,15Z)/20:1(11Z))[iso3], TG(18:2(9Z,12Z)/18:3(9Z,12Z,15Z)/20:2(11Z,14Z))[iso6], TG(16:1(9Z)/20:3(8Z,11Z,14Z)/20:3(8Z,11Z,14Z))[iso3], TG(18:1(9Z)/18:3(9Z,12Z,15Z)/20:3(8Z,11Z,14Z))[iso6], TG(18:2(9Z,12Z)/18:2(9Z,12Z)/20:3(8Z,11Z,14Z))[iso3], TG(16:0/20:3(8Z,11Z,14Z)/20:4(5Z,8Z,11Z,14Z))[iso6], TG(16:1(9Z)/20:2(11Z,14Z)/20:4(5Z,8Z,11Z,14Z))[iso6], TG(18:0/18:3(9Z,12Z,…	LMGL03010722, LMGL03010727, LMGL03010728, LMGL03010733, LMGL03010734, LMGL03010735, LMGL03010736, LMGL03010740, LMGL03010743, LMGL03010836, LMGL03010851, LMGL03010855, LMGL03010921, LMGL03010922, LMGL03010925, LMGL03010926, LMGL03013661, LMGL03013666, LMGL03014524, LMGL03014532, LMGL03014899, LMGL03014910, LMGL03014920, LMGL03014929, LMGL03014944, LMGL03015601, LMGL03015768, LMGL03015840, LMGL030…	C59H100O6	DKD	TG(18:3(9Z,12Z,15Z)/18:3(9Z,12Z,15Z)/20:1(11Z))[iso3]	Glycerolipids	Triradylglycerols	TAG	0	0	1	0	0	DKD	1	Unique
929.757	s-2310-016664_2_s1_lip_pos_20250117_bg	TG(18:1(9Z)/18:3(9Z,12Z,15Z)/20:2(11Z,14Z))[iso6], TG(18:2(9Z,12Z)/18:2(9Z,12Z)/20:2(11Z,14Z))[iso3], TG(16:0/20:3(8Z,11Z,14Z)/20:3(8Z,11Z,14Z))[iso3], TG(16:1(9Z)/20:2(11Z,14Z)/20:3(8Z,11Z,14Z))[iso6], TG(18:1(9Z)/18:2(9Z,12Z)/20:3(8Z,11Z,14Z))[iso6], TG(16:0/20:2(11Z,14Z)/20:4(5Z,8Z,11Z,14Z))[iso6], TG(16:1(9Z)/20:1(11Z)/20:4(5Z,8Z,11Z,14Z))[iso6], TG(18:0/18:2(9Z,12Z)/20:4(5Z,8Z,11Z,14Z))[iso6…	LMGL03010662, LMGL03010663, LMGL03010664, LMGL03010665, LMGL03010670, LMGL03010671, LMGL03010672, LMGL03010676, LMGL03010703, LMGL03010739, LMGL03010767, LMGL03010777, LMGL03010778, LMGL03010784, LMGL03010845, LMGL03010853, LMGL03010912, LMGL03012687, LMGL03013049, LMGL03013656, LMGL03013663, LMGL03014504, LMGL03014514, LMGL03014523, LMGL03014531, LMGL03014538, LMGL03014898, LMGL03014909, LMGL030…	C59H102O6	DKD	TG(18:1(9Z)/18:3(9Z,12Z,15Z)/20:2(11Z,14Z))[iso6]	Glycerolipids	Triradylglycerols	TAG	0	0	1	0	0	DKD	1	Unique
929.759	s-2305-004587_3_s1_lip_pos_20250710_bg	TG(18:1(9Z)/20:4(5Z,8Z,11Z,14Z)/20:4(5Z,8Z,11Z,14Z))[iso3], TG(18:2(9Z,12Z)/20:3(8Z,11Z,14Z)/20:4(5Z,8Z,11Z,14Z))[iso6], TG(18:3(9Z,12Z,15Z)/20:2(11Z,14Z)/20:4(5Z,8Z,11Z,14Z))[iso6], TG(18:2(9Z,12Z)/20:2(11Z,14Z)/20:5(5Z,8Z,11Z,14Z,17Z))[iso6], TG(18:3(9Z,12Z,15Z)/18:3(9Z,12Z,15Z)/22:3(10Z,13Z,16Z))[iso3], TG(16:1(9Z)/20:4(5Z,8Z,11Z,14Z)/22:4(7Z,10Z,13Z,16Z))[iso6], TG(16:0/20:3(8Z,11Z,14Z)/22:6(…	LMGL03011239, LMGL03011240, LMGL03011241, LMGL03011247, LMGL03011359, LMGL03011446, LMGL03011461, LMGL03011466, LMGL03011467, LMGL03012868, LMGL03013059, LMGL03014568, LMGL03014569, LMGL03014973, LMGL03016127, LMGL03016185, LMGL03016237, LMGL03016255, LMGL03016303, LMGL03016321, LMGL03016368, LMGL03016383, LMGL03016443, LMGL03016608, LMGL03011236, LMGL03011245, LMGL03011246, LMGL03011248, LMGL030…	C61H100O6	H-CKD	TG(18:1(9Z)/20:4(5Z,8Z,11Z,14Z)/20:4(5Z,8Z,11Z,14Z))[iso3]	Glycerolipids	Triradylglycerols	TAG	0	0	0	0	1	H-CKD	1	Unique
931.531	s-2407-021118_2_s1_lip_pos_20250412_bg	PIP[5](17:0/18:1(9Z)), PIP[4](17:0/18:1(11Z)), PIP[3](16:1(6Z)/19:0), PIP[4](18:1(11E)/17:0), PIP[4](18:1(11Z)/17:0), PIP[4](17:0/18:1(6Z)), PIP[5](20:1(11Z)/15:0), PIP[5](15:0/20:1(11Z)), PIP[3](18:1(11E)/17:0), PIP[3](22:1(13Z)/13:0), PIP[3](21:0/14:1(9Z)), PIP[4](16:1(9Z)/19:0), PIP[5](19:0/16:1(6Z)), PIP[3](20:1(11Z)/15:0), PIP[3](15:0/20:1(11Z)), PIP[4](15:0/20:1(11Z)), PIP[4](19:0/16:1(6Z))…	SLM:000434057, SLM:000463395, SLM:000455081, SLM:000458346, SLM:000458899, SLM:000459634, SLM:000433223, SLM:000438428, SLM:000451996, SLM:000453115, SLM:000456965, SLM:000462584, SLM:000438148, SLM:000452478, SLM:000452730, SLM:000459127, SLM:000463742, SLM:000433284, SLM:000434004, SLM:000437833, SLM:000451949, SLM:000452417, SLM:000456187, SLM:000461478, SLM:000463427, SLM:000433921, SLM:00045…	C44H84O16P2	AKI	PIP[5](17:0/18:1(9Z))	-	-	-	1	0	0	0	0	AKI	1	Unique
931.773	s-2310-016664_2_s1_lip_pos_20250117_bg	TG(18:2(9Z,12Z)/18:3(9Z,12Z,15Z)/20:0)[iso6], TG(16:1(9Z)/20:2(11Z,14Z)/20:2(11Z,14Z))[iso3], TG(18:0/18:3(9Z,12Z,15Z)/20:2(11Z,14Z))[iso6], TG(16:1(9Z)/20:1(11Z)/20:3(8Z,11Z,14Z))[iso6], TG(18:0/18:2(9Z,12Z)/20:3(8Z,11Z,14Z))[iso6], TG(18:1(9Z)/18:1(9Z)/20:3(8Z,11Z,14Z))[iso3], TG(16:1(9Z)/20:0/20:4(5Z,8Z,11Z,14Z))[iso6], TG(17:1(9Z)/17:1(9Z)/22:3(10Z,13Z,16Z))[iso3], TG(17:2(9Z,12Z)/19:0/20:3(8…	LMGL03010591, LMGL03010597, LMGL03010601, LMGL03010604, LMGL03010608, LMGL03010609, LMGL03010611, LMGL03010639, LMGL03010668, LMGL03010674, LMGL03010680, LMGL03010699, LMGL03010701, LMGL03010710, LMGL03010713, LMGL03010762, LMGL03010775, LMGL03010820, LMGL03013016, LMGL03013066, LMGL03013085, LMGL03013655, LMGL03014492, LMGL03014513, LMGL03014522, LMGL03014530, LMGL03014537, LMGL03014908, LMGL030…	C59H104O6	DKD	TG(18:2(9Z,12Z)/18:3(9Z,12Z,15Z)/20:0)[iso6]	Glycerolipids	Triradylglycerols	TAG	0	0	1	0	0	DKD	1	Unique
931.775	s-2407-021118_2_s1_lip_pos_20250412_bg	TG(18:2(9Z,12Z)/20:3(8Z,11Z,14Z)/20:3(8Z,11Z,14Z))[iso3], TG(18:2(9Z,12Z)/20:2(11Z,14Z)/20:4(5Z,8Z,11Z,14Z))[iso6], TG(18:3(9Z,12Z,15Z)/20:1(11Z)/20:4(5Z,8Z,11Z,14Z))[iso6], TG(18:1(9Z)/20:2(11Z,14Z)/20:5(5Z,8Z,11Z,14Z,17Z))[iso6], TG(18:3(9Z,12Z,15Z)/20:0/20:5(5Z,8Z,11Z,14Z,17Z))[iso6], TG(16:1(9Z)/20:4(5Z,8Z,11Z,14Z)/22:3(10Z,13Z,16Z))[iso6], TG(18:1(9Z)/18:3(9Z,12Z,15Z)/22:4(7Z,10Z,13Z,16Z))[i…	LMGL03011159, LMGL03011165, LMGL03011166, LMGL03011171, LMGL03011173, LMGL03011277, LMGL03011374, LMGL03011377, LMGL03011381, LMGL03011382, LMGL03011383, LMGL03011384, LMGL03011437, LMGL03011444, LMGL03014565, LMGL03016126, LMGL03016166, LMGL03016432, LMGL03016442, LMGL03016518, LMGL03016586, LMGL03016597, LMGL03011160, LMGL03011163, LMGL03011164, LMGL03011170, LMGL03011172, LMGL03011276, LMGL030…	C61H102O6	AKI	TG(18:2(9Z,12Z)/20:3(8Z,11Z,14Z)/20:3(8Z,11Z,14Z))[iso3]	Glycerolipids	Triradylglycerols	TAG	1	0	0	0	0	AKI	1	Unique
933.788	s-2310-016664_2_s1_lip_pos_20250117_bg	TG(18:2(9Z,12Z)/18:2(9Z,12Z)/20:0)[iso3], TG(18:0/18:3(9Z,12Z,15Z)/20:1(11Z))[iso6], TG(18:1(9Z)/18:2(9Z,12Z)/20:1(11Z))[iso6], TG(16:1(9Z)/20:1(11Z)/20:2(11Z,14Z))[iso6], TG(18:0/18:2(9Z,12Z)/20:2(11Z,14Z))[iso6], TG(18:1(9Z)/18:1(9Z)/20:2(11Z,14Z))[iso3], TG(16:0/20:0/20:4(5Z,8Z,11Z,14Z))[iso6], TG(17:2(9Z,12Z)/19:0/20:2(11Z,14Z))[iso6], TG(17:0/19:0/20:4(5Z,8Z,11Z,14Z))[iso6], TG(17:2(9Z,12Z)/…	LMGL03010533, LMGL03010537, LMGL03010538, LMGL03010540, LMGL03010544, LMGL03010545, LMGL03010552, LMGL03010600, LMGL03010612, LMGL03010631, LMGL03010635, LMGL03010645, LMGL03010691, LMGL03010696, LMGL03010708, LMGL03013043, LMGL03014502, LMGL03014521, LMGL03014529, LMGL03014907, LMGL03014917, LMGL03015611, LMGL03015765, LMGL03015825, LMGL03015837, LMGL03015983, LMGL03016006, LMGL03016037, LMGL030…	C59H106O6	DKD	TG(18:2(9Z,12Z)/18:2(9Z,12Z)/20:0)[iso3]	Glycerolipids	Triradylglycerols	TAG	0	0	1	0	0	DKD	1	Unique
933.791	s-2407-021118_2_s1_lip_pos_20250412_bg	TG(18:2(9Z,12Z)/20:2(11Z,14Z)/20:3(8Z,11Z,14Z))[iso6], TG(18:3(9Z,12Z,15Z)/20:1(11Z)/20:3(8Z,11Z,14Z))[iso6], TG(18:0/20:3(8Z,11Z,14Z)/20:4(5Z,8Z,11Z,14Z))[iso6], TG(18:1(9Z)/20:2(11Z,14Z)/20:4(5Z,8Z,11Z,14Z))[iso6], TG(18:2(9Z,12Z)/20:1(11Z)/20:4(5Z,8Z,11Z,14Z))[iso6], TG(18:2(9Z,12Z)/20:0/20:5(5Z,8Z,11Z,14Z,17Z))[iso6], TG(16:0/20:4(5Z,8Z,11Z,14Z)/22:3(10Z,13Z,16Z))[iso6], TG(16:1(9Z)/20:3(8Z,1…	LMGL03011084, LMGL03011085, LMGL03011088, LMGL03011089, LMGL03011090, LMGL03011098, LMGL03011200, LMGL03011201, LMGL03011207, LMGL03011268, LMGL03011275, LMGL03011292, LMGL03011297, LMGL03011298, LMGL03011299, LMGL03011305, LMGL03011306, LMGL03011307, LMGL03011311, LMGL03011327, LMGL03011360, LMGL03011361, LMGL03011380, LMGL03011386, LMGL03012867, LMGL03013069, LMGL03013083, LMGL03014561, LMGL030…	C61H104O6	AKI	TG(18:2(9Z,12Z)/20:2(11Z,14Z)/20:3(8Z,11Z,14Z))[iso6]	Glycerolipids	Triradylglycerols	TAG	1	0	0	0	0	AKI	1	Unique
935.806	s-2407-021118_2_s1_lip_pos_20250412_bg	TG(18:2(9Z,12Z)/20:2(11Z,14Z)/20:2(11Z,14Z))[iso3], TG(18:3(9Z,12Z,15Z)/20:1(11Z)/20:2(11Z,14Z))[iso6], TG(18:3(9Z,12Z,15Z)/20:0/20:3(8Z,11Z,14Z))[iso6], TG(18:0/20:2(11Z,14Z)/20:4(5Z,8Z,11Z,14Z))[iso6], TG(18:1(9Z)/20:1(11Z)/20:4(5Z,8Z,11Z,14Z))[iso6], TG(18:1(9Z)/20:0/20:5(5Z,8Z,11Z,14Z,17Z))[iso6], TG(16:0/20:3(8Z,11Z,14Z)/22:3(10Z,13Z,16Z))[iso6], TG(16:1(9Z)/20:2(11Z,14Z)/22:3(10Z,13Z,16Z))[…	LMGL03011005, LMGL03011006, LMGL03011011, LMGL03011015, LMGL03011016, LMGL03011024, LMGL03011125, LMGL03011126, LMGL03011131, LMGL03011191, LMGL03011192, LMGL03011193, LMGL03011215, LMGL03011216, LMGL03011221, LMGL03011222, LMGL03011228, LMGL03011252, LMGL03011284, LMGL03011291, LMGL03011296, LMGL03011302, LMGL03011308, LMGL03014563, LMGL03014961, LMGL03014965, LMGL03015684, LMGL03015793, LMGL030…	C61H106O6	AKI	TG(18:2(9Z,12Z)/20:2(11Z,14Z)/20:2(11Z,14Z))[iso3]	Glycerolipids	Triradylglycerols	TAG	1	0	0	0	0	AKI	1	Unique
945.731	s-2305-004587_3_s1_lip_pos_20250710_bg	PA(18:1(11E)/36:5(21Z,24Z,27Z,30Z,33Z)), PA(20:1(11Z)/34:5(19Z,22Z,25Z,28Z,31Z)), PA(22:2(13Z,16Z)/32:4(17Z,20Z,23Z,26Z)), PA(32:5(17Z,20Z,23Z,26Z,29Z)/22:1(13Z)), PA(32:4(17Z,20Z,23Z,26Z)/22:2(13Z,16Z)), PA(18:2(9Z,12Z)/36:4(21Z,24Z,27Z,30Z)), PA(18:1(9Z)/36:5(18Z,21Z,24Z,27Z,30Z)), PA(18:1(6Z)/36:5(18Z,21Z,24Z,27Z,30Z)), PA(16:1(6Z)/38:5(23Z,26Z,29Z,32Z,35Z)), PA(36:5(18Z,21Z,24Z,27Z,30Z)/18:1(…	SLM:000021043, SLM:000021515, SLM:000022065, SLM:000022690, SLM:000022768, SLM:000025150, SLM:000496946, SLM:000496970, SLM:000024125, SLM:000497232, SLM:000021721, SLM:000022657, SLM:000024756, SLM:000025229, SLM:000025916, SLM:000021908, SLM:000026128, SLM:000026544, SLM:000027026, SLM:000496949, SLM:000497238, SLM:000020881, SLM:000022143, SLM:000023280, SLM:000026484, SLM:000026842, SLM:00002…	C57H101O8P	H-CKD	PA(18:1(11E)/36:5(21Z,24Z,27Z,30Z,33Z))	Glycerophospholipids	Glycerophosphates	PA	0	0	0	0	1	H-CKD	1	Unique
958.578	qc-077_2_s1_lip_pos_20250103_bg	PS(DiMe(11,5)/MonoMe(13,5)), PS(DiMe(13,5)/MonoMe(11,5)), PS(MonoMe(11,5)/DiMe(13,5)), PS(MonoMe(13,5)/DiMe(11,5))	HMDB0061568, HMDB0061576, HMDB0061608, HMDB0061616	C51H86NO12P	Control	PS(DiMe(11,5)/MonoMe(13,5))	Glycerophospholipids	Glycerophosphoserines	Glycerophosphoserines	0	1	0	0	0	Control	1	Unique
968.701	s-2310-016664_2_s1_lip_pos_20250117_bg	LacCer(d18:1/22:0), Galalpha1-4Galbeta-Cer(d18:1/22:0), Manbeta1-4Glcbeta-Cer(d18:1/22:0); LacCer(d18:0/22:1(13Z)), LacCer(d20:1(4E)/20:0), LacCer(d20:0/20:1(11Z)), LacCer(d18:1(4E)/22:0); Galabiosylceramide (d18:1/22:0), Lactosylceramide (d18:1/22:0)	LMSP0501AB06, LMSP0509AA04, LMSP0501AD04; SLM:000399162, SLM:000399369, SLM:000399394, SLM:000395337; HMDB0004836, HMDB0011594	C52H99NO13	DKD	LacCer(d18:1/22:0)	Sphingolipids	Glycosphingolipids	Hex2Cer	0	0	1	0	0	DKD	1	Unique
996.732	s-2310-016664_2_s1_lip_pos_20250117_bg	LacCer(d18:1/24:0), LacCer(d18:0/24:1), Manbeta1-4Glcbeta-Cer(d18:1/24:0), Galalpha1-4Galbeta-Cer(d18:1/24:0); LacCer(d18:1(4E)/24:0), LacCer(d20:1(4E)/22:0), LacCer(d20:0/22:1(13Z)), LacCer(d18:0/24:1(15Z)); Galabiosylceramide (d18:1/24:0), Lactosylceramide (d18:1/24:0)	LMSP0501AB07, LMSP0501AB21, LMSP0501AD05, LMSP0509AA05; SLM:000395351, SLM:000399367, SLM:000399402, SLM:000399167; HMDB0004840, HMDB0011595	C54H103NO13	DKD	LacCer(d18:1/24:0)	Sphingolipids	Glycosphingolipids	Hex2Cer	0	0	1	0	0	DKD	1	Unique
1005.74	s-2305-004587_3_s1_lip_pos_20250710_bg	PI(18:1(11Z)/28:0), PI(28:0/18:1(11E)), PI(30:0/16:1(9Z)), PI(18:1(11E)/28:0), PI(26:0/20:1(11Z)), PI(30:0/16:1(6Z)), PI(18:1(6Z)/28:0), PI(22:1(13Z)/24:0), PI(28:0/18:1(9Z)), PI(16:1(6Z)/30:0), PI(18:1(9Z)/28:0), PI(24:0/22:1(13Z)), PI(28:0/18:1(6Z)), PI(24:1(15Z)/22:0), PI(26:1(17Z)/20:0), PI(22:0/24:1(15Z)), PI(20:0/26:1(17Z)), PI(28:0/18:1(11Z)), PI(20:1(11Z)/26:0), PI(16:1(9Z)/30:0)	SLM:000015080, SLM:000019907, SLM:000020512, SLM:000014527, SLM:000019601, SLM:000020498, SLM:000017687, SLM:000015638, SLM:000019961, SLM:000017615, SLM:000018793, SLM:000020315, SLM:000019947, SLM:000016019, SLM:000016337, SLM:000019219, SLM:000019381, SLM:000019914, SLM:000014997, SLM:000018721	C55H105O13P	H-CKD	PI(18:1(11Z)/28:0)	Glycerophospholipids	Glycerophosphoinositols	PI	0	0	0	0	1	H-CKD	1	Unique
1009.58	s-2305-004587_3_s1_lip_pos_20250710_bg	PIP[5](22:1(13Z)/17:0), PIP[5](17:0/22:1(13Z)), PIP[4](18:1(11E)/21:0), PIP[3](15:0/24:1(15Z)), PIP[3](22:1(13Z)/17:0), PIP[3](21:0/18:1(9Z)), PIP[3](19:0/20:1(11Z)), PIP[4](17:0/22:1(13Z)), PIP[4](18:1(6Z)/21:0), PIP[5](18:1(11E)/21:0), PIP[5](19:0/20:1(11Z)), PIP[4](21:0/18:1(9Z)), PIP[4](19:0/20:1(11Z)), PIP[5](24:1(15Z)/15:0), PIP[5](13:0/26:1(17Z)), PIP[3](26:1(17Z)/13:0), PIP[4](18:1(9Z)/21…	SLM:000433861, SLM:000437808, SLM:000458392, SLM:000452742, SLM:000453055, SLM:000456964, SLM:000457309, SLM:000459609, SLM:000461552, SLM:000432801, SLM:000438115, SLM:000463363, SLM:000463709, SLM:000434311, SLM:000438840, SLM:000453752, SLM:000462658, SLM:000463402, SLM:000433354, SLM:000458432, SLM:000459499, SLM:000437722, SLM:000455155, SLM:000457003, SLM:000433908, SLM:000464036, SLM:00046…	C48H92O16P2	H-CKD	PIP[5](22:1(13Z)/17:0)	-	-	-	0	0	0	0	1	H-CKD	1	Unique
1009.58	s-2305-004587_3_s1_lip_pos_20250710_bg	PI(22:5(4Z,7Z,10Z,13Z,16Z)/24:5(6Z,9Z,12Z,15Z,18Z)), PI(26:5(8Z,11Z,14Z,17Z,20Z)/20:5(5Z,8Z,11Z,14Z,17Z)), PI(24:5(9Z,12Z,15Z,18Z,21Z)/22:5(7Z,10Z,13Z,16Z,19Z)), PI(28:6(10Z,13Z,16Z,19Z,22Z,25Z)/18:4(6Z,9Z,12Z,15Z)), PI(24:5(6Z,9Z,12Z,15Z,18Z)/22:5(4Z,7Z,10Z,13Z,16Z)), PI(22:4(7Z,10Z,13Z,16Z)/24:6(6Z,9Z,12Z,15Z,18Z,21Z)), PI(24:5(6Z,9Z,12Z,15Z,18Z)/22:5(7Z,10Z,13Z,16Z,19Z)), PI(20:4(5Z,8Z,11Z,14Z…	SLM:000017023, SLM:000017969, SLM:000018293, SLM:000014259, SLM:000017336, SLM:000017813, SLM:000017344, SLM:000017188, SLM:000017735, SLM:000016957, SLM:000017035, SLM:000017380, SLM:000017110, SLM:000018058, SLM:000017891, SLM:000018284, SLM:000018362, SLM:000017266, SLM:000014650, SLM:000017069, SLM:000017746, SLM:000017901	C55H87O13P	H-CKD	PI(22:5(4Z,7Z,10Z,13Z,16Z)/24:5(6Z,9Z,12Z,15Z,18Z))	Glycerophospholipids	Glycerophosphoinositols	PI	0	0	0	0	1	H-CKD	1	Unique
1009.58	s-2305-004587_3_s1_lip_pos_20250710_bg	PIP[3](26:4(11Z,14Z,17Z,20Z)/15:0), PIP[3](20:4(5Z,8Z,11Z,14Z)/21:0), PIP[3](19:0/22:4(7Z,10Z,13Z,16Z)), PIP[4](24:4(9Z,12Z,15Z,18Z)/17:0), PIP[4](3:0/38:4(23Z,26Z,29Z,32Z)), PIP[5](20:4(5Z,8Z,11Z,14Z)/21:0), PIP[3](24:4(9Z,12Z,15Z,18Z)/17:0), PIP[3](17:0/24:4(9Z,12Z,15Z,18Z)), PIP[4](21:0/20:4(8Z,11Z,14Z,17Z)), PIP[4](15:0/26:4(11Z,14Z,17Z,20Z)), PIP[5](19:0/22:4(7Z,10Z,13Z,16Z)), PIP[4](28:4(13…	SLM:000452180, SLM:000454681, SLM:000457345, SLM:000462218, SLM:000464126, SLM:000435487, SLM:000455867, SLM:000457037, SLM:000463354, SLM:000464020, SLM:000438151, SLM:000459280, SLM:000435181, SLM:000452957, SLM:000458638, SLM:000436124, SLM:000436356, SLM:000458026, SLM:000458577, SLM:000457728, SLM:000433533, SLM:000433763, SLM:000436673, SLM:000438425, SLM:000452024, SLM:000454375, SLM:00045…	C50H90O16P2	H-CKD	PIP[3](26:4(11Z,14Z,17Z,20Z)/15:0)	-	-	-	0	0	0	0	1	H-CKD	1	Unique
1015.76	s-2310-016664_2_s1_lip_pos_20250117_bg	PI(O-28:0/20:3(11Z,14Z,17Z)), PI(O-26:0/22:3(10Z,13Z,16Z)), PI(O-30:0/18:3(6Z,9Z,12Z)), PI(P-26:0/22:2(13Z,16Z)), PI(P-22:1(13Z)/26:1(17Z)), PI(O-30:0/18:3(9Z,12Z,15Z)), PI(P-30:0/18:2(9Z,11E)), PI(P-30:0/18:2(9Z,12Z)), PI(P-28:0/20:2(11Z,14Z)), PI(O-28:0/20:3(8Z,11Z,14Z)), PI(P-18:2(9Z,12Z)/30:0)	SLM:000053329, SLM:000053164, SLM:000053683, SLM:000054618, SLM:000054068, SLM:000053695, SLM:000055132, SLM:000055137, SLM:000054770, SLM:000053371, SLM:000054360	C57H107O12P	DKD	PI(O-28:0/20:3(11Z,14Z,17Z))	Glycerophospholipids	Glycerophosphoinositols	O-PI	0	0	1	0	0	DKD	1	Unique
1043.9	qc-077_2_s1_lip_pos_20250103_bg	TG(20:3(8Z,11Z,14Z)/22:1(13Z)/22:1(13Z))[iso3], TG(20:2(11Z,14Z)/22:0/22:3(10Z,13Z,16Z))[iso6], TG(20:4(5Z,8Z,11Z,14Z)/22:0/22:1(13Z))[iso6], TG(20:1(11Z)/22:0/22:4(7Z,10Z,13Z,16Z))[iso6], TG(20:2(11Z,14Z)/22:1(13Z)/22:2(13Z,16Z))[iso6], TG(20:1(11Z)/22:2(13Z,16Z)/22:2(13Z,16Z))[iso3], TG(21:0/21:0/22:5(7Z,10Z,13Z,16Z,19Z))[iso3], TG(20:0/22:1(11Z)/22:4(7Z,10Z,13Z,16Z))[iso6], TG(20:1(11Z)/22:1(1…	LMGL03012256, LMGL03012215, LMGL03012257, LMGL03012274, LMGL03012308, LMGL03012345, LMGL03012456, LMGL03016802, LMGL03016813, LMGL03016823, LMGL03016841, LMGL03012214, LMGL03012254, LMGL03012265, LMGL03012273, LMGL03012283, LMGL03012309, LMGL03013158, LMGL03016805; SLM:000268500, SLM:000268551, SLM:000268556, SLM:000268573, SLM:000268600, SLM:000268627, SLM:000268632, SLM:000268646, SLM:000268692…	C67H120O6	Control	TG(20:3(8Z,11Z,14Z)/22:1(13Z)/22:1(13Z))[iso3]	Glycerolipids	Triradylglycerols	TAG	0	1	0	0	0	Control	1	Unique
1046.66	s-2310-016664_2_s1_lip_pos_20250117_bg	Galalpha1-4Galbeta1-4Glcbeta-Cer(d18:1/16:0), Manalpha1-3Manbeta1-4Glcbeta-Cer(d18:1/16:0), Galalpha1-3Galbeta1-4Glcbeta-Cer(d18:1/16:0); Gb3(d18:1(4E)/16:0); Trihexosylceramide (d18:1/16:0)	LMSP0502AA01, LMSP0507AA01, LMSP0505CZ01; SLM:000485799; HMDB0004879	C52H97NO18	DKD	Galalpha1-4Galbeta1-4Glcbeta-Cer(d18:1/16:0)	Sphingolipids	Neutral glycosphingolipids	Galalpha1-4Galbeta1-4Glc-	0	0	1	0	0	DKD	1	Unique
1047.73	s-2407-021118_2_s1_lip_pos_20250412_bg	NeuAcalpha2-3Galbeta-Cer(d18:1/20:0); GM4(d18:1(4E)/20:0)	LMSP0601AA03; SLM:000485880	C55H102N2O16	AKI	NeuAcalpha2-3Galbeta-Cer(d18:1/20:0)	Sphingolipids	Acidic glycosphingolipids	Gangliosides	1	0	0	0	0	AKI	1	Unique
1053.73	s-2310-016664_2_s1_lip_pos_20250117_bg	PI(22:1(13Z)/26:1(17Z)), PI(18:2(9Z,11E)/30:0), PI(26:1(17Z)/22:1(13Z)), PI(24:1(15Z)/24:1(15Z)), PI(22:2(13Z,16Z)/26:0), PI(28:0/20:2(11Z,14Z)), PI(20:2(11Z,14Z)/28:0), PI(26:0/22:2(13Z,16Z)), PI(30:0/18:2(9Z,11E)), PI(18:2(9Z,12Z)/30:0), PI(30:0/18:2(9Z,12Z))	SLM:000015588, SLM:000018247, SLM:000016291, SLM:000018903, SLM:000015550, SLM:000019912, SLM:000014922, SLM:000019608, SLM:000020506, SLM:000018642, SLM:000020511	C57H107O13P	DKD	PI(22:1(13Z)/26:1(17Z))	Glycerophospholipids	Glycerophosphoinositols	PI	0	0	1	0	0	DKD	1	Unique
1053.74	s-2310-016664_2_s1_lip_pos_20250117_bg	PI(18:0/32:5(14Z,17Z,20Z,23Z,26Z)), PI(28:5(10Z,13Z,16Z,19Z,22Z)/22:0), PI(12:0/38:5(23Z,26Z,29Z,32Z,35Z)), PI(34:5(16Z,19Z,22Z,25Z,28Z)/16:0), PI(38:5(23Z,26Z,29Z,32Z,35Z)/12:0), PI(30:0/20:5(5Z,8Z,11Z,14Z,17Z)), PI(28:4(13Z,16Z,19Z,22Z)/22:1(13Z)), PI(34:4(19Z,22Z,25Z,28Z)/16:1(6Z)), PI(36:4(21Z,24Z,27Z,30Z)/14:1(9Z)), PI(26:4(11Z,14Z,17Z,20Z)/24:1(15Z)), PI(32:5(17Z,20Z,23Z,26Z,29Z)/18:0), PI(…	SLM:000493436, SLM:000014360, SLM:000019308, SLM:000493808, SLM:000016810, SLM:000020492, SLM:000015421, SLM:000016552, SLM:000016726, SLM:000014715, SLM:000016187, SLM:000017367, SLM:000019198, SLM:000016198, SLM:000493729, SLM:000014951, SLM:000015863, SLM:000016499, SLM:000019367, SLM:000019631, SLM:000019699, SLM:000016566, SLM:000017055, SLM:000017766, SLM:000018354, SLM:000019643, SLM:00001…	C59H105O13P	DKD	PI(18:0/32:5(14Z,17Z,20Z,23Z,26Z))	Glycerophospholipids	Glycerophosphoinositols	PI	0	0	1	0	0	DKD	1	Unique
1055.75	s-2310-016664_2_s1_lip_pos_20250117_bg	PI(22:0/26:1(17Z)), PI(18:1(11E)/30:0), PI(18:1(11Z)/30:0), PI(30:0/18:1(9Z)), PI(30:0/18:1(11E)), PI(26:1(17Z)/22:0), PI(28:0/20:1(11Z)), PI(18:1(9Z)/30:0), PI(24:0/24:1(15Z)), PI(30:0/18:1(11Z)), PI(22:1(13Z)/26:0), PI(18:1(6Z)/30:0), PI(20:1(11Z)/28:0), PI(26:0/22:1(13Z)), PI(24:1(15Z)/24:0), PI(30:0/18:1(6Z))	SLM:000019223, SLM:000014534, SLM:000015087, SLM:000020513, SLM:000020459, SLM:000016335, SLM:000019913, SLM:000018800, SLM:000020320, SLM:000020466, SLM:000015629, SLM:000017694, SLM:000015001, SLM:000019609, SLM:000016033, SLM:000020499	C57H109O13P	DKD	PI(22:0/26:1(17Z))	Glycerophospholipids	Glycerophosphoinositols	PI	0	0	1	0	0	DKD	1	Unique
1069.58	s-2305-004587_3_s1_lip_pos_20250710_bg	PIP[5](18:1(11Z)/26:5(8Z,11Z,14Z,17Z,20Z)), PIP[5](20:5(5Z,8Z,11Z,14Z,17Z)/24:1(15Z)), PIP[5](24:5(6Z,9Z,12Z,15Z,18Z)/20:1(11Z)), PIP[5](10:0/34:6(16Z,19Z,22Z,25Z,28Z,31Z)), PIP[3](28:5(13Z,16Z,19Z,22Z,25Z)/16:1(6Z)), PIP[3](20:0/24:6(6Z,9Z,12Z,15Z,18Z,21Z)), PIP[3](16:0/28:6(10Z,13Z,16Z,19Z,22Z,25Z)), PIP[4](20:2(11Z,14Z)/24:4(9Z,12Z,15Z,18Z)), PIP[4](18:1(11Z)/26:5(8Z,11Z,14Z,17Z,20Z)), PIP[4](…	SLM:000433336, SLM:000435366, SLM:000435590, SLM:000437419, SLM:000452841, SLM:000456866, SLM:000457143, SLM:000458774, SLM:000458927, SLM:000461807, SLM:000432620, SLM:000433023, SLM:000433295, SLM:000433738, SLM:000434377, SLM:000435247, SLM:000435819, SLM:000438667, SLM:000451828, SLM:000453080, SLM:000455026, SLM:000458225, SLM:000460296, SLM:000463013, SLM:000433261, SLM:000452145, SLM:00045…	C53H92O16P2	H-CKD	PIP[5](18:1(11Z)/26:5(8Z,11Z,14Z,17Z,20Z))	-	-	-	0	0	0	0	1	H-CKD	1	Unique
1069.58	s-2305-004587_3_s1_lip_pos_20250710_bg	PIP2[3,5](22:0/17:0), PIP2[3,5](18:0/21:0), PIP2[4,5](26:0/13:0), PIP2[3,4](26:0/13:0), PIP2[3,4](26:0/13:0), PIP2[3,5](19:0/20:0), PIP2[4,5](13:0/26:0), PIP2[4,5](20:0/19:0), PIP2[3,4](17:0/22:0), PIP2[3,4](19:0/20:0), PIP2[3,5](17:0/22:0), PIP2[3,5](24:0/15:0), PIP2[3,5](22:0/17:0), PIP2[3,5](13:0/26:0), PIP2[4,5](17:0/22:0), PIP2[4,5](22:0/17:0), PIP2[4,5](13:0/26:0), PIP2[3,4](15:0/24:0), PIP…	SLM:000450289, SLM:000451125, SLM:000469865, SLM:000431550, SLM:000431476, SLM:000450966, SLM:000464871, SLM:000469694, SLM:000431455, SLM:000431773, SLM:000446855, SLM:000451450, SLM:000450335, SLM:000445675, SLM:000466051, SLM:000469532, SLM:000470874, SLM:000432100, SLM:000450578, SLM:000450743, SLM:000451389, SLM:000465591, SLM:000426482, SLM:000432257, SLM:000451680, SLM:000427202, SLM:00043…	C48H95O19P3	H-CKD	PIP2[3,5](22:0/17:0)	-	-	-	0	0	0	0	1	H-CKD	1	Unique
1069.58	s-2305-004587_3_s1_lip_pos_20250710_bg	PIP[5](26:5(11Z,14Z,17Z,20Z,23Z)/20:4(8Z,11Z,14Z,17Z)), PIP[5](26:4(11Z,14Z,17Z,20Z)/20:5(5Z,8Z,11Z,14Z,17Z)), PIP[5](24:6(6Z,9Z,12Z,15Z,18Z,21Z)/22:3(10Z,13Z,16Z)), PIP[3](20:4(5Z,8Z,11Z,14Z)/26:5(11Z,14Z,17Z,20Z,23Z)), PIP[3](18:4(6Z,9Z,12Z,15Z)/28:5(10Z,13Z,16Z,19Z,22Z)), PIP[4](20:5(5Z,8Z,11Z,14Z,17Z)/26:4(11Z,14Z,17Z,20Z)), PIP[4](22:5(7Z,10Z,13Z,16Z,19Z)/24:4(9Z,12Z,15Z,18Z)), PIP[4](22:4(7…	SLM:000432942, SLM:000433009, SLM:000435504, SLM:000454622, SLM:000454855, SLM:000460941, SLM:000461618, SLM:000461685, SLM:000461732, SLM:000461841, SLM:000432540, SLM:000451734, SLM:000451812, SLM:000462165, SLM:000435428, SLM:000435469, SLM:000436260, SLM:000454698, SLM:000460907, SLM:000461060, SLM:000461216, SLM:000462243, SLM:000435674, SLM:000436643, SLM:000452839, SLM:000454663, SLM:00045…	C55H90O16P2	H-CKD	PIP[5](26:5(11Z,14Z,17Z,20Z,23Z)/20:4(8Z,11Z,14Z,17Z))	-	-	-	0	0	0	0	1	H-CKD	1	Unique
1071.73	s-2407-021118_2_s1_lip_pos_20250412_bg	GM4(d18:1(4E)/22:2(13Z,16Z))	SLM:000485828	C57H102N2O16	AKI	GM4(d18:1(4E)/22:2(13Z,16Z))	-	-	-	1	0	0	0	0	AKI	1	Unique
1075.76	s-2407-021118_2_s1_lip_pos_20250412_bg	NeuAcalpha2-3Galbeta-Cer(d18:1/22:0); GM4(d18:1(4E)/22:0)	LMSP0601AA04; SLM:000485878	C57H106N2O16	AKI	NeuAcalpha2-3Galbeta-Cer(d18:1/22:0)	Sphingolipids	Acidic glycosphingolipids	Gangliosides	1	0	0	0	0	AKI	1	Unique
1098.94	qc-077_2_s1_lip_pos_20250103_bg	Diadenosine heptaphosphate	HMDB0001433	C20H31N10O28P7	Control	Diadenosine heptaphosphate	Nucleosides, nucleotides, and analogues	(5'->5')-dinucleotides	(5'->5')-dinucleotides	0	1	0	0	0	Control	1	Unique
1130.75	s-2310-016664_2_s1_lip_pos_20250117_bg	Galalpha1-4Galbeta1-4Glcbeta-Cer(d18:1/22:0), Galalpha1-3Galbeta1-4Glcbeta-Cer(d18:1/22:0), Manalpha1-3Manbeta1-4Glcbeta-Cer(d18:1/22:0); Gb3(d18:1(4E)/22:0); Trihexosylceramide (d18:1/22:0)	LMSP0502AA04, LMSP0505CZ04, LMSP0507AA04; SLM:000485793; HMDB0004882	C58H109NO18	DKD	Galalpha1-4Galbeta1-4Glcbeta-Cer(d18:1/22:0)	Sphingolipids	Acidic glycosphingolipids	Gangliosides	0	0	1	0	0	DKD	1	Unique

## Sheet: Shared Among All
mz	datasetName	moleculeNames	moleculeIds	formula	SampleName	Name1	SuperClass	Class	SubClass	AKI	Control	DKD	Diabetes_Mellitus_Resilient	H-CKD	SharedGroups	NumGroups	Category
441.079	qc-077_2_s1_lip_pos_20250103_bg	5,3'-Dihydroxy-3,8,4',5'-tetramethoxy-6,7-methylenedioxyflavone, 8-C-alpha-L-Arabinosylluteolin, Luteolin 7-xyloside, Luteolin 3'-xyloside, Scutellarein 6-xyloside, Isoscutellarein 7-xyloside, 6-C-beta-D-Xylopyranosylluteolin, Luteolin 6-C-alpha-L-arabinopyranoside, Juglanin, Kaempferol 7-alpha-L-arabinoside, Kaempferol 7-xyloside, Kaempferol 3-alpha-L-arabinopyranoside, Kaempferol 3-xyloside; Ka…	LMPK12113371, LMPK12110472, LMPK12110640, LMPK12110647, LMPK12111106, LMPK12111340, LMPK12110471, LMPK12110517, LMPK12111839, LMPK12111847, LMPK12111848, LMPK12111840, LMPK12111841; HMDB0029261, HMDB0029502, HMDB0037466, HMDB0041774, HMDB0127231, HMDB0127228, HMDB0132722	C20H18O10	Control	5,3'-Dihydroxy-3,8,4',5'-tetramethoxy-6,7-methylenedioxyflavone	Polyketides	Flavonoids	Flavones and Flavonols	1	1	1	1	1	AKI; Control; DKD; Diabetes_Mellitus_Resilient; H-CKD	5	Shared Among All
441.079	s-2212-003371_4_s1_lip_pos_20250117_bg	5,3'-Dihydroxy-3,8,4',5'-tetramethoxy-6,7-methylenedioxyflavone, 8-C-alpha-L-Arabinosylluteolin, Luteolin 7-xyloside, Luteolin 3'-xyloside, Scutellarein 6-xyloside, Isoscutellarein 7-xyloside, 6-C-beta-D-Xylopyranosylluteolin, Luteolin 6-C-alpha-L-arabinopyranoside, Juglanin, Kaempferol 7-alpha-L-arabinoside, Kaempferol 7-xyloside, Kaempferol 3-alpha-L-arabinopyranoside, Kaempferol 3-xyloside; Ka…	LMPK12113371, LMPK12110472, LMPK12110640, LMPK12110647, LMPK12111106, LMPK12111340, LMPK12110471, LMPK12110517, LMPK12111839, LMPK12111847, LMPK12111848, LMPK12111840, LMPK12111841; HMDB0029261, HMDB0029502, HMDB0037466, HMDB0041774, HMDB0127231, HMDB0127228, HMDB0132722	C20H18O10	Diabetes_Mellitus_Resilient	5,3'-Dihydroxy-3,8,4',5'-tetramethoxy-6,7-methylenedioxyflavone	Polyketides	Flavonoids	Flavones and Flavonols	1	1	1	1	1	AKI; Control; DKD; Diabetes_Mellitus_Resilient; H-CKD	5	Shared Among All
441.079	s-2305-004587_3_s1_lip_pos_20250710_bg	5,3'-Dihydroxy-3,8,4',5'-tetramethoxy-6,7-methylenedioxyflavone, 8-C-alpha-L-Arabinosylluteolin, Luteolin 7-xyloside, Luteolin 3'-xyloside, Scutellarein 6-xyloside, Isoscutellarein 7-xyloside, 6-C-beta-D-Xylopyranosylluteolin, Luteolin 6-C-alpha-L-arabinopyranoside, Juglanin, Kaempferol 7-alpha-L-arabinoside, Kaempferol 7-xyloside, Kaempferol 3-alpha-L-arabinopyranoside, Kaempferol 3-xyloside; Ka…	LMPK12113371, LMPK12110472, LMPK12110640, LMPK12110647, LMPK12111106, LMPK12111340, LMPK12110471, LMPK12110517, LMPK12111839, LMPK12111847, LMPK12111848, LMPK12111840, LMPK12111841; HMDB0029261, HMDB0029502, HMDB0037466, HMDB0041774, HMDB0127231, HMDB0127228, HMDB0132722	C20H18O10	H-CKD	5,3'-Dihydroxy-3,8,4',5'-tetramethoxy-6,7-methylenedioxyflavone	Polyketides	Flavonoids	Flavones and Flavonols	1	1	1	1	1	AKI; Control; DKD; Diabetes_Mellitus_Resilient; H-CKD	5	Shared Among All
441.079	s-2310-016664_2_s1_lip_pos_20250117_bg	5,3'-Dihydroxy-3,8,4',5'-tetramethoxy-6,7-methylenedioxyflavone, 8-C-alpha-L-Arabinosylluteolin, Luteolin 7-xyloside, Luteolin 3'-xyloside, Scutellarein 6-xyloside, Isoscutellarein 7-xyloside, 6-C-beta-D-Xylopyranosylluteolin, Luteolin 6-C-alpha-L-arabinopyranoside, Juglanin, Kaempferol 7-alpha-L-arabinoside, Kaempferol 7-xyloside, Kaempferol 3-alpha-L-arabinopyranoside, Kaempferol 3-xyloside; Ka…	LMPK12113371, LMPK12110472, LMPK12110640, LMPK12110647, LMPK12111106, LMPK12111340, LMPK12110471, LMPK12110517, LMPK12111839, LMPK12111847, LMPK12111848, LMPK12111840, LMPK12111841; HMDB0029261, HMDB0029502, HMDB0037466, HMDB0041774, HMDB0127231, HMDB0127228, HMDB0132722	C20H18O10	DKD	5,3'-Dihydroxy-3,8,4',5'-tetramethoxy-6,7-methylenedioxyflavone	Polyketides	Flavonoids	Flavones and Flavonols	1	1	1	1	1	AKI; Control; DKD; Diabetes_Mellitus_Resilient; H-CKD	5	Shared Among All
441.079	s-2407-021118_2_s1_lip_pos_20250412_bg	5,3'-Dihydroxy-3,8,4',5'-tetramethoxy-6,7-methylenedioxyflavone, 8-C-alpha-L-Arabinosylluteolin, Luteolin 7-xyloside, Luteolin 3'-xyloside, Scutellarein 6-xyloside, Isoscutellarein 7-xyloside, 6-C-beta-D-Xylopyranosylluteolin, Luteolin 6-C-alpha-L-arabinopyranoside, Juglanin, Kaempferol 7-alpha-L-arabinoside, Kaempferol 7-xyloside, Kaempferol 3-alpha-L-arabinopyranoside, Kaempferol 3-xyloside; Ka…	LMPK12113371, LMPK12110472, LMPK12110640, LMPK12110647, LMPK12111106, LMPK12111340, LMPK12110471, LMPK12110517, LMPK12111839, LMPK12111847, LMPK12111848, LMPK12111840, LMPK12111841; HMDB0029261, HMDB0029502, HMDB0037466, HMDB0041774, HMDB0127231, HMDB0127228, HMDB0132722	C20H18O10	AKI	5,3'-Dihydroxy-3,8,4',5'-tetramethoxy-6,7-methylenedioxyflavone	Polyketides	Flavonoids	Flavones and Flavonols	1	1	1	1	1	AKI; Control; DKD; Diabetes_Mellitus_Resilient; H-CKD	5	Shared Among All
449.048	qc-077_2_s1_lip_pos_20250103_bg	5,14-bis(acetyloxy)-4-hydroxy-9-oxo-8,17-dioxatetracyclo[8.7.0.0²,⁷.0¹¹,¹⁶]heptadeca-1(10),2,4,6,11,13,15-heptaen-13-yl acetate, 5,14-bis(acetyloxy)-15-hydroxy-9-oxo-8,17-dioxatetracyclo[8.7.0.0²,⁷.0¹¹,¹⁶]heptadeca-1(10),2(7),3,5,11,13,15-heptaen-13-yl acetate, 5,14-bis(acetyloxy)-6-hydroxy-9-oxo-8,17-dioxatetracyclo[8.7.0.0²,⁷.0¹¹,¹⁶]heptadeca-1(10),2(7),3,5,11,13,15-heptaen-13-yl acetate, 5,13-…	HMDB0128404, HMDB0128405, HMDB0128406, HMDB0128407, HMDB0128408, HMDB0128409, HMDB0128410, HMDB0128411	C21H14O10	Control	5,14-bis(acetyloxy)-4-hydroxy-9-oxo-8,17-dioxatetracyclo[8.7.0.0²,⁷.0¹¹,¹⁶]heptadeca-1(10),2,4,6,11,13,15-heptaen-13-yl acetate	-	-	-	1	1	1	1	1	AKI; Control; DKD; Diabetes_Mellitus_Resilient; H-CKD	5	Shared Among All
449.048	s-2212-003371_4_s1_lip_pos_20250117_bg	5,14-bis(acetyloxy)-4-hydroxy-9-oxo-8,17-dioxatetracyclo[8.7.0.0²,⁷.0¹¹,¹⁶]heptadeca-1(10),2,4,6,11,13,15-heptaen-13-yl acetate, 5,14-bis(acetyloxy)-15-hydroxy-9-oxo-8,17-dioxatetracyclo[8.7.0.0²,⁷.0¹¹,¹⁶]heptadeca-1(10),2(7),3,5,11,13,15-heptaen-13-yl acetate, 5,14-bis(acetyloxy)-6-hydroxy-9-oxo-8,17-dioxatetracyclo[8.7.0.0²,⁷.0¹¹,¹⁶]heptadeca-1(10),2(7),3,5,11,13,15-heptaen-13-yl acetate, 5,13-…	HMDB0128404, HMDB0128405, HMDB0128406, HMDB0128407, HMDB0128408, HMDB0128409, HMDB0128410, HMDB0128411	C21H14O10	Diabetes_Mellitus_Resilient	5,14-bis(acetyloxy)-4-hydroxy-9-oxo-8,17-dioxatetracyclo[8.7.0.0²,⁷.0¹¹,¹⁶]heptadeca-1(10),2,4,6,11,13,15-heptaen-13-yl acetate	-	-	-	1	1	1	1	1	AKI; Control; DKD; Diabetes_Mellitus_Resilient; H-CKD	5	Shared Among All
449.048	s-2305-004587_3_s1_lip_pos_20250710_bg	5,14-bis(acetyloxy)-4-hydroxy-9-oxo-8,17-dioxatetracyclo[8.7.0.0²,⁷.0¹¹,¹⁶]heptadeca-1(10),2,4,6,11,13,15-heptaen-13-yl acetate, 5,14-bis(acetyloxy)-15-hydroxy-9-oxo-8,17-dioxatetracyclo[8.7.0.0²,⁷.0¹¹,¹⁶]heptadeca-1(10),2(7),3,5,11,13,15-heptaen-13-yl acetate, 5,14-bis(acetyloxy)-6-hydroxy-9-oxo-8,17-dioxatetracyclo[8.7.0.0²,⁷.0¹¹,¹⁶]heptadeca-1(10),2(7),3,5,11,13,15-heptaen-13-yl acetate, 5,13-…	HMDB0128404, HMDB0128405, HMDB0128406, HMDB0128407, HMDB0128408, HMDB0128409, HMDB0128410, HMDB0128411	C21H14O10	H-CKD	5,14-bis(acetyloxy)-4-hydroxy-9-oxo-8,17-dioxatetracyclo[8.7.0.0²,⁷.0¹¹,¹⁶]heptadeca-1(10),2,4,6,11,13,15-heptaen-13-yl acetate	-	-	-	1	1	1	1	1	AKI; Control; DKD; Diabetes_Mellitus_Resilient; H-CKD	5	Shared Among All
449.048	s-2310-016664_2_s1_lip_pos_20250117_bg	5,14-bis(acetyloxy)-4-hydroxy-9-oxo-8,17-dioxatetracyclo[8.7.0.0²,⁷.0¹¹,¹⁶]heptadeca-1(10),2,4,6,11,13,15-heptaen-13-yl acetate, 5,14-bis(acetyloxy)-15-hydroxy-9-oxo-8,17-dioxatetracyclo[8.7.0.0²,⁷.0¹¹,¹⁶]heptadeca-1(10),2(7),3,5,11,13,15-heptaen-13-yl acetate, 5,14-bis(acetyloxy)-6-hydroxy-9-oxo-8,17-dioxatetracyclo[8.7.0.0²,⁷.0¹¹,¹⁶]heptadeca-1(10),2(7),3,5,11,13,15-heptaen-13-yl acetate, 5,13-…	HMDB0128404, HMDB0128405, HMDB0128406, HMDB0128407, HMDB0128408, HMDB0128409, HMDB0128410, HMDB0128411	C21H14O10	DKD	5,14-bis(acetyloxy)-4-hydroxy-9-oxo-8,17-dioxatetracyclo[8.7.0.0²,⁷.0¹¹,¹⁶]heptadeca-1(10),2,4,6,11,13,15-heptaen-13-yl acetate	-	-	-	1	1	1	1	1	AKI; Control; DKD; Diabetes_Mellitus_Resilient; H-CKD	5	Shared Among All
449.048	s-2407-021118_2_s1_lip_pos_20250412_bg	5,14-bis(acetyloxy)-4-hydroxy-9-oxo-8,17-dioxatetracyclo[8.7.0.0²,⁷.0¹¹,¹⁶]heptadeca-1(10),2,4,6,11,13,15-heptaen-13-yl acetate, 5,14-bis(acetyloxy)-15-hydroxy-9-oxo-8,17-dioxatetracyclo[8.7.0.0²,⁷.0¹¹,¹⁶]heptadeca-1(10),2(7),3,5,11,13,15-heptaen-13-yl acetate, 5,14-bis(acetyloxy)-6-hydroxy-9-oxo-8,17-dioxatetracyclo[8.7.0.0²,⁷.0¹¹,¹⁶]heptadeca-1(10),2(7),3,5,11,13,15-heptaen-13-yl acetate, 5,13-…	HMDB0128404, HMDB0128405, HMDB0128406, HMDB0128407, HMDB0128408, HMDB0128409, HMDB0128410, HMDB0128411	C21H14O10	AKI	5,14-bis(acetyloxy)-4-hydroxy-9-oxo-8,17-dioxatetracyclo[8.7.0.0²,⁷.0¹¹,¹⁶]heptadeca-1(10),2,4,6,11,13,15-heptaen-13-yl acetate	-	-	-	1	1	1	1	1	AKI; Control; DKD; Diabetes_Mellitus_Resilient; H-CKD	5	Shared Among All
457.053	qc-077_2_s1_lip_pos_20250103_bg	5,3'-Dihydroxy-3,8,4',5'-tetramethoxy-6,7-methylenedioxyflavone, 8-C-alpha-L-Arabinosylluteolin, Luteolin 7-xyloside, Luteolin 3'-xyloside, Scutellarein 6-xyloside, Isoscutellarein 7-xyloside, 6-C-beta-D-Xylopyranosylluteolin, Luteolin 6-C-alpha-L-arabinopyranoside, Juglanin, Kaempferol 7-alpha-L-arabinoside, Kaempferol 7-xyloside, Kaempferol 3-alpha-L-arabinopyranoside, Kaempferol 3-xyloside; Ka…	LMPK12113371, LMPK12110472, LMPK12110640, LMPK12110647, LMPK12111106, LMPK12111340, LMPK12110471, LMPK12110517, LMPK12111839, LMPK12111847, LMPK12111848, LMPK12111840, LMPK12111841; HMDB0029261, HMDB0029502, HMDB0037466, HMDB0041774, HMDB0127231, HMDB0127228, HMDB0132722	C20H18O10	Control	5,3'-Dihydroxy-3,8,4',5'-tetramethoxy-6,7-methylenedioxyflavone	Polyketides	Flavonoids	Flavones and Flavonols	1	1	1	1	1	AKI; Control; DKD; Diabetes_Mellitus_Resilient; H-CKD	5	Shared Among All
457.053	s-2212-003371_4_s1_lip_pos_20250117_bg	5,3'-Dihydroxy-3,8,4',5'-tetramethoxy-6,7-methylenedioxyflavone, 8-C-alpha-L-Arabinosylluteolin, Luteolin 7-xyloside, Luteolin 3'-xyloside, Scutellarein 6-xyloside, Isoscutellarein 7-xyloside, 6-C-beta-D-Xylopyranosylluteolin, Luteolin 6-C-alpha-L-arabinopyranoside, Juglanin, Kaempferol 7-alpha-L-arabinoside, Kaempferol 7-xyloside, Kaempferol 3-alpha-L-arabinopyranoside, Kaempferol 3-xyloside; Ka…	LMPK12113371, LMPK12110472, LMPK12110640, LMPK12110647, LMPK12111106, LMPK12111340, LMPK12110471, LMPK12110517, LMPK12111839, LMPK12111847, LMPK12111848, LMPK12111840, LMPK12111841; HMDB0029261, HMDB0029502, HMDB0037466, HMDB0041774, HMDB0127231, HMDB0127228, HMDB0132722	C20H18O10	Diabetes_Mellitus_Resilient	5,3'-Dihydroxy-3,8,4',5'-tetramethoxy-6,7-methylenedioxyflavone	Polyketides	Flavonoids	Flavones and Flavonols	1	1	1	1	1	AKI; Control; DKD; Diabetes_Mellitus_Resilient; H-CKD	5	Shared Among All
457.053	s-2305-004587_3_s1_lip_pos_20250710_bg	5,3'-Dihydroxy-3,8,4',5'-tetramethoxy-6,7-methylenedioxyflavone, 8-C-alpha-L-Arabinosylluteolin, Luteolin 7-xyloside, Luteolin 3'-xyloside, Scutellarein 6-xyloside, Isoscutellarein 7-xyloside, 6-C-beta-D-Xylopyranosylluteolin, Luteolin 6-C-alpha-L-arabinopyranoside, Juglanin, Kaempferol 7-alpha-L-arabinoside, Kaempferol 7-xyloside, Kaempferol 3-alpha-L-arabinopyranoside, Kaempferol 3-xyloside; Ka…	LMPK12113371, LMPK12110472, LMPK12110640, LMPK12110647, LMPK12111106, LMPK12111340, LMPK12110471, LMPK12110517, LMPK12111839, LMPK12111847, LMPK12111848, LMPK12111840, LMPK12111841; HMDB0029261, HMDB0029502, HMDB0037466, HMDB0041774, HMDB0127231, HMDB0127228, HMDB0132722	C20H18O10	H-CKD	5,3'-Dihydroxy-3,8,4',5'-tetramethoxy-6,7-methylenedioxyflavone	Polyketides	Flavonoids	Flavones and Flavonols	1	1	1	1	1	AKI; Control; DKD; Diabetes_Mellitus_Resilient; H-CKD	5	Shared Among All
457.053	s-2310-016664_2_s1_lip_pos_20250117_bg	5,3'-Dihydroxy-3,8,4',5'-tetramethoxy-6,7-methylenedioxyflavone, 8-C-alpha-L-Arabinosylluteolin, Luteolin 7-xyloside, Luteolin 3'-xyloside, Scutellarein 6-xyloside, Isoscutellarein 7-xyloside, 6-C-beta-D-Xylopyranosylluteolin, Luteolin 6-C-alpha-L-arabinopyranoside, Juglanin, Kaempferol 7-alpha-L-arabinoside, Kaempferol 7-xyloside, Kaempferol 3-alpha-L-arabinopyranoside, Kaempferol 3-xyloside; Ka…	LMPK12113371, LMPK12110472, LMPK12110640, LMPK12110647, LMPK12111106, LMPK12111340, LMPK12110471, LMPK12110517, LMPK12111839, LMPK12111847, LMPK12111848, LMPK12111840, LMPK12111841; HMDB0029261, HMDB0029502, HMDB0037466, HMDB0041774, HMDB0127231, HMDB0127228, HMDB0132722	C20H18O10	DKD	5,3'-Dihydroxy-3,8,4',5'-tetramethoxy-6,7-methylenedioxyflavone	Polyketides	Flavonoids	Flavones and Flavonols	1	1	1	1	1	AKI; Control; DKD; Diabetes_Mellitus_Resilient; H-CKD	5	Shared Among All
457.053	s-2407-021118_2_s1_lip_pos_20250412_bg	5,3'-Dihydroxy-3,8,4',5'-tetramethoxy-6,7-methylenedioxyflavone, 8-C-alpha-L-Arabinosylluteolin, Luteolin 7-xyloside, Luteolin 3'-xyloside, Scutellarein 6-xyloside, Isoscutellarein 7-xyloside, 6-C-beta-D-Xylopyranosylluteolin, Luteolin 6-C-alpha-L-arabinopyranoside, Juglanin, Kaempferol 7-alpha-L-arabinoside, Kaempferol 7-xyloside, Kaempferol 3-alpha-L-arabinopyranoside, Kaempferol 3-xyloside; Ka…	LMPK12113371, LMPK12110472, LMPK12110640, LMPK12110647, LMPK12111106, LMPK12111340, LMPK12110471, LMPK12110517, LMPK12111839, LMPK12111847, LMPK12111848, LMPK12111840, LMPK12111841; HMDB0029261, HMDB0029502, HMDB0037466, HMDB0041774, HMDB0127231, HMDB0127228, HMDB0132722	C20H18O10	AKI	5,3'-Dihydroxy-3,8,4',5'-tetramethoxy-6,7-methylenedioxyflavone	Polyketides	Flavonoids	Flavones and Flavonols	1	1	1	1	1	AKI; Control; DKD; Diabetes_Mellitus_Resilient; H-CKD	5	Shared Among All
485.069	qc-077_2_s1_lip_pos_20250103_bg	Luteolin 5-glucuronide, Luteolin 7-galacturonide, Luteolin 3'-galacturonide, Luteolin 7-glucuronide, 5,6,7,2'-Tetrahydroxyflavone 7-glucuronide, Scutellarein 5-glucuronide, Scutellarein 7-glucuronide, 5,7,8,2'-Tetrahydroxyflavone 7-glucuronide, Isoscutellarein 8-glucuronide, Kaempferol 3-glucuronide, Kaempferol 5-glucuronide, Luteolin 3'-glucuronide, Kaempferol 7-glucuronide, Aureusidin 6-glucuro…	LMPK12110639, LMPK12110645, LMPK12110651, LMPK12110644, LMPK12111077, LMPK12111105, LMPK12111110, LMPK12111295, LMPK12111341, LMPK12111843, LMPK12111905, LMPK12110650, LMPK12111852, LMPK12130035, LMPK12090040; HMDB0029500, HMDB0037079, HMDB0125272, HMDB0125273, HMDB0125274, HMDB0125275, HMDB0125378, HMDB0125379, HMDB0125380, HMDB0125418, HMDB0125419, HMDB0125420, HMDB0125421, HMDB0126626, HMDB012…	C21H18O12	Control	Luteolin 5-glucuronide	Polyketides	Flavonoids	Flavones and Flavonols	1	1	1	1	1	AKI; Control; DKD; Diabetes_Mellitus_Resilient; H-CKD	5	Shared Among All
485.069	s-2212-003371_4_s1_lip_pos_20250117_bg	Luteolin 5-glucuronide, Luteolin 7-galacturonide, Luteolin 3'-galacturonide, Luteolin 7-glucuronide, 5,6,7,2'-Tetrahydroxyflavone 7-glucuronide, Scutellarein 5-glucuronide, Scutellarein 7-glucuronide, 5,7,8,2'-Tetrahydroxyflavone 7-glucuronide, Isoscutellarein 8-glucuronide, Kaempferol 3-glucuronide, Kaempferol 5-glucuronide, Luteolin 3'-glucuronide, Kaempferol 7-glucuronide, Aureusidin 6-glucuro…	LMPK12110639, LMPK12110645, LMPK12110651, LMPK12110644, LMPK12111077, LMPK12111105, LMPK12111110, LMPK12111295, LMPK12111341, LMPK12111843, LMPK12111905, LMPK12110650, LMPK12111852, LMPK12130035, LMPK12090040; HMDB0029500, HMDB0037079, HMDB0125272, HMDB0125273, HMDB0125274, HMDB0125275, HMDB0125378, HMDB0125379, HMDB0125380, HMDB0125418, HMDB0125419, HMDB0125420, HMDB0125421, HMDB0126626, HMDB012…	C21H18O12	Diabetes_Mellitus_Resilient	Luteolin 5-glucuronide	Polyketides	Flavonoids	Flavones and Flavonols	1	1	1	1	1	AKI; Control; DKD; Diabetes_Mellitus_Resilient; H-CKD	5	Shared Among All
485.069	s-2305-004587_3_s1_lip_pos_20250710_bg	Luteolin 5-glucuronide, Luteolin 7-galacturonide, Luteolin 3'-galacturonide, Luteolin 7-glucuronide, 5,6,7,2'-Tetrahydroxyflavone 7-glucuronide, Scutellarein 5-glucuronide, Scutellarein 7-glucuronide, 5,7,8,2'-Tetrahydroxyflavone 7-glucuronide, Isoscutellarein 8-glucuronide, Kaempferol 3-glucuronide, Kaempferol 5-glucuronide, Luteolin 3'-glucuronide, Kaempferol 7-glucuronide, Aureusidin 6-glucuro…	LMPK12110639, LMPK12110645, LMPK12110651, LMPK12110644, LMPK12111077, LMPK12111105, LMPK12111110, LMPK12111295, LMPK12111341, LMPK12111843, LMPK12111905, LMPK12110650, LMPK12111852, LMPK12130035, LMPK12090040; HMDB0029500, HMDB0037079, HMDB0125272, HMDB0125273, HMDB0125274, HMDB0125275, HMDB0125378, HMDB0125379, HMDB0125380, HMDB0125418, HMDB0125419, HMDB0125420, HMDB0125421, HMDB0126626, HMDB012…	C21H18O12	H-CKD	Luteolin 5-glucuronide	Polyketides	Flavonoids	Flavones and Flavonols	1	1	1	1	1	AKI; Control; DKD; Diabetes_Mellitus_Resilient; H-CKD	5	Shared Among All
485.069	s-2310-016664_2_s1_lip_pos_20250117_bg	Luteolin 5-glucuronide, Luteolin 7-galacturonide, Luteolin 3'-galacturonide, Luteolin 7-glucuronide, 5,6,7,2'-Tetrahydroxyflavone 7-glucuronide, Scutellarein 5-glucuronide, Scutellarein 7-glucuronide, 5,7,8,2'-Tetrahydroxyflavone 7-glucuronide, Isoscutellarein 8-glucuronide, Kaempferol 3-glucuronide, Kaempferol 5-glucuronide, Luteolin 3'-glucuronide, Kaempferol 7-glucuronide, Aureusidin 6-glucuro…	LMPK12110639, LMPK12110645, LMPK12110651, LMPK12110644, LMPK12111077, LMPK12111105, LMPK12111110, LMPK12111295, LMPK12111341, LMPK12111843, LMPK12111905, LMPK12110650, LMPK12111852, LMPK12130035, LMPK12090040; HMDB0029500, HMDB0037079, HMDB0125272, HMDB0125273, HMDB0125274, HMDB0125275, HMDB0125378, HMDB0125379, HMDB0125380, HMDB0125418, HMDB0125419, HMDB0125420, HMDB0125421, HMDB0126626, HMDB012…	C21H18O12	DKD	Luteolin 5-glucuronide	Polyketides	Flavonoids	Flavones and Flavonols	1	1	1	1	1	AKI; Control; DKD; Diabetes_Mellitus_Resilient; H-CKD	5	Shared Among All
485.069	s-2407-021118_2_s1_lip_pos_20250412_bg	Luteolin 5-glucuronide, Luteolin 7-galacturonide, Luteolin 3'-galacturonide, Luteolin 7-glucuronide, 5,6,7,2'-Tetrahydroxyflavone 7-glucuronide, Scutellarein 5-glucuronide, Scutellarein 7-glucuronide, 5,7,8,2'-Tetrahydroxyflavone 7-glucuronide, Isoscutellarein 8-glucuronide, Kaempferol 3-glucuronide, Kaempferol 5-glucuronide, Luteolin 3'-glucuronide, Kaempferol 7-glucuronide, Aureusidin 6-glucuro…	LMPK12110639, LMPK12110645, LMPK12110651, LMPK12110644, LMPK12111077, LMPK12111105, LMPK12111110, LMPK12111295, LMPK12111341, LMPK12111843, LMPK12111905, LMPK12110650, LMPK12111852, LMPK12130035, LMPK12090040; HMDB0029500, HMDB0037079, HMDB0125272, HMDB0125273, HMDB0125274, HMDB0125275, HMDB0125378, HMDB0125379, HMDB0125380, HMDB0125418, HMDB0125419, HMDB0125420, HMDB0125421, HMDB0126626, HMDB012…	C21H18O12	AKI	Luteolin 5-glucuronide	Polyketides	Flavonoids	Flavones and Flavonols	1	1	1	1	1	AKI; Control; DKD; Diabetes_Mellitus_Resilient; H-CKD	5	Shared Among All
496.34	qc-077_2_s1_lip_pos_20250103_bg	(7Z,10Z,13Z,16Z,19Z)-docosapentaenoylcarnitine, Docosa-4,7,10,13,16-pentaenoyl carnitine, Clupanodonyl carnitine; Docosa-4,7,10,13,16-pentaenoyl carnitine, Clupanodonyl carnitine, 23-Acetoxysoladulcidine	LMFA07070023, LMFA07070061, LMFA07070058; HMDB0006321, HMDB0006496, HMDB0031402	C29H47NO4	Control	(7Z,10Z,13Z,16Z,19Z)-docosapentaenoylcarnitine	Fatty Acyls	Fatty esters	Fatty acyl carnitines	1	1	1	1	1	AKI; Control; DKD; Diabetes_Mellitus_Resilient; H-CKD	5	Shared Among All
496.34	s-2212-003371_4_s1_lip_pos_20250117_bg	(7Z,10Z,13Z,16Z,19Z)-docosapentaenoylcarnitine, Docosa-4,7,10,13,16-pentaenoyl carnitine, Clupanodonyl carnitine; Docosa-4,7,10,13,16-pentaenoyl carnitine, Clupanodonyl carnitine, 23-Acetoxysoladulcidine	LMFA07070023, LMFA07070061, LMFA07070058; HMDB0006321, HMDB0006496, HMDB0031402	C29H47NO4	Diabetes_Mellitus_Resilient	(7Z,10Z,13Z,16Z,19Z)-docosapentaenoylcarnitine	Fatty Acyls	Fatty esters	Fatty acyl carnitines	1	1	1	1	1	AKI; Control; DKD; Diabetes_Mellitus_Resilient; H-CKD	5	Shared Among All
496.34	s-2305-004587_3_s1_lip_pos_20250710_bg	(7Z,10Z,13Z,16Z,19Z)-docosapentaenoylcarnitine, Docosa-4,7,10,13,16-pentaenoyl carnitine, Clupanodonyl carnitine; Docosa-4,7,10,13,16-pentaenoyl carnitine, Clupanodonyl carnitine, 23-Acetoxysoladulcidine	LMFA07070023, LMFA07070061, LMFA07070058; HMDB0006321, HMDB0006496, HMDB0031402	C29H47NO4	H-CKD	(7Z,10Z,13Z,16Z,19Z)-docosapentaenoylcarnitine	Fatty Acyls	Fatty esters	Fatty acyl carnitines	1	1	1	1	1	AKI; Control; DKD; Diabetes_Mellitus_Resilient; H-CKD	5	Shared Among All
496.34	s-2310-016664_2_s1_lip_pos_20250117_bg	(7Z,10Z,13Z,16Z,19Z)-docosapentaenoylcarnitine, Docosa-4,7,10,13,16-pentaenoyl carnitine, Clupanodonyl carnitine; Docosa-4,7,10,13,16-pentaenoyl carnitine, Clupanodonyl carnitine, 23-Acetoxysoladulcidine	LMFA07070023, LMFA07070061, LMFA07070058; HMDB0006321, HMDB0006496, HMDB0031402	C29H47NO4	DKD	(7Z,10Z,13Z,16Z,19Z)-docosapentaenoylcarnitine	Fatty Acyls	Fatty esters	Fatty acyl carnitines	1	1	1	1	1	AKI; Control; DKD; Diabetes_Mellitus_Resilient; H-CKD	5	Shared Among All
496.34	s-2407-021118_2_s1_lip_pos_20250412_bg	(7Z,10Z,13Z,16Z,19Z)-docosapentaenoylcarnitine, Docosa-4,7,10,13,16-pentaenoyl carnitine, Clupanodonyl carnitine; Docosa-4,7,10,13,16-pentaenoyl carnitine, Clupanodonyl carnitine, 23-Acetoxysoladulcidine	LMFA07070023, LMFA07070061, LMFA07070058; HMDB0006321, HMDB0006496, HMDB0031402	C29H47NO4	AKI	(7Z,10Z,13Z,16Z,19Z)-docosapentaenoylcarnitine	Fatty Acyls	Fatty esters	Fatty acyl carnitines	1	1	1	1	1	AKI; Control; DKD; Diabetes_Mellitus_Resilient; H-CKD	5	Shared Among All
518.322	qc-077_2_s1_lip_pos_20250103_bg	PC(0:0/16:0), PC(16:0/0:0)[rac], PC(O-14:0/2:0), PC(16:0/0:0), PE(19:0/0:0); PE(19:0/0:0), PC(O-14:0/2:0), PE(O-13:0/6:0), PE(O-16:0/3:0), PC(16:0/0:0), PC(0:0/16:0), PC(O-13:0/3:0), PE(O-15:0/4:0), PE(O-17:0/2:0), PE(0:0/19:0); LysoPC(16:0)	LMGP01050074, LMGP01050113, LMGP01020019, LMGP01050018, LMGP02050028; SLM:000030170, SLM:000028481, SLM:000028651, SLM:000029617, SLM:000000556, SLM:000014208, SLM:000027221, SLM:000028882, SLM:000029121, SLM:000043356; HMDB0010382	C24H50NO7P	Control	PC(0:0/16:0)	Glycerophospholipids	Glycerophosphocholines	LPC	1	1	1	1	1	AKI; Control; DKD; Diabetes_Mellitus_Resilient; H-CKD	5	Shared Among All
518.322	s-2212-003371_4_s1_lip_pos_20250117_bg	PC(0:0/16:0), PC(16:0/0:0)[rac], PC(O-14:0/2:0), PC(16:0/0:0), PE(19:0/0:0); PE(19:0/0:0), PC(O-14:0/2:0), PE(O-13:0/6:0), PE(O-16:0/3:0), PC(16:0/0:0), PC(0:0/16:0), PC(O-13:0/3:0), PE(O-15:0/4:0), PE(O-17:0/2:0), PE(0:0/19:0); LysoPC(16:0)	LMGP01050074, LMGP01050113, LMGP01020019, LMGP01050018, LMGP02050028; SLM:000030170, SLM:000028481, SLM:000028651, SLM:000029617, SLM:000000556, SLM:000014208, SLM:000027221, SLM:000028882, SLM:000029121, SLM:000043356; HMDB0010382	C24H50NO7P	Diabetes_Mellitus_Resilient	PC(0:0/16:0)	Glycerophospholipids	Glycerophosphocholines	LPC	1	1	1	1	1	AKI; Control; DKD; Diabetes_Mellitus_Resilient; H-CKD	5	Shared Among All
518.322	s-2305-004587_3_s1_lip_pos_20250710_bg	PC(0:0/16:0), PC(16:0/0:0)[rac], PC(O-14:0/2:0), PC(16:0/0:0), PE(19:0/0:0); PE(19:0/0:0), PC(O-14:0/2:0), PE(O-13:0/6:0), PE(O-16:0/3:0), PC(16:0/0:0), PC(0:0/16:0), PC(O-13:0/3:0), PE(O-15:0/4:0), PE(O-17:0/2:0), PE(0:0/19:0); LysoPC(16:0)	LMGP01050074, LMGP01050113, LMGP01020019, LMGP01050018, LMGP02050028; SLM:000030170, SLM:000028481, SLM:000028651, SLM:000029617, SLM:000000556, SLM:000014208, SLM:000027221, SLM:000028882, SLM:000029121, SLM:000043356; HMDB0010382	C24H50NO7P	H-CKD	PC(0:0/16:0)	Glycerophospholipids	Glycerophosphocholines	LPC	1	1	1	1	1	AKI; Control; DKD; Diabetes_Mellitus_Resilient; H-CKD	5	Shared Among All
518.322	s-2310-016664_2_s1_lip_pos_20250117_bg	PC(0:0/16:0), PC(16:0/0:0)[rac], PC(O-14:0/2:0), PC(16:0/0:0), PE(19:0/0:0); PE(19:0/0:0), PC(O-14:0/2:0), PE(O-13:0/6:0), PE(O-16:0/3:0), PC(16:0/0:0), PC(0:0/16:0), PC(O-13:0/3:0), PE(O-15:0/4:0), PE(O-17:0/2:0), PE(0:0/19:0); LysoPC(16:0)	LMGP01050074, LMGP01050113, LMGP01020019, LMGP01050018, LMGP02050028; SLM:000030170, SLM:000028481, SLM:000028651, SLM:000029617, SLM:000000556, SLM:000014208, SLM:000027221, SLM:000028882, SLM:000029121, SLM:000043356; HMDB0010382	C24H50NO7P	DKD	PC(0:0/16:0)	Glycerophospholipids	Glycerophosphocholines	LPC	1	1	1	1	1	AKI; Control; DKD; Diabetes_Mellitus_Resilient; H-CKD	5	Shared Among All
518.322	s-2407-021118_2_s1_lip_pos_20250412_bg	PC(0:0/16:0), PC(16:0/0:0)[rac], PC(O-14:0/2:0), PC(16:0/0:0), PE(19:0/0:0); PE(19:0/0:0), PC(O-14:0/2:0), PE(O-13:0/6:0), PE(O-16:0/3:0), PC(16:0/0:0), PC(0:0/16:0), PC(O-13:0/3:0), PE(O-15:0/4:0), PE(O-17:0/2:0), PE(0:0/19:0); LysoPC(16:0)	LMGP01050074, LMGP01050113, LMGP01020019, LMGP01050018, LMGP02050028; SLM:000030170, SLM:000028481, SLM:000028651, SLM:000029617, SLM:000000556, SLM:000014208, SLM:000027221, SLM:000028882, SLM:000029121, SLM:000043356; HMDB0010382	C24H50NO7P	AKI	PC(0:0/16:0)	Glycerophospholipids	Glycerophosphocholines	LPC	1	1	1	1	1	AKI; Control; DKD; Diabetes_Mellitus_Resilient; H-CKD	5	Shared Among All
593.09	qc-077_2_s1_lip_pos_20250103_bg	Kaempferol 3-(2''-galloyl-alpha-L-arabinopyranoside)	LMPK12111881	C27H22O14	Control	Kaempferol 3-(2''-galloyl-alpha-L-arabinopyranoside)	Polyketides	Flavonoids	Flavones and Flavonols	1	1	1	1	1	AKI; Control; DKD; Diabetes_Mellitus_Resilient; H-CKD	5	Shared Among All
593.09	s-2212-003371_4_s1_lip_pos_20250117_bg	Kaempferol 3-(2''-galloyl-alpha-L-arabinopyranoside)	LMPK12111881	C27H22O14	Diabetes_Mellitus_Resilient	Kaempferol 3-(2''-galloyl-alpha-L-arabinopyranoside)	Polyketides	Flavonoids	Flavones and Flavonols	1	1	1	1	1	AKI; Control; DKD; Diabetes_Mellitus_Resilient; H-CKD	5	Shared Among All
593.09	s-2305-004587_3_s1_lip_pos_20250710_bg	Kaempferol 3-(2''-galloyl-alpha-L-arabinopyranoside)	LMPK12111881	C27H22O14	H-CKD	Kaempferol 3-(2''-galloyl-alpha-L-arabinopyranoside)	Polyketides	Flavonoids	Flavones and Flavonols	1	1	1	1	1	AKI; Control; DKD; Diabetes_Mellitus_Resilient; H-CKD	5	Shared Among All
593.09	s-2310-016664_2_s1_lip_pos_20250117_bg	Kaempferol 3-(2''-galloyl-alpha-L-arabinopyranoside)	LMPK12111881	C27H22O14	DKD	Kaempferol 3-(2''-galloyl-alpha-L-arabinopyranoside)	Polyketides	Flavonoids	Flavones and Flavonols	1	1	1	1	1	AKI; Control; DKD; Diabetes_Mellitus_Resilient; H-CKD	5	Shared Among All
593.09	s-2407-021118_2_s1_lip_pos_20250412_bg	Kaempferol 3-(2''-galloyl-alpha-L-arabinopyranoside)	LMPK12111881	C27H22O14	AKI	Kaempferol 3-(2''-galloyl-alpha-L-arabinopyranoside)	Polyketides	Flavonoids	Flavones and Flavonols	1	1	1	1	1	AKI; Control; DKD; Diabetes_Mellitus_Resilient; H-CKD	5	Shared Among All
599.503	qc-077_2_s1_lip_pos_20250103_bg	DG(O-14:0/22:6(4Z,7Z,10Z,13Z,16Z,19Z)/0:0), DG(P-18:2(9Z,12Z)/18:3(6Z,9Z,12Z)/0:0), DG(P-14:0/22:5(7Z,10Z,13Z,16Z,19Z)/0:0), DG(P-18:1(11Z)/18:4(6Z,9Z,12Z,15Z)/0:0), DG(P-14:0/22:5(4Z,7Z,10Z,13Z,16Z)/0:0), DG(O-18:2(9Z,12Z)/0:0/18:4(6Z,9Z,12Z,15Z)), DG(P-16:0/20:5(5Z,8Z,11Z,14Z,17Z)/0:0), DG(O-18:2(9Z,12Z)/18:4(6Z,9Z,12Z,15Z)/0:0), DG(P-18:1(13Z)/18:4(6Z,9Z,12Z,15Z)/0:0), DG(P-18:2(9Z,12Z)/18:3(9…	SLM:000119580, SLM:000119591, SLM:000119585, SLM:000119588, SLM:000119586, SLM:000119583, SLM:000119587, SLM:000119581, SLM:000119584, SLM:000119590, SLM:000119589, SLM:000119582	C39H66O4	Control	DG(O-14:0/22:6(4Z,7Z,10Z,13Z,16Z,19Z)/0:0)	Glycerolipids	Glycerolipids	Diradylglycerols	1	1	1	1	1	AKI; Control; DKD; Diabetes_Mellitus_Resilient; H-CKD	5	Shared Among All
599.503	s-2212-003371_4_s1_lip_pos_20250117_bg	DG(O-14:0/22:6(4Z,7Z,10Z,13Z,16Z,19Z)/0:0), DG(P-18:2(9Z,12Z)/18:3(6Z,9Z,12Z)/0:0), DG(P-14:0/22:5(7Z,10Z,13Z,16Z,19Z)/0:0), DG(P-18:1(11Z)/18:4(6Z,9Z,12Z,15Z)/0:0), DG(P-14:0/22:5(4Z,7Z,10Z,13Z,16Z)/0:0), DG(O-18:2(9Z,12Z)/0:0/18:4(6Z,9Z,12Z,15Z)), DG(P-16:0/20:5(5Z,8Z,11Z,14Z,17Z)/0:0), DG(O-18:2(9Z,12Z)/18:4(6Z,9Z,12Z,15Z)/0:0), DG(P-18:1(13Z)/18:4(6Z,9Z,12Z,15Z)/0:0), DG(P-18:2(9Z,12Z)/18:3(9…	SLM:000119580, SLM:000119591, SLM:000119585, SLM:000119588, SLM:000119586, SLM:000119583, SLM:000119587, SLM:000119581, SLM:000119584, SLM:000119590, SLM:000119589, SLM:000119582	C39H66O4	Diabetes_Mellitus_Resilient	DG(O-14:0/22:6(4Z,7Z,10Z,13Z,16Z,19Z)/0:0)	Glycerolipids	Glycerolipids	Diradylglycerols	1	1	1	1	1	AKI; Control; DKD; Diabetes_Mellitus_Resilient; H-CKD	5	Shared Among All
599.503	s-2305-004587_3_s1_lip_pos_20250710_bg	DG(O-14:0/22:6(4Z,7Z,10Z,13Z,16Z,19Z)/0:0), DG(P-18:2(9Z,12Z)/18:3(6Z,9Z,12Z)/0:0), DG(P-14:0/22:5(7Z,10Z,13Z,16Z,19Z)/0:0), DG(P-18:1(11Z)/18:4(6Z,9Z,12Z,15Z)/0:0), DG(P-14:0/22:5(4Z,7Z,10Z,13Z,16Z)/0:0), DG(O-18:2(9Z,12Z)/0:0/18:4(6Z,9Z,12Z,15Z)), DG(P-16:0/20:5(5Z,8Z,11Z,14Z,17Z)/0:0), DG(O-18:2(9Z,12Z)/18:4(6Z,9Z,12Z,15Z)/0:0), DG(P-18:1(13Z)/18:4(6Z,9Z,12Z,15Z)/0:0), DG(P-18:2(9Z,12Z)/18:3(9…	SLM:000119580, SLM:000119591, SLM:000119585, SLM:000119588, SLM:000119586, SLM:000119583, SLM:000119587, SLM:000119581, SLM:000119584, SLM:000119590, SLM:000119589, SLM:000119582	C39H66O4	H-CKD	DG(O-14:0/22:6(4Z,7Z,10Z,13Z,16Z,19Z)/0:0)	Glycerolipids	Glycerolipids	Diradylglycerols	1	1	1	1	1	AKI; Control; DKD; Diabetes_Mellitus_Resilient; H-CKD	5	Shared Among All
599.503	s-2310-016664_2_s1_lip_pos_20250117_bg	DG(O-14:0/22:6(4Z,7Z,10Z,13Z,16Z,19Z)/0:0), DG(P-18:2(9Z,12Z)/18:3(6Z,9Z,12Z)/0:0), DG(P-14:0/22:5(7Z,10Z,13Z,16Z,19Z)/0:0), DG(P-18:1(11Z)/18:4(6Z,9Z,12Z,15Z)/0:0), DG(P-14:0/22:5(4Z,7Z,10Z,13Z,16Z)/0:0), DG(O-18:2(9Z,12Z)/0:0/18:4(6Z,9Z,12Z,15Z)), DG(P-16:0/20:5(5Z,8Z,11Z,14Z,17Z)/0:0), DG(O-18:2(9Z,12Z)/18:4(6Z,9Z,12Z,15Z)/0:0), DG(P-18:1(13Z)/18:4(6Z,9Z,12Z,15Z)/0:0), DG(P-18:2(9Z,12Z)/18:3(9…	SLM:000119580, SLM:000119591, SLM:000119585, SLM:000119588, SLM:000119586, SLM:000119583, SLM:000119587, SLM:000119581, SLM:000119584, SLM:000119590, SLM:000119589, SLM:000119582	C39H66O4	DKD	DG(O-14:0/22:6(4Z,7Z,10Z,13Z,16Z,19Z)/0:0)	Glycerolipids	Glycerolipids	Diradylglycerols	1	1	1	1	1	AKI; Control; DKD; Diabetes_Mellitus_Resilient; H-CKD	5	Shared Among All
599.503	s-2407-021118_2_s1_lip_pos_20250412_bg	DG(O-14:0/22:6(4Z,7Z,10Z,13Z,16Z,19Z)/0:0), DG(P-18:2(9Z,12Z)/18:3(6Z,9Z,12Z)/0:0), DG(P-14:0/22:5(7Z,10Z,13Z,16Z,19Z)/0:0), DG(P-18:1(11Z)/18:4(6Z,9Z,12Z,15Z)/0:0), DG(P-14:0/22:5(4Z,7Z,10Z,13Z,16Z)/0:0), DG(O-18:2(9Z,12Z)/0:0/18:4(6Z,9Z,12Z,15Z)), DG(P-16:0/20:5(5Z,8Z,11Z,14Z,17Z)/0:0), DG(O-18:2(9Z,12Z)/18:4(6Z,9Z,12Z,15Z)/0:0), DG(P-18:1(13Z)/18:4(6Z,9Z,12Z,15Z)/0:0), DG(P-18:2(9Z,12Z)/18:3(9…	SLM:000119580, SLM:000119591, SLM:000119585, SLM:000119588, SLM:000119586, SLM:000119583, SLM:000119587, SLM:000119581, SLM:000119584, SLM:000119590, SLM:000119589, SLM:000119582	C39H66O4	AKI	DG(O-14:0/22:6(4Z,7Z,10Z,13Z,16Z,19Z)/0:0)	Glycerolipids	Glycerolipids	Diradylglycerols	1	1	1	1	1	AKI; Control; DKD; Diabetes_Mellitus_Resilient; H-CKD	5	Shared Among All
601.519	qc-077_2_s1_lip_pos_20250103_bg	DG(P-16:0/20:4(5Z,8Z,11Z,14Z)/0:0), DG(P-18:1(9Z)/18:3(6Z,9Z,12Z)/0:0), DG(O-16:0/0:0/20:5(5Z,8Z,11Z,14Z,17Z)), DG(O-18:2(9Z,12Z)/0:0/18:3(9Z,12Z,15Z)), DG(O-18:2(9Z,12Z)/18:3(9Z,12Z,15Z)/0:0), DG(P-14:0/22:4(7Z,10Z,13Z,16Z)/0:0), DG(P-18:1(11Z)/18:3(6Z,9Z,12Z)/0:0), DG(P-18:1(11Z)/18:3(9Z,12Z,15Z)/0:0), DG(O-18:2(9Z,12Z)/18:3(6Z,9Z,12Z)/0:0), DG(O-14:0/0:0/22:5(4Z,7Z,10Z,13Z,16Z)), DG(P-18:1(13Z…	SLM:000119648, SLM:000119653, SLM:000119639, SLM:000119642, SLM:000119634, SLM:000119646, SLM:000119651, SLM:000119650, SLM:000119635, SLM:000119638, SLM:000119644, SLM:000119631, SLM:000119654, SLM:000119628, SLM:000119633, SLM:000119647, SLM:000119652, SLM:000119629, SLM:000119643, SLM:000119645, SLM:000119649, SLM:000119636, SLM:000119655, SLM:000119630, SLM:000119637, SLM:000119641, SLM:00011…	C39H68O4	Control	DG(P-16:0/20:4(5Z,8Z,11Z,14Z)/0:0)	Glycerolipids	Glycerolipids	Diradylglycerols	1	1	1	1	1	AKI; Control; DKD; Diabetes_Mellitus_Resilient; H-CKD	5	Shared Among All
601.519	s-2212-003371_4_s1_lip_pos_20250117_bg	DG(P-16:0/20:4(5Z,8Z,11Z,14Z)/0:0), DG(P-18:1(9Z)/18:3(6Z,9Z,12Z)/0:0), DG(O-16:0/0:0/20:5(5Z,8Z,11Z,14Z,17Z)), DG(O-18:2(9Z,12Z)/0:0/18:3(9Z,12Z,15Z)), DG(O-18:2(9Z,12Z)/18:3(9Z,12Z,15Z)/0:0), DG(P-14:0/22:4(7Z,10Z,13Z,16Z)/0:0), DG(P-18:1(11Z)/18:3(6Z,9Z,12Z)/0:0), DG(P-18:1(11Z)/18:3(9Z,12Z,15Z)/0:0), DG(O-18:2(9Z,12Z)/18:3(6Z,9Z,12Z)/0:0), DG(O-14:0/0:0/22:5(4Z,7Z,10Z,13Z,16Z)), DG(P-18:1(13Z…	SLM:000119648, SLM:000119653, SLM:000119639, SLM:000119642, SLM:000119634, SLM:000119646, SLM:000119651, SLM:000119650, SLM:000119635, SLM:000119638, SLM:000119644, SLM:000119631, SLM:000119654, SLM:000119628, SLM:000119633, SLM:000119647, SLM:000119652, SLM:000119629, SLM:000119643, SLM:000119645, SLM:000119649, SLM:000119636, SLM:000119655, SLM:000119630, SLM:000119637, SLM:000119641, SLM:00011…	C39H68O4	Diabetes_Mellitus_Resilient	DG(P-16:0/20:4(5Z,8Z,11Z,14Z)/0:0)	Glycerolipids	Glycerolipids	Diradylglycerols	1	1	1	1	1	AKI; Control; DKD; Diabetes_Mellitus_Resilient; H-CKD	5	Shared Among All
601.519	s-2305-004587_3_s1_lip_pos_20250710_bg	DG(P-16:0/20:4(5Z,8Z,11Z,14Z)/0:0), DG(P-18:1(9Z)/18:3(6Z,9Z,12Z)/0:0), DG(O-16:0/0:0/20:5(5Z,8Z,11Z,14Z,17Z)), DG(O-18:2(9Z,12Z)/0:0/18:3(9Z,12Z,15Z)), DG(O-18:2(9Z,12Z)/18:3(9Z,12Z,15Z)/0:0), DG(P-14:0/22:4(7Z,10Z,13Z,16Z)/0:0), DG(P-18:1(11Z)/18:3(6Z,9Z,12Z)/0:0), DG(P-18:1(11Z)/18:3(9Z,12Z,15Z)/0:0), DG(O-18:2(9Z,12Z)/18:3(6Z,9Z,12Z)/0:0), DG(O-14:0/0:0/22:5(4Z,7Z,10Z,13Z,16Z)), DG(P-18:1(13Z…	SLM:000119648, SLM:000119653, SLM:000119639, SLM:000119642, SLM:000119634, SLM:000119646, SLM:000119651, SLM:000119650, SLM:000119635, SLM:000119638, SLM:000119644, SLM:000119631, SLM:000119654, SLM:000119628, SLM:000119633, SLM:000119647, SLM:000119652, SLM:000119629, SLM:000119643, SLM:000119645, SLM:000119649, SLM:000119636, SLM:000119655, SLM:000119630, SLM:000119637, SLM:000119641, SLM:00011…	C39H68O4	H-CKD	DG(P-16:0/20:4(5Z,8Z,11Z,14Z)/0:0)	Glycerolipids	Glycerolipids	Diradylglycerols	1	1	1	1	1	AKI; Control; DKD; Diabetes_Mellitus_Resilient; H-CKD	5	Shared Among All
601.519	s-2310-016664_2_s1_lip_pos_20250117_bg	DG(P-16:0/20:4(5Z,8Z,11Z,14Z)/0:0), DG(P-18:1(9Z)/18:3(6Z,9Z,12Z)/0:0), DG(O-16:0/0:0/20:5(5Z,8Z,11Z,14Z,17Z)), DG(O-18:2(9Z,12Z)/0:0/18:3(9Z,12Z,15Z)), DG(O-18:2(9Z,12Z)/18:3(9Z,12Z,15Z)/0:0), DG(P-14:0/22:4(7Z,10Z,13Z,16Z)/0:0), DG(P-18:1(11Z)/18:3(6Z,9Z,12Z)/0:0), DG(P-18:1(11Z)/18:3(9Z,12Z,15Z)/0:0), DG(O-18:2(9Z,12Z)/18:3(6Z,9Z,12Z)/0:0), DG(O-14:0/0:0/22:5(4Z,7Z,10Z,13Z,16Z)), DG(P-18:1(13Z…	SLM:000119648, SLM:000119653, SLM:000119639, SLM:000119642, SLM:000119634, SLM:000119646, SLM:000119651, SLM:000119650, SLM:000119635, SLM:000119638, SLM:000119644, SLM:000119631, SLM:000119654, SLM:000119628, SLM:000119633, SLM:000119647, SLM:000119652, SLM:000119629, SLM:000119643, SLM:000119645, SLM:000119649, SLM:000119636, SLM:000119655, SLM:000119630, SLM:000119637, SLM:000119641, SLM:00011…	C39H68O4	DKD	DG(P-16:0/20:4(5Z,8Z,11Z,14Z)/0:0)	Glycerolipids	Glycerolipids	Diradylglycerols	1	1	1	1	1	AKI; Control; DKD; Diabetes_Mellitus_Resilient; H-CKD	5	Shared Among All
601.519	s-2407-021118_2_s1_lip_pos_20250412_bg	DG(P-16:0/20:4(5Z,8Z,11Z,14Z)/0:0), DG(P-18:1(9Z)/18:3(6Z,9Z,12Z)/0:0), DG(O-16:0/0:0/20:5(5Z,8Z,11Z,14Z,17Z)), DG(O-18:2(9Z,12Z)/0:0/18:3(9Z,12Z,15Z)), DG(O-18:2(9Z,12Z)/18:3(9Z,12Z,15Z)/0:0), DG(P-14:0/22:4(7Z,10Z,13Z,16Z)/0:0), DG(P-18:1(11Z)/18:3(6Z,9Z,12Z)/0:0), DG(P-18:1(11Z)/18:3(9Z,12Z,15Z)/0:0), DG(O-18:2(9Z,12Z)/18:3(6Z,9Z,12Z)/0:0), DG(O-14:0/0:0/22:5(4Z,7Z,10Z,13Z,16Z)), DG(P-18:1(13Z…	SLM:000119648, SLM:000119653, SLM:000119639, SLM:000119642, SLM:000119634, SLM:000119646, SLM:000119651, SLM:000119650, SLM:000119635, SLM:000119638, SLM:000119644, SLM:000119631, SLM:000119654, SLM:000119628, SLM:000119633, SLM:000119647, SLM:000119652, SLM:000119629, SLM:000119643, SLM:000119645, SLM:000119649, SLM:000119636, SLM:000119655, SLM:000119630, SLM:000119637, SLM:000119641, SLM:00011…	C39H68O4	AKI	DG(P-16:0/20:4(5Z,8Z,11Z,14Z)/0:0)	Glycerolipids	Glycerolipids	Diradylglycerols	1	1	1	1	1	AKI; Control; DKD; Diabetes_Mellitus_Resilient; H-CKD	5	Shared Among All
627.535	qc-077_2_s1_lip_pos_20250103_bg	DG(P-18:0/20:5(5Z,8Z,11Z,14Z,17Z)/0:0), DG(O-18:1(9Z)/0:0/20:5(5Z,8Z,11Z,14Z,17Z)), DG(P-18:2(9Z,12Z)/20:3(11Z,14Z,17Z)/0:0), DG(O-18:1(11Z)/0:0/20:5(5Z,8Z,11Z,14Z,17Z)), DG(P-18:1(13Z)/20:4(8Z,11Z,14Z,17Z)/0:0), DG(O-14:0/24:6(6Z,9Z,12Z,15Z,18Z,21Z)/0:0), DG(P-18:1(11Z)/20:4(5Z,8Z,11Z,14Z)/0:0), DG(O-18:2(9Z,12Z)/20:4(5Z,8Z,11Z,14Z)/0:0), DG(O-18:2(9Z,12Z)/0:0/20:4(5Z,8Z,11Z,14Z)), DG(P-14:0/24:…	SLM:000120973, SLM:000120964, SLM:000120979, SLM:000120963, SLM:000120967, SLM:000120954, SLM:000120975, SLM:000120959, SLM:000120966, SLM:000120970, SLM:000120971, SLM:000120958, SLM:000120961, SLM:000120980, SLM:000120968, SLM:000120956, SLM:000120976, SLM:000120974, SLM:000120955, SLM:000120960, SLM:000120962, SLM:000120965, SLM:000120969, SLM:000120957, SLM:000120977, SLM:000120953, SLM:00012…	C41H70O4	Control	DG(P-18:0/20:5(5Z,8Z,11Z,14Z,17Z)/0:0)	Glycerolipids	Glycerolipids	Diradylglycerols	1	1	1	1	1	AKI; Control; DKD; Diabetes_Mellitus_Resilient; H-CKD	5	Shared Among All
627.535	s-2212-003371_4_s1_lip_pos_20250117_bg	DG(P-18:0/20:5(5Z,8Z,11Z,14Z,17Z)/0:0), DG(O-18:1(9Z)/0:0/20:5(5Z,8Z,11Z,14Z,17Z)), DG(P-18:2(9Z,12Z)/20:3(11Z,14Z,17Z)/0:0), DG(O-18:1(11Z)/0:0/20:5(5Z,8Z,11Z,14Z,17Z)), DG(P-18:1(13Z)/20:4(8Z,11Z,14Z,17Z)/0:0), DG(O-14:0/24:6(6Z,9Z,12Z,15Z,18Z,21Z)/0:0), DG(P-18:1(11Z)/20:4(5Z,8Z,11Z,14Z)/0:0), DG(O-18:2(9Z,12Z)/20:4(5Z,8Z,11Z,14Z)/0:0), DG(O-18:2(9Z,12Z)/0:0/20:4(5Z,8Z,11Z,14Z)), DG(P-14:0/24:…	SLM:000120973, SLM:000120964, SLM:000120979, SLM:000120963, SLM:000120967, SLM:000120954, SLM:000120975, SLM:000120959, SLM:000120966, SLM:000120970, SLM:000120971, SLM:000120958, SLM:000120961, SLM:000120980, SLM:000120968, SLM:000120956, SLM:000120976, SLM:000120974, SLM:000120955, SLM:000120960, SLM:000120962, SLM:000120965, SLM:000120969, SLM:000120957, SLM:000120977, SLM:000120953, SLM:00012…	C41H70O4	Diabetes_Mellitus_Resilient	DG(P-18:0/20:5(5Z,8Z,11Z,14Z,17Z)/0:0)	Glycerolipids	Glycerolipids	Diradylglycerols	1	1	1	1	1	AKI; Control; DKD; Diabetes_Mellitus_Resilient; H-CKD	5	Shared Among All
627.535	s-2305-004587_3_s1_lip_pos_20250710_bg	DG(P-18:0/20:5(5Z,8Z,11Z,14Z,17Z)/0:0), DG(O-18:1(9Z)/0:0/20:5(5Z,8Z,11Z,14Z,17Z)), DG(P-18:2(9Z,12Z)/20:3(11Z,14Z,17Z)/0:0), DG(O-18:1(11Z)/0:0/20:5(5Z,8Z,11Z,14Z,17Z)), DG(P-18:1(13Z)/20:4(8Z,11Z,14Z,17Z)/0:0), DG(O-14:0/24:6(6Z,9Z,12Z,15Z,18Z,21Z)/0:0), DG(P-18:1(11Z)/20:4(5Z,8Z,11Z,14Z)/0:0), DG(O-18:2(9Z,12Z)/20:4(5Z,8Z,11Z,14Z)/0:0), DG(O-18:2(9Z,12Z)/0:0/20:4(5Z,8Z,11Z,14Z)), DG(P-14:0/24:…	SLM:000120973, SLM:000120964, SLM:000120979, SLM:000120963, SLM:000120967, SLM:000120954, SLM:000120975, SLM:000120959, SLM:000120966, SLM:000120970, SLM:000120971, SLM:000120958, SLM:000120961, SLM:000120980, SLM:000120968, SLM:000120956, SLM:000120976, SLM:000120974, SLM:000120955, SLM:000120960, SLM:000120962, SLM:000120965, SLM:000120969, SLM:000120957, SLM:000120977, SLM:000120953, SLM:00012…	C41H70O4	H-CKD	DG(P-18:0/20:5(5Z,8Z,11Z,14Z,17Z)/0:0)	Glycerolipids	Glycerolipids	Diradylglycerols	1	1	1	1	1	AKI; Control; DKD; Diabetes_Mellitus_Resilient; H-CKD	5	Shared Among All
627.535	s-2310-016664_2_s1_lip_pos_20250117_bg	DG(P-18:0/20:5(5Z,8Z,11Z,14Z,17Z)/0:0), DG(O-18:1(9Z)/0:0/20:5(5Z,8Z,11Z,14Z,17Z)), DG(P-18:2(9Z,12Z)/20:3(11Z,14Z,17Z)/0:0), DG(O-18:1(11Z)/0:0/20:5(5Z,8Z,11Z,14Z,17Z)), DG(P-18:1(13Z)/20:4(8Z,11Z,14Z,17Z)/0:0), DG(O-14:0/24:6(6Z,9Z,12Z,15Z,18Z,21Z)/0:0), DG(P-18:1(11Z)/20:4(5Z,8Z,11Z,14Z)/0:0), DG(O-18:2(9Z,12Z)/20:4(5Z,8Z,11Z,14Z)/0:0), DG(O-18:2(9Z,12Z)/0:0/20:4(5Z,8Z,11Z,14Z)), DG(P-14:0/24:…	SLM:000120973, SLM:000120964, SLM:000120979, SLM:000120963, SLM:000120967, SLM:000120954, SLM:000120975, SLM:000120959, SLM:000120966, SLM:000120970, SLM:000120971, SLM:000120958, SLM:000120961, SLM:000120980, SLM:000120968, SLM:000120956, SLM:000120976, SLM:000120974, SLM:000120955, SLM:000120960, SLM:000120962, SLM:000120965, SLM:000120969, SLM:000120957, SLM:000120977, SLM:000120953, SLM:00012…	C41H70O4	DKD	DG(P-18:0/20:5(5Z,8Z,11Z,14Z,17Z)/0:0)	Glycerolipids	Glycerolipids	Diradylglycerols	1	1	1	1	1	AKI; Control; DKD; Diabetes_Mellitus_Resilient; H-CKD	5	Shared Among All
627.535	s-2407-021118_2_s1_lip_pos_20250412_bg	DG(P-18:0/20:5(5Z,8Z,11Z,14Z,17Z)/0:0), DG(O-18:1(9Z)/0:0/20:5(5Z,8Z,11Z,14Z,17Z)), DG(P-18:2(9Z,12Z)/20:3(11Z,14Z,17Z)/0:0), DG(O-18:1(11Z)/0:0/20:5(5Z,8Z,11Z,14Z,17Z)), DG(P-18:1(13Z)/20:4(8Z,11Z,14Z,17Z)/0:0), DG(O-14:0/24:6(6Z,9Z,12Z,15Z,18Z,21Z)/0:0), DG(P-18:1(11Z)/20:4(5Z,8Z,11Z,14Z)/0:0), DG(O-18:2(9Z,12Z)/20:4(5Z,8Z,11Z,14Z)/0:0), DG(O-18:2(9Z,12Z)/0:0/20:4(5Z,8Z,11Z,14Z)), DG(P-14:0/24:…	SLM:000120973, SLM:000120964, SLM:000120979, SLM:000120963, SLM:000120967, SLM:000120954, SLM:000120975, SLM:000120959, SLM:000120966, SLM:000120970, SLM:000120971, SLM:000120958, SLM:000120961, SLM:000120980, SLM:000120968, SLM:000120956, SLM:000120976, SLM:000120974, SLM:000120955, SLM:000120960, SLM:000120962, SLM:000120965, SLM:000120969, SLM:000120957, SLM:000120977, SLM:000120953, SLM:00012…	C41H70O4	AKI	DG(P-18:0/20:5(5Z,8Z,11Z,14Z,17Z)/0:0)	Glycerolipids	Glycerolipids	Diradylglycerols	1	1	1	1	1	AKI; Control; DKD; Diabetes_Mellitus_Resilient; H-CKD	5	Shared Among All
666.483	qc-077_2_s1_lip_pos_20250103_bg	CerP(d18:1(4E)/18:1(11Z)), CerP(d18:1(4E)/18:1(11E)), CerP(d18:1(4E)/18:1(9Z)), CerP(d18:1(4E)/18:1(6Z))	SLM:000395729, SLM:000395722, SLM:000390209, SLM:000395762	C36H70NO6P	Control	CerP(d18:1(4E)/18:1(11Z))	Sphingolipids	Ceramides	Cer (Ceramides)		1	1	1	1	AKI; Control; DKD; Diabetes_Mellitus_Resilient; H-CKD	5	Shared Among All
666.483	s-2212-003371_4_s1_lip_pos_20250117_bg	CerP(d18:1(4E)/18:1(11Z)), CerP(d18:1(4E)/18:1(11E)), CerP(d18:1(4E)/18:1(9Z)), CerP(d18:1(4E)/18:1(6Z))	SLM:000395729, SLM:000395722, SLM:000390209, SLM:000395762	C36H70NO6P	Diabetes_Mellitus_Resilient	CerP(d18:1(4E)/18:1(11Z))	Sphingolipids	Ceramides	Cer (Ceramides)	1	1	1	1	1	AKI; Control; DKD; Diabetes_Mellitus_Resilient; H-CKD	5	Shared Among All
666.483	s-2305-004587_3_s1_lip_pos_20250710_bg	CerP(d18:1(4E)/18:1(11Z)), CerP(d18:1(4E)/18:1(11E)), CerP(d18:1(4E)/18:1(9Z)), CerP(d18:1(4E)/18:1(6Z))	SLM:000395729, SLM:000395722, SLM:000390209, SLM:000395762	C36H70NO6P	H-CKD	CerP(d18:1(4E)/18:1(11Z))	Sphingolipids	Ceramides	Cer (Ceramides)	1	1	1	1	1	AKI; Control; DKD; Diabetes_Mellitus_Resilient; H-CKD	5	Shared Among All
666.483	s-2310-016664_2_s1_lip_pos_20250117_bg	CerP(d18:1(4E)/18:1(11Z)), CerP(d18:1(4E)/18:1(11E)), CerP(d18:1(4E)/18:1(9Z)), CerP(d18:1(4E)/18:1(6Z))	SLM:000395729, SLM:000395722, SLM:000390209, SLM:000395762	C36H70NO6P	DKD	CerP(d18:1(4E)/18:1(11Z))	Sphingolipids	Ceramides	Cer (Ceramides)	1	1	1	1	1	AKI; Control; DKD; Diabetes_Mellitus_Resilient; H-CKD	5	Shared Among All
666.483	s-2407-021118_2_s1_lip_pos_20250412_bg	CerP(d18:1(4E)/18:1(11Z)), CerP(d18:1(4E)/18:1(11E)), CerP(d18:1(4E)/18:1(9Z)), CerP(d18:1(4E)/18:1(6Z))	SLM:000395729, SLM:000395722, SLM:000390209, SLM:000395762	C36H70NO6P	AKI	CerP(d18:1(4E)/18:1(11Z))	Sphingolipids	Ceramides	Cer (Ceramides)	1	1	1	1	1	AKI; Control; DKD; Diabetes_Mellitus_Resilient; H-CKD	5	Shared Among All
672.421	qc-077_2_s1_lip_pos_20250103_bg	PC(16:0/9:0(CHO)); PS(P-14:0/13:0), PS(P-13:0/14:0), PS(O-13:0/14:1(9Z)), 1-hexadecanoyl-2-(9-oxononanoyl)-sn-glycero-3-phosphocholine, PS(P-14:0/13:0), PS(P-15:0/12:0), PS(P-24:0/3:0), PS(P-17:0/10:0)	LMGP20010008; SLM:000052165, SLM:000050883, SLM:000044673, SLM:000389546, SLM:000052090, SLM:000051109, SLM:000052081, SLM:000051347	C33H64NO9P	Control	PC(16:0/9:0(CHO))	Glycerophospholipids	Glycerophosphocholines	PC	1	1	1	1	1	AKI; Control; DKD; Diabetes_Mellitus_Resilient; H-CKD	5	Shared Among All
672.421	s-2212-003371_4_s1_lip_pos_20250117_bg	PC(16:0/9:0(CHO)); PS(P-14:0/13:0), PS(P-13:0/14:0), PS(O-13:0/14:1(9Z)), 1-hexadecanoyl-2-(9-oxononanoyl)-sn-glycero-3-phosphocholine, PS(P-14:0/13:0), PS(P-15:0/12:0), PS(P-24:0/3:0), PS(P-17:0/10:0)	LMGP20010008; SLM:000052165, SLM:000050883, SLM:000044673, SLM:000389546, SLM:000052090, SLM:000051109, SLM:000052081, SLM:000051347	C33H64NO9P	Diabetes_Mellitus_Resilient	PC(16:0/9:0(CHO))	Glycerophospholipids	Glycerophosphocholines	PC	1	1	1	1	1	AKI; Control; DKD; Diabetes_Mellitus_Resilient; H-CKD	5	Shared Among All
672.421	s-2305-004587_3_s1_lip_pos_20250710_bg	PC(16:0/9:0(CHO)); PS(P-14:0/13:0), PS(P-13:0/14:0), PS(O-13:0/14:1(9Z)), 1-hexadecanoyl-2-(9-oxononanoyl)-sn-glycero-3-phosphocholine, PS(P-14:0/13:0), PS(P-15:0/12:0), PS(P-24:0/3:0), PS(P-17:0/10:0)	LMGP20010008; SLM:000052165, SLM:000050883, SLM:000044673, SLM:000389546, SLM:000052090, SLM:000051109, SLM:000052081, SLM:000051347	C33H64NO9P	H-CKD	PC(16:0/9:0(CHO))	Glycerophospholipids	Glycerophosphocholines	PC	1	1	1	1	1	AKI; Control; DKD; Diabetes_Mellitus_Resilient; H-CKD	5	Shared Among All
672.421	s-2310-016664_2_s1_lip_pos_20250117_bg	PC(16:0/9:0(CHO)); PS(P-14:0/13:0), PS(P-13:0/14:0), PS(O-13:0/14:1(9Z)), 1-hexadecanoyl-2-(9-oxononanoyl)-sn-glycero-3-phosphocholine, PS(P-14:0/13:0), PS(P-15:0/12:0), PS(P-24:0/3:0), PS(P-17:0/10:0)	LMGP20010008; SLM:000052165, SLM:000050883, SLM:000044673, SLM:000389546, SLM:000052090, SLM:000051109, SLM:000052081, SLM:000051347	C33H64NO9P	DKD	PC(16:0/9:0(CHO))	Glycerophospholipids	Glycerophosphocholines	PC	1	1	1	1	1	AKI; Control; DKD; Diabetes_Mellitus_Resilient; H-CKD	5	Shared Among All
672.421	s-2407-021118_2_s1_lip_pos_20250412_bg	PC(16:0/9:0(CHO)); PS(P-14:0/13:0), PS(P-13:0/14:0), PS(O-13:0/14:1(9Z)), 1-hexadecanoyl-2-(9-oxononanoyl)-sn-glycero-3-phosphocholine, PS(P-14:0/13:0), PS(P-15:0/12:0), PS(P-24:0/3:0), PS(P-17:0/10:0)	LMGP20010008; SLM:000052165, SLM:000050883, SLM:000044673, SLM:000389546, SLM:000052090, SLM:000051109, SLM:000052081, SLM:000051347	C33H64NO9P	AKI	PC(16:0/9:0(CHO))	Glycerophospholipids	Glycerophosphocholines	PC	1	1	1	1	1	AKI; Control; DKD; Diabetes_Mellitus_Resilient; H-CKD	5	Shared Among All
688.395	qc-077_2_s1_lip_pos_20250103_bg	PC(22:6(4Z,7Z,10Z,13Z,16Z,19Z)/6:0), PE(3:0/28:6(10Z,13Z,16Z,19Z,22Z,25Z)), PC(4:0/24:6(6Z,9Z,12Z,15Z,18Z,21Z)), PC(6:0/22:6(4Z,7Z,10Z,13Z,16Z,19Z)), PC(2:0/26:6(8Z,11Z,14Z,17Z,20Z,23Z)), PE(28:6(10Z,13Z,16Z,19Z,22Z,25Z)/3:0), PC(26:6(8Z,11Z,14Z,17Z,20Z,23Z)/2:0), PC(24:6(6Z,9Z,12Z,15Z,18Z,21Z)/4:0)	SLM:000010515, SLM:000036181, SLM:000012614, SLM:000013309, SLM:000012543, SLM:000030254, SLM:000011453, SLM:000010822	C36H60NO8P	Control	PC(22:6(4Z,7Z,10Z,13Z,16Z,19Z)/6:0)	Glycerophospholipids	Glycerophosphocholines	Diacylglycerophosphocholines	1	1	1	1	1	AKI; Control; DKD; Diabetes_Mellitus_Resilient; H-CKD	5	Shared Among All
688.395	s-2212-003371_4_s1_lip_pos_20250117_bg	PC(22:6(4Z,7Z,10Z,13Z,16Z,19Z)/6:0), PE(3:0/28:6(10Z,13Z,16Z,19Z,22Z,25Z)), PC(4:0/24:6(6Z,9Z,12Z,15Z,18Z,21Z)), PC(6:0/22:6(4Z,7Z,10Z,13Z,16Z,19Z)), PC(2:0/26:6(8Z,11Z,14Z,17Z,20Z,23Z)), PE(28:6(10Z,13Z,16Z,19Z,22Z,25Z)/3:0), PC(26:6(8Z,11Z,14Z,17Z,20Z,23Z)/2:0), PC(24:6(6Z,9Z,12Z,15Z,18Z,21Z)/4:0)	SLM:000010515, SLM:000036181, SLM:000012614, SLM:000013309, SLM:000012543, SLM:000030254, SLM:000011453, SLM:000010822	C36H60NO8P	Diabetes_Mellitus_Resilient	PC(22:6(4Z,7Z,10Z,13Z,16Z,19Z)/6:0)	Glycerophospholipids	Glycerophosphocholines	Diacylglycerophosphocholines	1	1	1	1	1	AKI; Control; DKD; Diabetes_Mellitus_Resilient; H-CKD	5	Shared Among All
688.395	s-2305-004587_3_s1_lip_pos_20250710_bg	PC(22:6(4Z,7Z,10Z,13Z,16Z,19Z)/6:0), PE(3:0/28:6(10Z,13Z,16Z,19Z,22Z,25Z)), PC(4:0/24:6(6Z,9Z,12Z,15Z,18Z,21Z)), PC(6:0/22:6(4Z,7Z,10Z,13Z,16Z,19Z)), PC(2:0/26:6(8Z,11Z,14Z,17Z,20Z,23Z)), PE(28:6(10Z,13Z,16Z,19Z,22Z,25Z)/3:0), PC(26:6(8Z,11Z,14Z,17Z,20Z,23Z)/2:0), PC(24:6(6Z,9Z,12Z,15Z,18Z,21Z)/4:0)	SLM:000010515, SLM:000036181, SLM:000012614, SLM:000013309, SLM:000012543, SLM:000030254, SLM:000011453, SLM:000010822	C36H60NO8P	H-CKD	PC(22:6(4Z,7Z,10Z,13Z,16Z,19Z)/6:0)	Glycerophospholipids	Glycerophosphocholines	Diacylglycerophosphocholines	1	1	1	1	1	AKI; Control; DKD; Diabetes_Mellitus_Resilient; H-CKD	5	Shared Among All
688.395	s-2310-016664_2_s1_lip_pos_20250117_bg	PC(22:6(4Z,7Z,10Z,13Z,16Z,19Z)/6:0), PE(3:0/28:6(10Z,13Z,16Z,19Z,22Z,25Z)), PC(4:0/24:6(6Z,9Z,12Z,15Z,18Z,21Z)), PC(6:0/22:6(4Z,7Z,10Z,13Z,16Z,19Z)), PC(2:0/26:6(8Z,11Z,14Z,17Z,20Z,23Z)), PE(28:6(10Z,13Z,16Z,19Z,22Z,25Z)/3:0), PC(26:6(8Z,11Z,14Z,17Z,20Z,23Z)/2:0), PC(24:6(6Z,9Z,12Z,15Z,18Z,21Z)/4:0)	SLM:000010515, SLM:000036181, SLM:000012614, SLM:000013309, SLM:000012543, SLM:000030254, SLM:000011453, SLM:000010822	C36H60NO8P	DKD	PC(22:6(4Z,7Z,10Z,13Z,16Z,19Z)/6:0)	Glycerophospholipids	Glycerophosphocholines	Diacylglycerophosphocholines	1	1	1	1	1	AKI; Control; DKD; Diabetes_Mellitus_Resilient; H-CKD	5	Shared Among All
688.395	s-2407-021118_2_s1_lip_pos_20250412_bg	PC(22:6(4Z,7Z,10Z,13Z,16Z,19Z)/6:0), PE(3:0/28:6(10Z,13Z,16Z,19Z,22Z,25Z)), PC(4:0/24:6(6Z,9Z,12Z,15Z,18Z,21Z)), PC(6:0/22:6(4Z,7Z,10Z,13Z,16Z,19Z)), PC(2:0/26:6(8Z,11Z,14Z,17Z,20Z,23Z)), PE(28:6(10Z,13Z,16Z,19Z,22Z,25Z)/3:0), PC(26:6(8Z,11Z,14Z,17Z,20Z,23Z)/2:0), PC(24:6(6Z,9Z,12Z,15Z,18Z,21Z)/4:0)	SLM:000010515, SLM:000036181, SLM:000012614, SLM:000013309, SLM:000012543, SLM:000030254, SLM:000011453, SLM:000010822	C36H60NO8P	AKI	PC(22:6(4Z,7Z,10Z,13Z,16Z,19Z)/6:0)	Glycerophospholipids	Glycerophosphocholines	Diacylglycerophosphocholines	1	1	1	1	1	AKI; Control; DKD; Diabetes_Mellitus_Resilient; H-CKD	5	Shared Among All
703.575	qc-077_2_s1_lip_pos_20250103_bg	SM(d16:1/18:0), SM(d17:1/17:0), PE-Cer(d14:1(4E)/23:0), PE-Cer(d16:1(4E)/21:0), SM(d18:1/16:0), PE-Cer(d15:1(4E)/22:0); SM(d16:0/18:1(11E)), SM(d16:0/18:1(6Z)), SM(d16:0/18:1(9Z)), SM(d16:1(4E)/18:0), SM(d18:0/16:1(9Z)), SM(d16:0/18:1(11Z)), PE-Cer(d16:1(4E)/21:0), SM(iso-d17:1(4E)/17:0), SM(d18:1(4E)/16:0), PE-Cer(d14:1(4E)/23:0), SM(d14:1(4E)/20:0), SM(iso-d17:1(4E)/17:0), SM(d20:1(4E)/14:0), S…	LMSP03010042, LMSP03010043, LMSP03020010, LMSP03020023, LMSP03010003, LMSP03020017; SLM:000397868, SLM:000397908, SLM:000397922, SLM:000398017, SLM:000395853, SLM:000397875, SLM:000398650, SLM:000395896, SLM:000389794, SLM:000487561, SLM:000397769, SLM:000395941, SLM:000398342, SLM:000397634, SLM:000395839, SLM:000396739, SLM:000398243; HMDB0013464, HMDB0061712	C39H79N2O6P	Control	SM(d16:1/18:0)	Sphingolipids	Phosphosphingolipids	SM	1	1	1	1	1	AKI; Control; DKD; Diabetes_Mellitus_Resilient; H-CKD	5	Shared Among All
703.575	s-2212-003371_4_s1_lip_pos_20250117_bg	SM(d16:1/18:0), SM(d17:1/17:0), PE-Cer(d14:1(4E)/23:0), PE-Cer(d16:1(4E)/21:0), SM(d18:1/16:0), PE-Cer(d15:1(4E)/22:0); SM(d16:0/18:1(11E)), SM(d16:0/18:1(6Z)), SM(d16:0/18:1(9Z)), SM(d16:1(4E)/18:0), SM(d18:0/16:1(9Z)), SM(d16:0/18:1(11Z)), PE-Cer(d16:1(4E)/21:0), SM(iso-d17:1(4E)/17:0), SM(d18:1(4E)/16:0), PE-Cer(d14:1(4E)/23:0), SM(d14:1(4E)/20:0), SM(iso-d17:1(4E)/17:0), SM(d20:1(4E)/14:0), S…	LMSP03010042, LMSP03010043, LMSP03020010, LMSP03020023, LMSP03010003, LMSP03020017; SLM:000397868, SLM:000397908, SLM:000397922, SLM:000398017, SLM:000395853, SLM:000397875, SLM:000398650, SLM:000395896, SLM:000389794, SLM:000487561, SLM:000397769, SLM:000395941, SLM:000398342, SLM:000397634, SLM:000395839, SLM:000396739, SLM:000398243; HMDB0013464, HMDB0061712	C39H79N2O6P	Diabetes_Mellitus_Resilient	SM(d16:1/18:0)	Sphingolipids	Phosphosphingolipids	SM	1	1	1	1	1	AKI; Control; DKD; Diabetes_Mellitus_Resilient; H-CKD	5	Shared Among All
703.575	s-2305-004587_3_s1_lip_pos_20250710_bg	SM(d16:1/18:0), SM(d17:1/17:0), PE-Cer(d14:1(4E)/23:0), PE-Cer(d16:1(4E)/21:0), SM(d18:1/16:0), PE-Cer(d15:1(4E)/22:0); SM(d16:0/18:1(11E)), SM(d16:0/18:1(6Z)), SM(d16:0/18:1(9Z)), SM(d16:1(4E)/18:0), SM(d18:0/16:1(9Z)), SM(d16:0/18:1(11Z)), PE-Cer(d16:1(4E)/21:0), SM(iso-d17:1(4E)/17:0), SM(d18:1(4E)/16:0), PE-Cer(d14:1(4E)/23:0), SM(d14:1(4E)/20:0), SM(iso-d17:1(4E)/17:0), SM(d20:1(4E)/14:0), S…	LMSP03010042, LMSP03010043, LMSP03020010, LMSP03020023, LMSP03010003, LMSP03020017; SLM:000397868, SLM:000397908, SLM:000397922, SLM:000398017, SLM:000395853, SLM:000397875, SLM:000398650, SLM:000395896, SLM:000389794, SLM:000487561, SLM:000397769, SLM:000395941, SLM:000398342, SLM:000397634, SLM:000395839, SLM:000396739, SLM:000398243; HMDB0013464, HMDB0061712	C39H79N2O6P	H-CKD	SM(d16:1/18:0)	Sphingolipids	Phosphosphingolipids	SM	1	1	1	1	1	AKI; Control; DKD; Diabetes_Mellitus_Resilient; H-CKD	5	Shared Among All
703.575	s-2310-016664_2_s1_lip_pos_20250117_bg	SM(d16:1/18:0), SM(d17:1/17:0), PE-Cer(d14:1(4E)/23:0), PE-Cer(d16:1(4E)/21:0), SM(d18:1/16:0), PE-Cer(d15:1(4E)/22:0); SM(d16:0/18:1(11E)), SM(d16:0/18:1(6Z)), SM(d16:0/18:1(9Z)), SM(d16:1(4E)/18:0), SM(d18:0/16:1(9Z)), SM(d16:0/18:1(11Z)), PE-Cer(d16:1(4E)/21:0), SM(iso-d17:1(4E)/17:0), SM(d18:1(4E)/16:0), PE-Cer(d14:1(4E)/23:0), SM(d14:1(4E)/20:0), SM(iso-d17:1(4E)/17:0), SM(d20:1(4E)/14:0), S…	LMSP03010042, LMSP03010043, LMSP03020010, LMSP03020023, LMSP03010003, LMSP03020017; SLM:000397868, SLM:000397908, SLM:000397922, SLM:000398017, SLM:000395853, SLM:000397875, SLM:000398650, SLM:000395896, SLM:000389794, SLM:000487561, SLM:000397769, SLM:000395941, SLM:000398342, SLM:000397634, SLM:000395839, SLM:000396739, SLM:000398243; HMDB0013464, HMDB0061712	C39H79N2O6P	DKD	SM(d16:1/18:0)	Sphingolipids	Phosphosphingolipids	SM	1	1	1	1	1	AKI; Control; DKD; Diabetes_Mellitus_Resilient; H-CKD	5	Shared Among All
703.575	s-2407-021118_2_s1_lip_pos_20250412_bg	SM(d16:1/18:0), SM(d17:1/17:0), PE-Cer(d14:1(4E)/23:0), PE-Cer(d16:1(4E)/21:0), SM(d18:1/16:0), PE-Cer(d15:1(4E)/22:0); SM(d16:0/18:1(11E)), SM(d16:0/18:1(6Z)), SM(d16:0/18:1(9Z)), SM(d16:1(4E)/18:0), SM(d18:0/16:1(9Z)), SM(d16:0/18:1(11Z)), PE-Cer(d16:1(4E)/21:0), SM(iso-d17:1(4E)/17:0), SM(d18:1(4E)/16:0), PE-Cer(d14:1(4E)/23:0), SM(d14:1(4E)/20:0), SM(iso-d17:1(4E)/17:0), SM(d20:1(4E)/14:0), S…	LMSP03010042, LMSP03010043, LMSP03020010, LMSP03020023, LMSP03010003, LMSP03020017; SLM:000397868, SLM:000397908, SLM:000397922, SLM:000398017, SLM:000395853, SLM:000397875, SLM:000398650, SLM:000395896, SLM:000389794, SLM:000487561, SLM:000397769, SLM:000395941, SLM:000398342, SLM:000397634, SLM:000395839, SLM:000396739, SLM:000398243; HMDB0013464, HMDB0061712	C39H79N2O6P	AKI	SM(d16:1/18:0)	Sphingolipids	Phosphosphingolipids	SM	1	1	1	1	1	AKI; Control; DKD; Diabetes_Mellitus_Resilient; H-CKD	5	Shared Among All
723.494	qc-077_2_s1_lip_pos_20250103_bg	PA(18:0/18:2(9Z,12Z)), PA(14:1(9Z)/22:1(11Z)), PA(16:0/20:2(11Z,14Z)), PA(20:2(11Z,14Z)/16:0), PA(22:2(13Z,16Z)/14:0), PA(18:2(9Z,12Z)/18:0), PA(18:1(9Z)/18:1(9Z)), PA(14:0/22:2(13Z,16Z)), PA(19:0/17:2(9Z,12Z)), PA(19:1(9Z)/17:1(9Z)), PA(20:1(11Z)/16:1(9Z)), PA(22:1(11Z)/14:1(9Z)), PA(16:1(9Z)/20:1(11Z)), PA(17:1(9Z)/19:1(9Z)), PA(17:2(9Z,12Z)/19:0); PA(20:1(11Z)/16:1(9Z)), PA(18:1(11Z)/18:1(11Z)…	LMGP10010036, LMGP10010133, LMGP10010195, LMGP10010562, LMGP10010757, LMGP10010876, LMGP10010962, LMGP10010105, LMGP10010459, LMGP10010487, LMGP10010533, LMGP10010727, LMGP10010215, LMGP10010263, LMGP10010292; SLM:000021543, SLM:000025433, SLM:000000679, SLM:000021623, SLM:000026566, SLM:000025947, SLM:000000677, SLM:000022177, SLM:000026215, SLM:000025361, SLM:000025426, SLM:000024182, SLM:00000…	C39H73O8P	Control	PA(18:0/18:2(9Z,12Z))	Glycerophospholipids	Glycerophosphates	PA	1	1	1	1	1	AKI; Control; DKD; Diabetes_Mellitus_Resilient; H-CKD	5	Shared Among All
723.494	s-2212-003371_4_s1_lip_pos_20250117_bg	PA(18:0/18:2(9Z,12Z)), PA(14:1(9Z)/22:1(11Z)), PA(16:0/20:2(11Z,14Z)), PA(20:2(11Z,14Z)/16:0), PA(22:2(13Z,16Z)/14:0), PA(18:2(9Z,12Z)/18:0), PA(18:1(9Z)/18:1(9Z)), PA(14:0/22:2(13Z,16Z)), PA(19:0/17:2(9Z,12Z)), PA(19:1(9Z)/17:1(9Z)), PA(20:1(11Z)/16:1(9Z)), PA(22:1(11Z)/14:1(9Z)), PA(16:1(9Z)/20:1(11Z)), PA(17:1(9Z)/19:1(9Z)), PA(17:2(9Z,12Z)/19:0); PA(20:1(11Z)/16:1(9Z)), PA(18:1(11Z)/18:1(11Z)…	LMGP10010036, LMGP10010133, LMGP10010195, LMGP10010562, LMGP10010757, LMGP10010876, LMGP10010962, LMGP10010105, LMGP10010459, LMGP10010487, LMGP10010533, LMGP10010727, LMGP10010215, LMGP10010263, LMGP10010292; SLM:000021543, SLM:000025433, SLM:000000679, SLM:000021623, SLM:000026566, SLM:000025947, SLM:000000677, SLM:000022177, SLM:000026215, SLM:000025361, SLM:000025426, SLM:000024182, SLM:00000…	C39H73O8P	Diabetes_Mellitus_Resilient	PA(18:0/18:2(9Z,12Z))	Glycerophospholipids	Glycerophosphates	PA	1	1	1	1	1	AKI; Control; DKD; Diabetes_Mellitus_Resilient; H-CKD	5	Shared Among All
723.494	s-2305-004587_3_s1_lip_pos_20250710_bg	PA(18:0/18:2(9Z,12Z)), PA(14:1(9Z)/22:1(11Z)), PA(16:0/20:2(11Z,14Z)), PA(20:2(11Z,14Z)/16:0), PA(22:2(13Z,16Z)/14:0), PA(18:2(9Z,12Z)/18:0), PA(18:1(9Z)/18:1(9Z)), PA(14:0/22:2(13Z,16Z)), PA(19:0/17:2(9Z,12Z)), PA(19:1(9Z)/17:1(9Z)), PA(20:1(11Z)/16:1(9Z)), PA(22:1(11Z)/14:1(9Z)), PA(16:1(9Z)/20:1(11Z)), PA(17:1(9Z)/19:1(9Z)), PA(17:2(9Z,12Z)/19:0); PA(20:1(11Z)/16:1(9Z)), PA(18:1(11Z)/18:1(11Z)…	LMGP10010036, LMGP10010133, LMGP10010195, LMGP10010562, LMGP10010757, LMGP10010876, LMGP10010962, LMGP10010105, LMGP10010459, LMGP10010487, LMGP10010533, LMGP10010727, LMGP10010215, LMGP10010263, LMGP10010292; SLM:000021543, SLM:000025433, SLM:000000679, SLM:000021623, SLM:000026566, SLM:000025947, SLM:000000677, SLM:000022177, SLM:000026215, SLM:000025361, SLM:000025426, SLM:000024182, SLM:00000…	C39H73O8P	H-CKD	PA(18:0/18:2(9Z,12Z))	Glycerophospholipids	Glycerophosphates	PA	1	1	1	1	1	AKI; Control; DKD; Diabetes_Mellitus_Resilient; H-CKD	5	Shared Among All
723.494	s-2310-016664_2_s1_lip_pos_20250117_bg	PA(18:0/18:2(9Z,12Z)), PA(14:1(9Z)/22:1(11Z)), PA(16:0/20:2(11Z,14Z)), PA(20:2(11Z,14Z)/16:0), PA(22:2(13Z,16Z)/14:0), PA(18:2(9Z,12Z)/18:0), PA(18:1(9Z)/18:1(9Z)), PA(14:0/22:2(13Z,16Z)), PA(19:0/17:2(9Z,12Z)), PA(19:1(9Z)/17:1(9Z)), PA(20:1(11Z)/16:1(9Z)), PA(22:1(11Z)/14:1(9Z)), PA(16:1(9Z)/20:1(11Z)), PA(17:1(9Z)/19:1(9Z)), PA(17:2(9Z,12Z)/19:0); PA(20:1(11Z)/16:1(9Z)), PA(18:1(11Z)/18:1(11Z)…	LMGP10010036, LMGP10010133, LMGP10010195, LMGP10010562, LMGP10010757, LMGP10010876, LMGP10010962, LMGP10010105, LMGP10010459, LMGP10010487, LMGP10010533, LMGP10010727, LMGP10010215, LMGP10010263, LMGP10010292; SLM:000021543, SLM:000025433, SLM:000000679, SLM:000021623, SLM:000026566, SLM:000025947, SLM:000000677, SLM:000022177, SLM:000026215, SLM:000025361, SLM:000025426, SLM:000024182, SLM:00000…	C39H73O8P	DKD	PA(18:0/18:2(9Z,12Z))	Glycerophospholipids	Glycerophosphates	PA	1	1	1	1	1	AKI; Control; DKD; Diabetes_Mellitus_Resilient; H-CKD	5	Shared Among All
723.494	s-2407-021118_2_s1_lip_pos_20250412_bg	PA(18:0/18:2(9Z,12Z)), PA(14:1(9Z)/22:1(11Z)), PA(16:0/20:2(11Z,14Z)), PA(20:2(11Z,14Z)/16:0), PA(22:2(13Z,16Z)/14:0), PA(18:2(9Z,12Z)/18:0), PA(18:1(9Z)/18:1(9Z)), PA(14:0/22:2(13Z,16Z)), PA(19:0/17:2(9Z,12Z)), PA(19:1(9Z)/17:1(9Z)), PA(20:1(11Z)/16:1(9Z)), PA(22:1(11Z)/14:1(9Z)), PA(16:1(9Z)/20:1(11Z)), PA(17:1(9Z)/19:1(9Z)), PA(17:2(9Z,12Z)/19:0); PA(20:1(11Z)/16:1(9Z)), PA(18:1(11Z)/18:1(11Z)…	LMGP10010036, LMGP10010133, LMGP10010195, LMGP10010562, LMGP10010757, LMGP10010876, LMGP10010962, LMGP10010105, LMGP10010459, LMGP10010487, LMGP10010533, LMGP10010727, LMGP10010215, LMGP10010263, LMGP10010292; SLM:000021543, SLM:000025433, SLM:000000679, SLM:000021623, SLM:000026566, SLM:000025947, SLM:000000677, SLM:000022177, SLM:000026215, SLM:000025361, SLM:000025426, SLM:000024182, SLM:00000…	C39H73O8P	AKI	PA(18:0/18:2(9Z,12Z))	Glycerophospholipids	Glycerophosphates	PA	1	1	1	1	1	AKI; Control; DKD; Diabetes_Mellitus_Resilient; H-CKD	5	Shared Among All
725.557	qc-077_2_s1_lip_pos_20250103_bg	SM(d16:1/18:0), SM(d17:1/17:0), PE-Cer(d14:1(4E)/23:0), PE-Cer(d16:1(4E)/21:0), SM(d18:1/16:0), PE-Cer(d15:1(4E)/22:0); SM(d16:0/18:1(11E)), SM(d16:0/18:1(6Z)), SM(d16:0/18:1(9Z)), SM(d16:1(4E)/18:0), SM(d18:0/16:1(9Z)), SM(d16:0/18:1(11Z)), PE-Cer(d16:1(4E)/21:0), SM(iso-d17:1(4E)/17:0), SM(d18:1(4E)/16:0), PE-Cer(d14:1(4E)/23:0), SM(d14:1(4E)/20:0), SM(iso-d17:1(4E)/17:0), SM(d20:1(4E)/14:0), S…	LMSP03010042, LMSP03010043, LMSP03020010, LMSP03020023, LMSP03010003, LMSP03020017; SLM:000397868, SLM:000397908, SLM:000397922, SLM:000398017, SLM:000395853, SLM:000397875, SLM:000398650, SLM:000395896, SLM:000389794, SLM:000487561, SLM:000397769, SLM:000395941, SLM:000398342, SLM:000397634, SLM:000395839, SLM:000396739, SLM:000398243; HMDB0013464, HMDB0061712	C39H79N2O6P	Control	SM(d16:1/18:0)	Sphingolipids	Phosphosphingolipids	SM	1	1	1	1	1	AKI; Control; DKD; Diabetes_Mellitus_Resilient; H-CKD	5	Shared Among All
725.557	s-2212-003371_4_s1_lip_pos_20250117_bg	SM(d16:1/18:0), SM(d17:1/17:0), PE-Cer(d14:1(4E)/23:0), PE-Cer(d16:1(4E)/21:0), SM(d18:1/16:0), PE-Cer(d15:1(4E)/22:0); SM(d16:0/18:1(11E)), SM(d16:0/18:1(6Z)), SM(d16:0/18:1(9Z)), SM(d16:1(4E)/18:0), SM(d18:0/16:1(9Z)), SM(d16:0/18:1(11Z)), PE-Cer(d16:1(4E)/21:0), SM(iso-d17:1(4E)/17:0), SM(d18:1(4E)/16:0), PE-Cer(d14:1(4E)/23:0), SM(d14:1(4E)/20:0), SM(iso-d17:1(4E)/17:0), SM(d20:1(4E)/14:0), S…	LMSP03010042, LMSP03010043, LMSP03020010, LMSP03020023, LMSP03010003, LMSP03020017; SLM:000397868, SLM:000397908, SLM:000397922, SLM:000398017, SLM:000395853, SLM:000397875, SLM:000398650, SLM:000395896, SLM:000389794, SLM:000487561, SLM:000397769, SLM:000395941, SLM:000398342, SLM:000397634, SLM:000395839, SLM:000396739, SLM:000398243; HMDB0013464, HMDB0061712	C39H79N2O6P	Diabetes_Mellitus_Resilient	SM(d16:1/18:0)	Sphingolipids	Phosphosphingolipids	SM	1	1	1	1	1	AKI; Control; DKD; Diabetes_Mellitus_Resilient; H-CKD	5	Shared Among All
725.557	s-2305-004587_3_s1_lip_pos_20250710_bg	SM(d16:1/18:0), SM(d17:1/17:0), PE-Cer(d14:1(4E)/23:0), PE-Cer(d16:1(4E)/21:0), SM(d18:1/16:0), PE-Cer(d15:1(4E)/22:0); SM(d16:0/18:1(11E)), SM(d16:0/18:1(6Z)), SM(d16:0/18:1(9Z)), SM(d16:1(4E)/18:0), SM(d18:0/16:1(9Z)), SM(d16:0/18:1(11Z)), PE-Cer(d16:1(4E)/21:0), SM(iso-d17:1(4E)/17:0), SM(d18:1(4E)/16:0), PE-Cer(d14:1(4E)/23:0), SM(d14:1(4E)/20:0), SM(iso-d17:1(4E)/17:0), SM(d20:1(4E)/14:0), S…	LMSP03010042, LMSP03010043, LMSP03020010, LMSP03020023, LMSP03010003, LMSP03020017; SLM:000397868, SLM:000397908, SLM:000397922, SLM:000398017, SLM:000395853, SLM:000397875, SLM:000398650, SLM:000395896, SLM:000389794, SLM:000487561, SLM:000397769, SLM:000395941, SLM:000398342, SLM:000397634, SLM:000395839, SLM:000396739, SLM:000398243; HMDB0013464, HMDB0061712	C39H79N2O6P	H-CKD	SM(d16:1/18:0)	Sphingolipids	Phosphosphingolipids	SM	1	1	1	1	1	AKI; Control; DKD; Diabetes_Mellitus_Resilient; H-CKD	5	Shared Among All
725.557	s-2310-016664_2_s1_lip_pos_20250117_bg	SM(d16:1/18:0), SM(d17:1/17:0), PE-Cer(d14:1(4E)/23:0), PE-Cer(d16:1(4E)/21:0), SM(d18:1/16:0), PE-Cer(d15:1(4E)/22:0); SM(d16:0/18:1(11E)), SM(d16:0/18:1(6Z)), SM(d16:0/18:1(9Z)), SM(d16:1(4E)/18:0), SM(d18:0/16:1(9Z)), SM(d16:0/18:1(11Z)), PE-Cer(d16:1(4E)/21:0), SM(iso-d17:1(4E)/17:0), SM(d18:1(4E)/16:0), PE-Cer(d14:1(4E)/23:0), SM(d14:1(4E)/20:0), SM(iso-d17:1(4E)/17:0), SM(d20:1(4E)/14:0), S…	LMSP03010042, LMSP03010043, LMSP03020010, LMSP03020023, LMSP03010003, LMSP03020017; SLM:000397868, SLM:000397908, SLM:000397922, SLM:000398017, SLM:000395853, SLM:000397875, SLM:000398650, SLM:000395896, SLM:000389794, SLM:000487561, SLM:000397769, SLM:000395941, SLM:000398342, SLM:000397634, SLM:000395839, SLM:000396739, SLM:000398243; HMDB0013464, HMDB0061712	C39H79N2O6P	DKD	SM(d16:1/18:0)	Sphingolipids	Phosphosphingolipids	SM	1	1	1	1	1	AKI; Control; DKD; Diabetes_Mellitus_Resilient; H-CKD	5	Shared Among All
725.557	s-2407-021118_2_s1_lip_pos_20250412_bg	SM(d16:1/18:0), SM(d17:1/17:0), PE-Cer(d14:1(4E)/23:0), PE-Cer(d16:1(4E)/21:0), SM(d18:1/16:0), PE-Cer(d15:1(4E)/22:0); SM(d16:0/18:1(11E)), SM(d16:0/18:1(6Z)), SM(d16:0/18:1(9Z)), SM(d16:1(4E)/18:0), SM(d18:0/16:1(9Z)), SM(d16:0/18:1(11Z)), PE-Cer(d16:1(4E)/21:0), SM(iso-d17:1(4E)/17:0), SM(d18:1(4E)/16:0), PE-Cer(d14:1(4E)/23:0), SM(d14:1(4E)/20:0), SM(iso-d17:1(4E)/17:0), SM(d20:1(4E)/14:0), S…	LMSP03010042, LMSP03010043, LMSP03020010, LMSP03020023, LMSP03010003, LMSP03020017; SLM:000397868, SLM:000397908, SLM:000397922, SLM:000398017, SLM:000395853, SLM:000397875, SLM:000398650, SLM:000395896, SLM:000389794, SLM:000487561, SLM:000397769, SLM:000395941, SLM:000398342, SLM:000397634, SLM:000395839, SLM:000396739, SLM:000398243; HMDB0013464, HMDB0061712	C39H79N2O6P	AKI	SM(d16:1/18:0)	Sphingolipids	Phosphosphingolipids	SM	1	1	1	1	1	AKI; Control; DKD; Diabetes_Mellitus_Resilient; H-CKD	5	Shared Among All
734.569	qc-077_2_s1_lip_pos_20250103_bg	PC(11:0/21:0), PC(13:0/19:0), PC(14:0/18:0), PC(17:0/15:0), PC(20:0/12:0), PC(19:0/13:0), PC(21:0/11:0), PC(22:0/10:0), PE(18:0(10(R)Me)/16:0), PE(13:0/22:0), PE(14:0/21:0), PE(15:0/20:0), PE(18:0/17:0), PE(22:0/13:0), PE(17:0/18:0), PC(10:0/22:0), PC(12:0/20:0), PC(15:0/17:0), PC(16:0/16:0), PC(18:0/14:0), PE(19:0/16:0), PE(16:0/19:0), PE(21:0/14:0), PC(9:0/23:0), PE(20:0/15:0); PC(15:0/17:0), P…	LMGP01010418, LMGP01010463, LMGP01010488, LMGP01010704, LMGP01010997, LMGP01010970, LMGP01011062, LMGP01011080, LMGP02010357, LMGP02010401, LMGP02010418, LMGP02010463, LMGP02010625, LMGP02011164, LMGP02011212, LMGP01010397, LMGP01010444, LMGP01010537, LMGP01010564, LMGP01010739, LMGP02010171, LMGP02010173, LMGP02011168, LMGP01011267, LMGP02010825; SLM:000013687, SLM:000035697, SLM:000031752, SLM:…	C40H80NO8P	Control	PC(11:0/21:0)	Glycerophospholipids	Glycerophosphocholines	PC	1	1	1	1	1	AKI; Control; DKD; Diabetes_Mellitus_Resilient; H-CKD	5	Shared Among All
734.569	s-2212-003371_4_s1_lip_pos_20250117_bg	PC(11:0/21:0), PC(13:0/19:0), PC(14:0/18:0), PC(17:0/15:0), PC(20:0/12:0), PC(19:0/13:0), PC(21:0/11:0), PC(22:0/10:0), PE(18:0(10(R)Me)/16:0), PE(13:0/22:0), PE(14:0/21:0), PE(15:0/20:0), PE(18:0/17:0), PE(22:0/13:0), PE(17:0/18:0), PC(10:0/22:0), PC(12:0/20:0), PC(15:0/17:0), PC(16:0/16:0), PC(18:0/14:0), PE(19:0/16:0), PE(16:0/19:0), PE(21:0/14:0), PC(9:0/23:0), PE(20:0/15:0); PC(15:0/17:0), P…	LMGP01010418, LMGP01010463, LMGP01010488, LMGP01010704, LMGP01010997, LMGP01010970, LMGP01011062, LMGP01011080, LMGP02010357, LMGP02010401, LMGP02010418, LMGP02010463, LMGP02010625, LMGP02011164, LMGP02011212, LMGP01010397, LMGP01010444, LMGP01010537, LMGP01010564, LMGP01010739, LMGP02010171, LMGP02010173, LMGP02011168, LMGP01011267, LMGP02010825; SLM:000013687, SLM:000035697, SLM:000031752, SLM:…	C40H80NO8P	Diabetes_Mellitus_Resilient	PC(11:0/21:0)	Glycerophospholipids	Glycerophosphocholines	PC	1	1	1	1	1	AKI; Control; DKD; Diabetes_Mellitus_Resilient; H-CKD	5	Shared Among All
734.569	s-2305-004587_3_s1_lip_pos_20250710_bg	PC(11:0/21:0), PC(13:0/19:0), PC(14:0/18:0), PC(17:0/15:0), PC(20:0/12:0), PC(19:0/13:0), PC(21:0/11:0), PC(22:0/10:0), PE(18:0(10(R)Me)/16:0), PE(13:0/22:0), PE(14:0/21:0), PE(15:0/20:0), PE(18:0/17:0), PE(22:0/13:0), PE(17:0/18:0), PC(10:0/22:0), PC(12:0/20:0), PC(15:0/17:0), PC(16:0/16:0), PC(18:0/14:0), PE(19:0/16:0), PE(16:0/19:0), PE(21:0/14:0), PC(9:0/23:0), PE(20:0/15:0); PC(15:0/17:0), P…	LMGP01010418, LMGP01010463, LMGP01010488, LMGP01010704, LMGP01010997, LMGP01010970, LMGP01011062, LMGP01011080, LMGP02010357, LMGP02010401, LMGP02010418, LMGP02010463, LMGP02010625, LMGP02011164, LMGP02011212, LMGP01010397, LMGP01010444, LMGP01010537, LMGP01010564, LMGP01010739, LMGP02010171, LMGP02010173, LMGP02011168, LMGP01011267, LMGP02010825; SLM:000013687, SLM:000035697, SLM:000031752, SLM:…	C40H80NO8P	H-CKD	PC(11:0/21:0)	Glycerophospholipids	Glycerophosphocholines	PC	1	1	1	1	1	AKI; Control; DKD; Diabetes_Mellitus_Resilient; H-CKD	5	Shared Among All
734.569	s-2310-016664_2_s1_lip_pos_20250117_bg	PC(11:0/21:0), PC(13:0/19:0), PC(14:0/18:0), PC(17:0/15:0), PC(20:0/12:0), PC(19:0/13:0), PC(21:0/11:0), PC(22:0/10:0), PE(18:0(10(R)Me)/16:0), PE(13:0/22:0), PE(14:0/21:0), PE(15:0/20:0), PE(18:0/17:0), PE(22:0/13:0), PE(17:0/18:0), PC(10:0/22:0), PC(12:0/20:0), PC(15:0/17:0), PC(16:0/16:0), PC(18:0/14:0), PE(19:0/16:0), PE(16:0/19:0), PE(21:0/14:0), PC(9:0/23:0), PE(20:0/15:0); PC(15:0/17:0), P…	LMGP01010418, LMGP01010463, LMGP01010488, LMGP01010704, LMGP01010997, LMGP01010970, LMGP01011062, LMGP01011080, LMGP02010357, LMGP02010401, LMGP02010418, LMGP02010463, LMGP02010625, LMGP02011164, LMGP02011212, LMGP01010397, LMGP01010444, LMGP01010537, LMGP01010564, LMGP01010739, LMGP02010171, LMGP02010173, LMGP02011168, LMGP01011267, LMGP02010825; SLM:000013687, SLM:000035697, SLM:000031752, SLM:…	C40H80NO8P	DKD	PC(11:0/21:0)	Glycerophospholipids	Glycerophosphocholines	PC	1	1	1	1	1	AKI; Control; DKD; Diabetes_Mellitus_Resilient; H-CKD	5	Shared Among All
734.569	s-2407-021118_2_s1_lip_pos_20250412_bg	PC(11:0/21:0), PC(13:0/19:0), PC(14:0/18:0), PC(17:0/15:0), PC(20:0/12:0), PC(19:0/13:0), PC(21:0/11:0), PC(22:0/10:0), PE(18:0(10(R)Me)/16:0), PE(13:0/22:0), PE(14:0/21:0), PE(15:0/20:0), PE(18:0/17:0), PE(22:0/13:0), PE(17:0/18:0), PC(10:0/22:0), PC(12:0/20:0), PC(15:0/17:0), PC(16:0/16:0), PC(18:0/14:0), PE(19:0/16:0), PE(16:0/19:0), PE(21:0/14:0), PC(9:0/23:0), PE(20:0/15:0); PC(15:0/17:0), P…	LMGP01010418, LMGP01010463, LMGP01010488, LMGP01010704, LMGP01010997, LMGP01010970, LMGP01011062, LMGP01011080, LMGP02010357, LMGP02010401, LMGP02010418, LMGP02010463, LMGP02010625, LMGP02011164, LMGP02011212, LMGP01010397, LMGP01010444, LMGP01010537, LMGP01010564, LMGP01010739, LMGP02010171, LMGP02010173, LMGP02011168, LMGP01011267, LMGP02010825; SLM:000013687, SLM:000035697, SLM:000031752, SLM:…	C40H80NO8P	AKI	PC(11:0/21:0)	Glycerophospholipids	Glycerophosphocholines	PC	1	1	1	1	1	AKI; Control; DKD; Diabetes_Mellitus_Resilient; H-CKD	5	Shared Among All
742.536	qc-077_2_s1_lip_pos_20250103_bg	PE(13:0/21:0), PC(15:0/16:0), PC(16:0/15:0), PC(19:0/12:0), PC(12:0/19:0), PC(17:0/14:0), PE-NMe2(16:0/16:0), PE(14:0/20:0), PE(15:0/19:0), PC(11:0/20:0), PC(13:0/18:0), PC(9:0/22:0), PC(10:0/21:0), PC(20:0/11:0), PC(21:0/10:0), PC(18:0/13:0), PE(22:0/12:0), PE(21:0/13:0), PE(20:0/14:0), PE(19:0/15:0), PE(18:0/16:0), PE(17:0/17:0), PE(16:0/18:0), PE(12:0/22:0), PC(14:0/17:0); PE(16:0/18:0), PC(16…	LMGP02011252, LMGP01010532, LMGP01010562, LMGP01010967, LMGP01011327, LMGP01011499, LMGP02010325, LMGP02011243, LMGP02011231, LMGP01010417, LMGP01011346, LMGP01011266, LMGP01010396, LMGP01010996, LMGP01011061, LMGP01011581, LMGP02011165, LMGP02011169, LMGP02011180, LMGP02011185, LMGP02011205, LMGP02011213, LMGP02011225, LMGP02011258, LMGP01011366; SLM:000035699, SLM:000013270, SLM:000030560, SLM:…	C39H78NO8P	Control	PE(13:0/21:0)	Glycerophospholipids	Glycerophosphoethanolamines	Diacylglycerophosphoethanolamines	1	1	1	1	1	AKI; Control; DKD; Diabetes_Mellitus_Resilient; H-CKD	5	Shared Among All
742.536	s-2212-003371_4_s1_lip_pos_20250117_bg	PE(13:0/21:0), PC(15:0/16:0), PC(16:0/15:0), PC(19:0/12:0), PC(12:0/19:0), PC(17:0/14:0), PE-NMe2(16:0/16:0), PE(14:0/20:0), PE(15:0/19:0), PC(11:0/20:0), PC(13:0/18:0), PC(9:0/22:0), PC(10:0/21:0), PC(20:0/11:0), PC(21:0/10:0), PC(18:0/13:0), PE(22:0/12:0), PE(21:0/13:0), PE(20:0/14:0), PE(19:0/15:0), PE(18:0/16:0), PE(17:0/17:0), PE(16:0/18:0), PE(12:0/22:0), PC(14:0/17:0); PE(16:0/18:0), PC(16…	LMGP02011252, LMGP01010532, LMGP01010562, LMGP01010967, LMGP01011327, LMGP01011499, LMGP02010325, LMGP02011243, LMGP02011231, LMGP01010417, LMGP01011346, LMGP01011266, LMGP01010396, LMGP01010996, LMGP01011061, LMGP01011581, LMGP02011165, LMGP02011169, LMGP02011180, LMGP02011185, LMGP02011205, LMGP02011213, LMGP02011225, LMGP02011258, LMGP01011366; SLM:000035699, SLM:000013270, SLM:000030560, SLM:…	C39H78NO8P	Diabetes_Mellitus_Resilient	PE(13:0/21:0)	Glycerophospholipids	Glycerophosphoethanolamines	Diacylglycerophosphoethanolamines	1	1	1	1	1	AKI; Control; DKD; Diabetes_Mellitus_Resilient; H-CKD	5	Shared Among All
742.536	s-2305-004587_3_s1_lip_pos_20250710_bg	PE(13:0/21:0), PC(15:0/16:0), PC(16:0/15:0), PC(19:0/12:0), PC(12:0/19:0), PC(17:0/14:0), PE-NMe2(16:0/16:0), PE(14:0/20:0), PE(15:0/19:0), PC(11:0/20:0), PC(13:0/18:0), PC(9:0/22:0), PC(10:0/21:0), PC(20:0/11:0), PC(21:0/10:0), PC(18:0/13:0), PE(22:0/12:0), PE(21:0/13:0), PE(20:0/14:0), PE(19:0/15:0), PE(18:0/16:0), PE(17:0/17:0), PE(16:0/18:0), PE(12:0/22:0), PC(14:0/17:0); PE(16:0/18:0), PC(16…	LMGP02011252, LMGP01010532, LMGP01010562, LMGP01010967, LMGP01011327, LMGP01011499, LMGP02010325, LMGP02011243, LMGP02011231, LMGP01010417, LMGP01011346, LMGP01011266, LMGP01010396, LMGP01010996, LMGP01011061, LMGP01011581, LMGP02011165, LMGP02011169, LMGP02011180, LMGP02011185, LMGP02011205, LMGP02011213, LMGP02011225, LMGP02011258, LMGP01011366; SLM:000035699, SLM:000013270, SLM:000030560, SLM:…	C39H78NO8P	H-CKD	PE(13:0/21:0)	Glycerophospholipids	Glycerophosphoethanolamines	Diacylglycerophosphoethanolamines	1	1	1	1	1	AKI; Control; DKD; Diabetes_Mellitus_Resilient; H-CKD	5	Shared Among All
742.536	s-2310-016664_2_s1_lip_pos_20250117_bg	PE(13:0/21:0), PC(15:0/16:0), PC(16:0/15:0), PC(19:0/12:0), PC(12:0/19:0), PC(17:0/14:0), PE-NMe2(16:0/16:0), PE(14:0/20:0), PE(15:0/19:0), PC(11:0/20:0), PC(13:0/18:0), PC(9:0/22:0), PC(10:0/21:0), PC(20:0/11:0), PC(21:0/10:0), PC(18:0/13:0), PE(22:0/12:0), PE(21:0/13:0), PE(20:0/14:0), PE(19:0/15:0), PE(18:0/16:0), PE(17:0/17:0), PE(16:0/18:0), PE(12:0/22:0), PC(14:0/17:0); PE(16:0/18:0), PC(16…	LMGP02011252, LMGP01010532, LMGP01010562, LMGP01010967, LMGP01011327, LMGP01011499, LMGP02010325, LMGP02011243, LMGP02011231, LMGP01010417, LMGP01011346, LMGP01011266, LMGP01010396, LMGP01010996, LMGP01011061, LMGP01011581, LMGP02011165, LMGP02011169, LMGP02011180, LMGP02011185, LMGP02011205, LMGP02011213, LMGP02011225, LMGP02011258, LMGP01011366; SLM:000035699, SLM:000013270, SLM:000030560, SLM:…	C39H78NO8P	DKD	PE(13:0/21:0)	Glycerophospholipids	Glycerophosphoethanolamines	Diacylglycerophosphoethanolamines	1	1	1	1	1	AKI; Control; DKD; Diabetes_Mellitus_Resilient; H-CKD	5	Shared Among All
742.536	s-2407-021118_2_s1_lip_pos_20250412_bg	PE(13:0/21:0), PC(15:0/16:0), PC(16:0/15:0), PC(19:0/12:0), PC(12:0/19:0), PC(17:0/14:0), PE-NMe2(16:0/16:0), PE(14:0/20:0), PE(15:0/19:0), PC(11:0/20:0), PC(13:0/18:0), PC(9:0/22:0), PC(10:0/21:0), PC(20:0/11:0), PC(21:0/10:0), PC(18:0/13:0), PE(22:0/12:0), PE(21:0/13:0), PE(20:0/14:0), PE(19:0/15:0), PE(18:0/16:0), PE(17:0/17:0), PE(16:0/18:0), PE(12:0/22:0), PC(14:0/17:0); PE(16:0/18:0), PC(16…	LMGP02011252, LMGP01010532, LMGP01010562, LMGP01010967, LMGP01011327, LMGP01011499, LMGP02010325, LMGP02011243, LMGP02011231, LMGP01010417, LMGP01011346, LMGP01011266, LMGP01010396, LMGP01010996, LMGP01011061, LMGP01011581, LMGP02011165, LMGP02011169, LMGP02011180, LMGP02011185, LMGP02011205, LMGP02011213, LMGP02011225, LMGP02011258, LMGP01011366; SLM:000035699, SLM:000013270, SLM:000030560, SLM:…	C39H78NO8P	AKI	PE(13:0/21:0)	Glycerophospholipids	Glycerophosphoethanolamines	Diacylglycerophosphoethanolamines	1	1	1	1	1	AKI; Control; DKD; Diabetes_Mellitus_Resilient; H-CKD	5	Shared Among All
753.588	qc-077_2_s1_lip_pos_20250103_bg	SM(d16:1/20:0), PE-Cer(d15:1(4E)/24:0), SM(d18:1/18:0), SM(d18:0/18:1(9Z)), PE-Cer(d14:1(4E)/25:0), PE-Cer(d16:1(4E)/23:0); PE-Cer(d18:1(4E)/21:0), SM(d14:1(4E)/22:0), SM(d20:0/16:1(6Z)), PE-Cer(d16:1(4E)/23:0), SM(d16:1(4E)/20:0), SM(d18:0/18:1(6Z)), SM(d18:1(4E)/18:0), SM(d14:0/22:1(13Z)), SM(d20:0/16:1(9Z)), SM(d18:0/18:1(9Z)), SM(d18:0/18:1(11E)), SM(d16:0/20:1(11Z)), SM(d20:1(4E)/16:0), SM(i…	LMSP03010052, LMSP03020018, LMSP03010001, LMSP03010031, LMSP03020013, LMSP03020025; SLM:000396734, SLM:000397767, SLM:000398227, SLM:000487548, SLM:000398009, SLM:000395840, SLM:000395267, SLM:000397642, SLM:000398241, SLM:000395854, SLM:000395800, SLM:000397874, SLM:000398333, SLM:000395944, SLM:000395807; HMDB0012088, HMDB0012089, HMDB0062559	C41H83N2O6P	Control	SM(d16:1/20:0)	Sphingolipids	Phosphosphingolipids	SM	1	1	1	1	1	AKI; Control; DKD; Diabetes_Mellitus_Resilient; H-CKD	5	Shared Among All
753.588	s-2212-003371_4_s1_lip_pos_20250117_bg	SM(d16:1/20:0), PE-Cer(d15:1(4E)/24:0), SM(d18:1/18:0), SM(d18:0/18:1(9Z)), PE-Cer(d14:1(4E)/25:0), PE-Cer(d16:1(4E)/23:0); PE-Cer(d18:1(4E)/21:0), SM(d14:1(4E)/22:0), SM(d20:0/16:1(6Z)), PE-Cer(d16:1(4E)/23:0), SM(d16:1(4E)/20:0), SM(d18:0/18:1(6Z)), SM(d18:1(4E)/18:0), SM(d14:0/22:1(13Z)), SM(d20:0/16:1(9Z)), SM(d18:0/18:1(9Z)), SM(d18:0/18:1(11E)), SM(d16:0/20:1(11Z)), SM(d20:1(4E)/16:0), SM(i…	LMSP03010052, LMSP03020018, LMSP03010001, LMSP03010031, LMSP03020013, LMSP03020025; SLM:000396734, SLM:000397767, SLM:000398227, SLM:000487548, SLM:000398009, SLM:000395840, SLM:000395267, SLM:000397642, SLM:000398241, SLM:000395854, SLM:000395800, SLM:000397874, SLM:000398333, SLM:000395944, SLM:000395807; HMDB0012088, HMDB0012089, HMDB0062559	C41H83N2O6P	Diabetes_Mellitus_Resilient	SM(d16:1/20:0)	Sphingolipids	Phosphosphingolipids	SM	1	1	1	1	1	AKI; Control; DKD; Diabetes_Mellitus_Resilient; H-CKD	5	Shared Among All
753.588	s-2305-004587_3_s1_lip_pos_20250710_bg	SM(d16:1/20:0), PE-Cer(d15:1(4E)/24:0), SM(d18:1/18:0), SM(d18:0/18:1(9Z)), PE-Cer(d14:1(4E)/25:0), PE-Cer(d16:1(4E)/23:0); PE-Cer(d18:1(4E)/21:0), SM(d14:1(4E)/22:0), SM(d20:0/16:1(6Z)), PE-Cer(d16:1(4E)/23:0), SM(d16:1(4E)/20:0), SM(d18:0/18:1(6Z)), SM(d18:1(4E)/18:0), SM(d14:0/22:1(13Z)), SM(d20:0/16:1(9Z)), SM(d18:0/18:1(9Z)), SM(d18:0/18:1(11E)), SM(d16:0/20:1(11Z)), SM(d20:1(4E)/16:0), SM(i…	LMSP03010052, LMSP03020018, LMSP03010001, LMSP03010031, LMSP03020013, LMSP03020025; SLM:000396734, SLM:000397767, SLM:000398227, SLM:000487548, SLM:000398009, SLM:000395840, SLM:000395267, SLM:000397642, SLM:000398241, SLM:000395854, SLM:000395800, SLM:000397874, SLM:000398333, SLM:000395944, SLM:000395807; HMDB0012088, HMDB0012089, HMDB0062559	C41H83N2O6P	H-CKD	SM(d16:1/20:0)	Sphingolipids	Phosphosphingolipids	SM	1	1	1	1	1	AKI; Control; DKD; Diabetes_Mellitus_Resilient; H-CKD	5	Shared Among All
753.588	s-2310-016664_2_s1_lip_pos_20250117_bg	SM(d16:1/20:0), PE-Cer(d15:1(4E)/24:0), SM(d18:1/18:0), SM(d18:0/18:1(9Z)), PE-Cer(d14:1(4E)/25:0), PE-Cer(d16:1(4E)/23:0); PE-Cer(d18:1(4E)/21:0), SM(d14:1(4E)/22:0), SM(d20:0/16:1(6Z)), PE-Cer(d16:1(4E)/23:0), SM(d16:1(4E)/20:0), SM(d18:0/18:1(6Z)), SM(d18:1(4E)/18:0), SM(d14:0/22:1(13Z)), SM(d20:0/16:1(9Z)), SM(d18:0/18:1(9Z)), SM(d18:0/18:1(11E)), SM(d16:0/20:1(11Z)), SM(d20:1(4E)/16:0), SM(i…	LMSP03010052, LMSP03020018, LMSP03010001, LMSP03010031, LMSP03020013, LMSP03020025; SLM:000396734, SLM:000397767, SLM:000398227, SLM:000487548, SLM:000398009, SLM:000395840, SLM:000395267, SLM:000397642, SLM:000398241, SLM:000395854, SLM:000395800, SLM:000397874, SLM:000398333, SLM:000395944, SLM:000395807; HMDB0012088, HMDB0012089, HMDB0062559	C41H83N2O6P	DKD	SM(d16:1/20:0)	Sphingolipids	Phosphosphingolipids	SM	1	1	1	1	1	AKI; Control; DKD; Diabetes_Mellitus_Resilient; H-CKD	5	Shared Among All
753.588	s-2407-021118_2_s1_lip_pos_20250412_bg	SM(d16:1/20:0), PE-Cer(d15:1(4E)/24:0), SM(d18:1/18:0), SM(d18:0/18:1(9Z)), PE-Cer(d14:1(4E)/25:0), PE-Cer(d16:1(4E)/23:0); PE-Cer(d18:1(4E)/21:0), SM(d14:1(4E)/22:0), SM(d20:0/16:1(6Z)), PE-Cer(d16:1(4E)/23:0), SM(d16:1(4E)/20:0), SM(d18:0/18:1(6Z)), SM(d18:1(4E)/18:0), SM(d14:0/22:1(13Z)), SM(d20:0/16:1(9Z)), SM(d18:0/18:1(9Z)), SM(d18:0/18:1(11E)), SM(d16:0/20:1(11Z)), SM(d20:1(4E)/16:0), SM(i…	LMSP03010052, LMSP03020018, LMSP03010001, LMSP03010031, LMSP03020013, LMSP03020025; SLM:000396734, SLM:000397767, SLM:000398227, SLM:000487548, SLM:000398009, SLM:000395840, SLM:000395267, SLM:000397642, SLM:000398241, SLM:000395854, SLM:000395800, SLM:000397874, SLM:000398333, SLM:000395944, SLM:000395807; HMDB0012088, HMDB0012089, HMDB0062559	C41H83N2O6P	AKI	SM(d16:1/20:0)	Sphingolipids	Phosphosphingolipids	SM	1	1	1	1	1	AKI; Control; DKD; Diabetes_Mellitus_Resilient; H-CKD	5	Shared Among All
754.536	qc-077_2_s1_lip_pos_20250103_bg	PC(12:0/20:1(11Z)), PC(17:1(9Z)/15:0), PC(14:0/18:1(9Z)), PC(16:0/16:1(9Z)), PC(13:0/19:1(9Z)), PC(14:1(9Z)/18:0), PC(15:1(9Z)/17:0), PC(18:0/14:1(9Z)), PC(18:1(11Z)/14:0), PC(19:1(9Z)/13:0), PC(20:1(11Z)/12:0), PE(13:0/22:1(11Z)), PE(16:0/19:1(9Z)), PE(17:1(9Z)/18:0), PE(18:0/17:1(9Z)), PE(20:1(11Z)/15:0), PE(17:0/18:1(9Z)), PC(14:0/18:1(11Z)), PC(18:1(9Z)/14:0), PC(16:1(9Z)/16:0), PC(17:0/15:1(…	LMGP01011329, LMGP01011525, LMGP01010492, LMGP01010566, LMGP01011352, LMGP01011389, LMGP01011439, LMGP01011582, LMGP01012145, LMGP01011757, LMGP01011805, LMGP02010402, LMGP02010509, LMGP02010571, LMGP02010626, LMGP02010845, LMGP02011211, LMGP01010490, LMGP01010882, LMGP01011479, LMGP01011500, LMGP02010446, LMGP02010464, LMGP02010493, LMGP02010527, LMGP02010640, LMGP02010771, LMGP02010991, LMGP020…	C40H78NO8P	Control	PC(12:0/20:1(11Z))	Glycerophospholipids	Glycerophosphocholines	PC	1	1	1	1	1	AKI; Control; DKD; Diabetes_Mellitus_Resilient; H-CKD	5	Shared Among All
754.536	s-2212-003371_4_s1_lip_pos_20250117_bg	PC(12:0/20:1(11Z)), PC(17:1(9Z)/15:0), PC(14:0/18:1(9Z)), PC(16:0/16:1(9Z)), PC(13:0/19:1(9Z)), PC(14:1(9Z)/18:0), PC(15:1(9Z)/17:0), PC(18:0/14:1(9Z)), PC(18:1(11Z)/14:0), PC(19:1(9Z)/13:0), PC(20:1(11Z)/12:0), PE(13:0/22:1(11Z)), PE(16:0/19:1(9Z)), PE(17:1(9Z)/18:0), PE(18:0/17:1(9Z)), PE(20:1(11Z)/15:0), PE(17:0/18:1(9Z)), PC(14:0/18:1(11Z)), PC(18:1(9Z)/14:0), PC(16:1(9Z)/16:0), PC(17:0/15:1(…	LMGP01011329, LMGP01011525, LMGP01010492, LMGP01010566, LMGP01011352, LMGP01011389, LMGP01011439, LMGP01011582, LMGP01012145, LMGP01011757, LMGP01011805, LMGP02010402, LMGP02010509, LMGP02010571, LMGP02010626, LMGP02010845, LMGP02011211, LMGP01010490, LMGP01010882, LMGP01011479, LMGP01011500, LMGP02010446, LMGP02010464, LMGP02010493, LMGP02010527, LMGP02010640, LMGP02010771, LMGP02010991, LMGP020…	C40H78NO8P	Diabetes_Mellitus_Resilient	PC(12:0/20:1(11Z))	Glycerophospholipids	Glycerophosphocholines	PC	1	1	1	1	1	AKI; Control; DKD; Diabetes_Mellitus_Resilient; H-CKD	5	Shared Among All
754.536	s-2305-004587_3_s1_lip_pos_20250710_bg	PC(12:0/20:1(11Z)), PC(17:1(9Z)/15:0), PC(14:0/18:1(9Z)), PC(16:0/16:1(9Z)), PC(13:0/19:1(9Z)), PC(14:1(9Z)/18:0), PC(15:1(9Z)/17:0), PC(18:0/14:1(9Z)), PC(18:1(11Z)/14:0), PC(19:1(9Z)/13:0), PC(20:1(11Z)/12:0), PE(13:0/22:1(11Z)), PE(16:0/19:1(9Z)), PE(17:1(9Z)/18:0), PE(18:0/17:1(9Z)), PE(20:1(11Z)/15:0), PE(17:0/18:1(9Z)), PC(14:0/18:1(11Z)), PC(18:1(9Z)/14:0), PC(16:1(9Z)/16:0), PC(17:0/15:1(…	LMGP01011329, LMGP01011525, LMGP01010492, LMGP01010566, LMGP01011352, LMGP01011389, LMGP01011439, LMGP01011582, LMGP01012145, LMGP01011757, LMGP01011805, LMGP02010402, LMGP02010509, LMGP02010571, LMGP02010626, LMGP02010845, LMGP02011211, LMGP01010490, LMGP01010882, LMGP01011479, LMGP01011500, LMGP02010446, LMGP02010464, LMGP02010493, LMGP02010527, LMGP02010640, LMGP02010771, LMGP02010991, LMGP020…	C40H78NO8P	H-CKD	PC(12:0/20:1(11Z))	Glycerophospholipids	Glycerophosphocholines	PC	1	1	1	1	1	AKI; Control; DKD; Diabetes_Mellitus_Resilient; H-CKD	5	Shared Among All
754.536	s-2310-016664_2_s1_lip_pos_20250117_bg	PC(12:0/20:1(11Z)), PC(17:1(9Z)/15:0), PC(14:0/18:1(9Z)), PC(16:0/16:1(9Z)), PC(13:0/19:1(9Z)), PC(14:1(9Z)/18:0), PC(15:1(9Z)/17:0), PC(18:0/14:1(9Z)), PC(18:1(11Z)/14:0), PC(19:1(9Z)/13:0), PC(20:1(11Z)/12:0), PE(13:0/22:1(11Z)), PE(16:0/19:1(9Z)), PE(17:1(9Z)/18:0), PE(18:0/17:1(9Z)), PE(20:1(11Z)/15:0), PE(17:0/18:1(9Z)), PC(14:0/18:1(11Z)), PC(18:1(9Z)/14:0), PC(16:1(9Z)/16:0), PC(17:0/15:1(…	LMGP01011329, LMGP01011525, LMGP01010492, LMGP01010566, LMGP01011352, LMGP01011389, LMGP01011439, LMGP01011582, LMGP01012145, LMGP01011757, LMGP01011805, LMGP02010402, LMGP02010509, LMGP02010571, LMGP02010626, LMGP02010845, LMGP02011211, LMGP01010490, LMGP01010882, LMGP01011479, LMGP01011500, LMGP02010446, LMGP02010464, LMGP02010493, LMGP02010527, LMGP02010640, LMGP02010771, LMGP02010991, LMGP020…	C40H78NO8P	DKD	PC(12:0/20:1(11Z))	Glycerophospholipids	Glycerophosphocholines	PC	1	1	1	1	1	AKI; Control; DKD; Diabetes_Mellitus_Resilient; H-CKD	5	Shared Among All
754.536	s-2407-021118_2_s1_lip_pos_20250412_bg	PC(12:0/20:1(11Z)), PC(17:1(9Z)/15:0), PC(14:0/18:1(9Z)), PC(16:0/16:1(9Z)), PC(13:0/19:1(9Z)), PC(14:1(9Z)/18:0), PC(15:1(9Z)/17:0), PC(18:0/14:1(9Z)), PC(18:1(11Z)/14:0), PC(19:1(9Z)/13:0), PC(20:1(11Z)/12:0), PE(13:0/22:1(11Z)), PE(16:0/19:1(9Z)), PE(17:1(9Z)/18:0), PE(18:0/17:1(9Z)), PE(20:1(11Z)/15:0), PE(17:0/18:1(9Z)), PC(14:0/18:1(11Z)), PC(18:1(9Z)/14:0), PC(16:1(9Z)/16:0), PC(17:0/15:1(…	LMGP01011329, LMGP01011525, LMGP01010492, LMGP01010566, LMGP01011352, LMGP01011389, LMGP01011439, LMGP01011582, LMGP01012145, LMGP01011757, LMGP01011805, LMGP02010402, LMGP02010509, LMGP02010571, LMGP02010626, LMGP02010845, LMGP02011211, LMGP01010490, LMGP01010882, LMGP01011479, LMGP01011500, LMGP02010446, LMGP02010464, LMGP02010493, LMGP02010527, LMGP02010640, LMGP02010771, LMGP02010991, LMGP020…	C40H78NO8P	AKI	PC(12:0/20:1(11Z))	Glycerophospholipids	Glycerophosphocholines	PC	1	1	1	1	1	AKI; Control; DKD; Diabetes_Mellitus_Resilient; H-CKD	5	Shared Among All
756.551	qc-077_2_s1_lip_pos_20250103_bg	PC(11:0/21:0), PC(13:0/19:0), PC(14:0/18:0), PC(17:0/15:0), PC(20:0/12:0), PC(19:0/13:0), PC(21:0/11:0), PC(22:0/10:0), PE(18:0(10(R)Me)/16:0), PE(13:0/22:0), PE(14:0/21:0), PE(15:0/20:0), PE(18:0/17:0), PE(22:0/13:0), PE(17:0/18:0), PC(10:0/22:0), PC(12:0/20:0), PC(15:0/17:0), PC(16:0/16:0), PC(18:0/14:0), PE(19:0/16:0), PE(16:0/19:0), PE(21:0/14:0), PC(9:0/23:0), PE(20:0/15:0); PC(15:0/17:0), P…	LMGP01010418, LMGP01010463, LMGP01010488, LMGP01010704, LMGP01010997, LMGP01010970, LMGP01011062, LMGP01011080, LMGP02010357, LMGP02010401, LMGP02010418, LMGP02010463, LMGP02010625, LMGP02011164, LMGP02011212, LMGP01010397, LMGP01010444, LMGP01010537, LMGP01010564, LMGP01010739, LMGP02010171, LMGP02010173, LMGP02011168, LMGP01011267, LMGP02010825; SLM:000013687, SLM:000035697, SLM:000031752, SLM:…	C40H80NO8P	Control	PC(11:0/21:0)	Glycerophospholipids	Glycerophosphocholines	PC	1	1	1	1	1	AKI; Control; DKD; Diabetes_Mellitus_Resilient; H-CKD	5	Shared Among All
756.551	s-2212-003371_4_s1_lip_pos_20250117_bg	PC(11:0/21:0), PC(13:0/19:0), PC(14:0/18:0), PC(17:0/15:0), PC(20:0/12:0), PC(19:0/13:0), PC(21:0/11:0), PC(22:0/10:0), PE(18:0(10(R)Me)/16:0), PE(13:0/22:0), PE(14:0/21:0), PE(15:0/20:0), PE(18:0/17:0), PE(22:0/13:0), PE(17:0/18:0), PC(10:0/22:0), PC(12:0/20:0), PC(15:0/17:0), PC(16:0/16:0), PC(18:0/14:0), PE(19:0/16:0), PE(16:0/19:0), PE(21:0/14:0), PC(9:0/23:0), PE(20:0/15:0); PC(15:0/17:0), P…	LMGP01010418, LMGP01010463, LMGP01010488, LMGP01010704, LMGP01010997, LMGP01010970, LMGP01011062, LMGP01011080, LMGP02010357, LMGP02010401, LMGP02010418, LMGP02010463, LMGP02010625, LMGP02011164, LMGP02011212, LMGP01010397, LMGP01010444, LMGP01010537, LMGP01010564, LMGP01010739, LMGP02010171, LMGP02010173, LMGP02011168, LMGP01011267, LMGP02010825; SLM:000013687, SLM:000035697, SLM:000031752, SLM:…	C40H80NO8P	Diabetes_Mellitus_Resilient	PC(11:0/21:0)	Glycerophospholipids	Glycerophosphocholines	PC	1	1	1	1	1	AKI; Control; DKD; Diabetes_Mellitus_Resilient; H-CKD	5	Shared Among All
756.551	s-2305-004587_3_s1_lip_pos_20250710_bg	PC(11:0/21:0), PC(13:0/19:0), PC(14:0/18:0), PC(17:0/15:0), PC(20:0/12:0), PC(19:0/13:0), PC(21:0/11:0), PC(22:0/10:0), PE(18:0(10(R)Me)/16:0), PE(13:0/22:0), PE(14:0/21:0), PE(15:0/20:0), PE(18:0/17:0), PE(22:0/13:0), PE(17:0/18:0), PC(10:0/22:0), PC(12:0/20:0), PC(15:0/17:0), PC(16:0/16:0), PC(18:0/14:0), PE(19:0/16:0), PE(16:0/19:0), PE(21:0/14:0), PC(9:0/23:0), PE(20:0/15:0); PC(15:0/17:0), P…	LMGP01010418, LMGP01010463, LMGP01010488, LMGP01010704, LMGP01010997, LMGP01010970, LMGP01011062, LMGP01011080, LMGP02010357, LMGP02010401, LMGP02010418, LMGP02010463, LMGP02010625, LMGP02011164, LMGP02011212, LMGP01010397, LMGP01010444, LMGP01010537, LMGP01010564, LMGP01010739, LMGP02010171, LMGP02010173, LMGP02011168, LMGP01011267, LMGP02010825; SLM:000013687, SLM:000035697, SLM:000031752, SLM:…	C40H80NO8P	H-CKD	PC(11:0/21:0)	Glycerophospholipids	Glycerophosphocholines	PC	1	1	1	1	1	AKI; Control; DKD; Diabetes_Mellitus_Resilient; H-CKD	5	Shared Among All
756.551	s-2310-016664_2_s1_lip_pos_20250117_bg	PC(11:0/21:0), PC(13:0/19:0), PC(14:0/18:0), PC(17:0/15:0), PC(20:0/12:0), PC(19:0/13:0), PC(21:0/11:0), PC(22:0/10:0), PE(18:0(10(R)Me)/16:0), PE(13:0/22:0), PE(14:0/21:0), PE(15:0/20:0), PE(18:0/17:0), PE(22:0/13:0), PE(17:0/18:0), PC(10:0/22:0), PC(12:0/20:0), PC(15:0/17:0), PC(16:0/16:0), PC(18:0/14:0), PE(19:0/16:0), PE(16:0/19:0), PE(21:0/14:0), PC(9:0/23:0), PE(20:0/15:0); PC(15:0/17:0), P…	LMGP01010418, LMGP01010463, LMGP01010488, LMGP01010704, LMGP01010997, LMGP01010970, LMGP01011062, LMGP01011080, LMGP02010357, LMGP02010401, LMGP02010418, LMGP02010463, LMGP02010625, LMGP02011164, LMGP02011212, LMGP01010397, LMGP01010444, LMGP01010537, LMGP01010564, LMGP01010739, LMGP02010171, LMGP02010173, LMGP02011168, LMGP01011267, LMGP02010825; SLM:000013687, SLM:000035697, SLM:000031752, SLM:…	C40H80NO8P	DKD	PC(11:0/21:0)	Glycerophospholipids	Glycerophosphocholines	PC	1	1	1	1	1	AKI; Control; DKD; Diabetes_Mellitus_Resilient; H-CKD	5	Shared Among All
756.551	s-2407-021118_2_s1_lip_pos_20250412_bg	PC(11:0/21:0), PC(13:0/19:0), PC(14:0/18:0), PC(17:0/15:0), PC(20:0/12:0), PC(19:0/13:0), PC(21:0/11:0), PC(22:0/10:0), PE(18:0(10(R)Me)/16:0), PE(13:0/22:0), PE(14:0/21:0), PE(15:0/20:0), PE(18:0/17:0), PE(22:0/13:0), PE(17:0/18:0), PC(10:0/22:0), PC(12:0/20:0), PC(15:0/17:0), PC(16:0/16:0), PC(18:0/14:0), PE(19:0/16:0), PE(16:0/19:0), PE(21:0/14:0), PC(9:0/23:0), PE(20:0/15:0); PC(15:0/17:0), P…	LMGP01010418, LMGP01010463, LMGP01010488, LMGP01010704, LMGP01010997, LMGP01010970, LMGP01011062, LMGP01011080, LMGP02010357, LMGP02010401, LMGP02010418, LMGP02010463, LMGP02010625, LMGP02011164, LMGP02011212, LMGP01010397, LMGP01010444, LMGP01010537, LMGP01010564, LMGP01010739, LMGP02010171, LMGP02010173, LMGP02011168, LMGP01011267, LMGP02010825; SLM:000013687, SLM:000035697, SLM:000031752, SLM:…	C40H80NO8P	AKI	PC(11:0/21:0)	Glycerophospholipids	Glycerophosphocholines	PC	1	1	1	1	1	AKI; Control; DKD; Diabetes_Mellitus_Resilient; H-CKD	5	Shared Among All
760.585	qc-077_2_s1_lip_pos_20250103_bg	PC(16:0/18:1(6Z)), PC(16:0/18:1(9E)), PC(16:0/18:1(6E)), PC(16:0/18:1(11Z)), PC(12:0/22:1(11Z)), PC(15:0/19:1(9Z)), PC(20:0/14:1(9Z)), PC(22:1(11Z)/12:0), PE(17:0/20:1(11Z)), PE(18:1(9Z)/19:0), PE(19:0/18:1(9Z)), PE(19:1(9Z)/18:0), PE(20:0/17:1(9Z)), PE(20:1(11Z)/17:0), PE(21:0/16:1(9Z)), PE(22:0/15:1(9Z)), PC(16:0/18:1(11E)), PC(16:0/18:1(9Z)), PC(18:0/16:1(9Z)), PC(18:1(9Z)/16:0), PC(15:1(9Z)/1…	LMGP01010579, LMGP01010581, LMGP01010578, LMGP01010576, LMGP01011335, LMGP01011419, LMGP01011787, LMGP01012004, LMGP02010552, LMGP02010645, LMGP02010775, LMGP02010804, LMGP02010829, LMGP02010849, LMGP02010995, LMGP02011018, LMGP01010575, LMGP01010005, LMGP01010744, LMGP01010884, LMGP01011448, LMGP01011483, LMGP01011503, LMGP01011529, LMGP01011807, LMGP01012146, LMGP02010470, LMGP02010500, LMGP020…	C42H82NO8P	Control	PC(16:0/18:1(6Z))	Glycerophospholipids	Glycerophosphocholines	PC	1	1	1	1	1	AKI; Control; DKD; Diabetes_Mellitus_Resilient; H-CKD	5	Shared Among All
760.585	s-2212-003371_4_s1_lip_pos_20250117_bg	PC(16:0/18:1(6Z)), PC(16:0/18:1(9E)), PC(16:0/18:1(6E)), PC(16:0/18:1(11Z)), PC(12:0/22:1(11Z)), PC(15:0/19:1(9Z)), PC(20:0/14:1(9Z)), PC(22:1(11Z)/12:0), PE(17:0/20:1(11Z)), PE(18:1(9Z)/19:0), PE(19:0/18:1(9Z)), PE(19:1(9Z)/18:0), PE(20:0/17:1(9Z)), PE(20:1(11Z)/17:0), PE(21:0/16:1(9Z)), PE(22:0/15:1(9Z)), PC(16:0/18:1(11E)), PC(16:0/18:1(9Z)), PC(18:0/16:1(9Z)), PC(18:1(9Z)/16:0), PC(15:1(9Z)/1…	LMGP01010579, LMGP01010581, LMGP01010578, LMGP01010576, LMGP01011335, LMGP01011419, LMGP01011787, LMGP01012004, LMGP02010552, LMGP02010645, LMGP02010775, LMGP02010804, LMGP02010829, LMGP02010849, LMGP02010995, LMGP02011018, LMGP01010575, LMGP01010005, LMGP01010744, LMGP01010884, LMGP01011448, LMGP01011483, LMGP01011503, LMGP01011529, LMGP01011807, LMGP01012146, LMGP02010470, LMGP02010500, LMGP020…	C42H82NO8P	Diabetes_Mellitus_Resilient	PC(16:0/18:1(6Z))	Glycerophospholipids	Glycerophosphocholines	PC	1	1	1	1	1	AKI; Control; DKD; Diabetes_Mellitus_Resilient; H-CKD	5	Shared Among All
760.585	s-2305-004587_3_s1_lip_pos_20250710_bg	PC(16:0/18:1(6Z)), PC(16:0/18:1(9E)), PC(16:0/18:1(6E)), PC(16:0/18:1(11Z)), PC(12:0/22:1(11Z)), PC(15:0/19:1(9Z)), PC(20:0/14:1(9Z)), PC(22:1(11Z)/12:0), PE(17:0/20:1(11Z)), PE(18:1(9Z)/19:0), PE(19:0/18:1(9Z)), PE(19:1(9Z)/18:0), PE(20:0/17:1(9Z)), PE(20:1(11Z)/17:0), PE(21:0/16:1(9Z)), PE(22:0/15:1(9Z)), PC(16:0/18:1(11E)), PC(16:0/18:1(9Z)), PC(18:0/16:1(9Z)), PC(18:1(9Z)/16:0), PC(15:1(9Z)/1…	LMGP01010579, LMGP01010581, LMGP01010578, LMGP01010576, LMGP01011335, LMGP01011419, LMGP01011787, LMGP01012004, LMGP02010552, LMGP02010645, LMGP02010775, LMGP02010804, LMGP02010829, LMGP02010849, LMGP02010995, LMGP02011018, LMGP01010575, LMGP01010005, LMGP01010744, LMGP01010884, LMGP01011448, LMGP01011483, LMGP01011503, LMGP01011529, LMGP01011807, LMGP01012146, LMGP02010470, LMGP02010500, LMGP020…	C42H82NO8P	H-CKD	PC(16:0/18:1(6Z))	Glycerophospholipids	Glycerophosphocholines	PC	1	1	1	1	1	AKI; Control; DKD; Diabetes_Mellitus_Resilient; H-CKD	5	Shared Among All
760.585	s-2310-016664_2_s1_lip_pos_20250117_bg	PC(16:0/18:1(6Z)), PC(16:0/18:1(9E)), PC(16:0/18:1(6E)), PC(16:0/18:1(11Z)), PC(12:0/22:1(11Z)), PC(15:0/19:1(9Z)), PC(20:0/14:1(9Z)), PC(22:1(11Z)/12:0), PE(17:0/20:1(11Z)), PE(18:1(9Z)/19:0), PE(19:0/18:1(9Z)), PE(19:1(9Z)/18:0), PE(20:0/17:1(9Z)), PE(20:1(11Z)/17:0), PE(21:0/16:1(9Z)), PE(22:0/15:1(9Z)), PC(16:0/18:1(11E)), PC(16:0/18:1(9Z)), PC(18:0/16:1(9Z)), PC(18:1(9Z)/16:0), PC(15:1(9Z)/1…	LMGP01010579, LMGP01010581, LMGP01010578, LMGP01010576, LMGP01011335, LMGP01011419, LMGP01011787, LMGP01012004, LMGP02010552, LMGP02010645, LMGP02010775, LMGP02010804, LMGP02010829, LMGP02010849, LMGP02010995, LMGP02011018, LMGP01010575, LMGP01010005, LMGP01010744, LMGP01010884, LMGP01011448, LMGP01011483, LMGP01011503, LMGP01011529, LMGP01011807, LMGP01012146, LMGP02010470, LMGP02010500, LMGP020…	C42H82NO8P	DKD	PC(16:0/18:1(6Z))	Glycerophospholipids	Glycerophosphocholines	PC	1	1	1	1	1	AKI; Control; DKD; Diabetes_Mellitus_Resilient; H-CKD	5	Shared Among All
760.585	s-2407-021118_2_s1_lip_pos_20250412_bg	PC(16:0/18:1(6Z)), PC(16:0/18:1(9E)), PC(16:0/18:1(6E)), PC(16:0/18:1(11Z)), PC(12:0/22:1(11Z)), PC(15:0/19:1(9Z)), PC(20:0/14:1(9Z)), PC(22:1(11Z)/12:0), PE(17:0/20:1(11Z)), PE(18:1(9Z)/19:0), PE(19:0/18:1(9Z)), PE(19:1(9Z)/18:0), PE(20:0/17:1(9Z)), PE(20:1(11Z)/17:0), PE(21:0/16:1(9Z)), PE(22:0/15:1(9Z)), PC(16:0/18:1(11E)), PC(16:0/18:1(9Z)), PC(18:0/16:1(9Z)), PC(18:1(9Z)/16:0), PC(15:1(9Z)/1…	LMGP01010579, LMGP01010581, LMGP01010578, LMGP01010576, LMGP01011335, LMGP01011419, LMGP01011787, LMGP01012004, LMGP02010552, LMGP02010645, LMGP02010775, LMGP02010804, LMGP02010829, LMGP02010849, LMGP02010995, LMGP02011018, LMGP01010575, LMGP01010005, LMGP01010744, LMGP01010884, LMGP01011448, LMGP01011483, LMGP01011503, LMGP01011529, LMGP01011807, LMGP01012146, LMGP02010470, LMGP02010500, LMGP020…	C42H82NO8P	AKI	PC(16:0/18:1(6Z))	Glycerophospholipids	Glycerophosphocholines	PC	1	1	1	1	1	AKI; Control; DKD; Diabetes_Mellitus_Resilient; H-CKD	5	Shared Among All
798.541	qc-077_2_s1_lip_pos_20250103_bg	PE(P-18:0/22:6(4Z,7Z,10Z,13Z,16Z,19Z)); PE(O-18:1(11Z)/22:6(4Z,7Z,10Z,13Z,16Z,19Z)), PE(O-18:2(9Z,12Z)/22:5(7Z,10Z,13Z,16Z,19Z)), PE(P-18:1(11Z)/22:5(4Z,7Z,10Z,13Z,16Z)), PE(P-18:1(9Z)/22:5(4Z,7Z,10Z,13Z,16Z)), PE(P-20:1(11Z)/20:5(5Z,8Z,11Z,14Z,17Z)), PE(P-16:0/24:6(6Z,9Z,12Z,15Z,18Z,21Z)), PE(P-18:1(13Z)/22:5(4Z,7Z,10Z,13Z,16Z)), PE(P-14:0/26:6(8Z,11Z,14Z,17Z,20Z,23Z)), PE(O-18:1(13Z)/22:6(4Z,7Z…	LMGP02030005; SLM:000028776, SLM:000029186, SLM:000049561, SLM:000050041, SLM:000049482, SLM:000050364, SLM:000049801, SLM:000050692, SLM:000029016, SLM:000048162, SLM:000050520, SLM:000029177, SLM:000049810, SLM:000050050, SLM:000049971, SLM:000049570, SLM:000029256, SLM:000047926; HMDB0009644, HMDB0009645, HMDB0009677, HMDB0009678, HMDB0009709, HMDB0011394, HMDB0011425, HMDB0011426, HMDB0011458…	C45H78NO7P	Control	PE(P-18:0/22:6(4Z,7Z,10Z,13Z,16Z,19Z))	Glycerophospholipids	Glycerophosphoethanolamines	O-PE	1	1	1	1	1	AKI; Control; DKD; Diabetes_Mellitus_Resilient; H-CKD	5	Shared Among All
798.541	s-2212-003371_4_s1_lip_pos_20250117_bg	PE(P-18:0/22:6(4Z,7Z,10Z,13Z,16Z,19Z)); PE(O-18:1(11Z)/22:6(4Z,7Z,10Z,13Z,16Z,19Z)), PE(O-18:2(9Z,12Z)/22:5(7Z,10Z,13Z,16Z,19Z)), PE(P-18:1(11Z)/22:5(4Z,7Z,10Z,13Z,16Z)), PE(P-18:1(9Z)/22:5(4Z,7Z,10Z,13Z,16Z)), PE(P-20:1(11Z)/20:5(5Z,8Z,11Z,14Z,17Z)), PE(P-16:0/24:6(6Z,9Z,12Z,15Z,18Z,21Z)), PE(P-18:1(13Z)/22:5(4Z,7Z,10Z,13Z,16Z)), PE(P-14:0/26:6(8Z,11Z,14Z,17Z,20Z,23Z)), PE(O-18:1(13Z)/22:6(4Z,7Z…	LMGP02030005; SLM:000028776, SLM:000029186, SLM:000049561, SLM:000050041, SLM:000049482, SLM:000050364, SLM:000049801, SLM:000050692, SLM:000029016, SLM:000048162, SLM:000050520, SLM:000029177, SLM:000049810, SLM:000050050, SLM:000049971, SLM:000049570, SLM:000029256, SLM:000047926; HMDB0009644, HMDB0009645, HMDB0009677, HMDB0009678, HMDB0009709, HMDB0011394, HMDB0011425, HMDB0011426, HMDB0011458…	C45H78NO7P	Diabetes_Mellitus_Resilient	PE(P-18:0/22:6(4Z,7Z,10Z,13Z,16Z,19Z))	Glycerophospholipids	Glycerophosphoethanolamines	O-PE	1	1	1	1	1	AKI; Control; DKD; Diabetes_Mellitus_Resilient; H-CKD	5	Shared Among All
798.541	s-2305-004587_3_s1_lip_pos_20250710_bg	PE(P-18:0/22:6(4Z,7Z,10Z,13Z,16Z,19Z)); PE(O-18:1(11Z)/22:6(4Z,7Z,10Z,13Z,16Z,19Z)), PE(O-18:2(9Z,12Z)/22:5(7Z,10Z,13Z,16Z,19Z)), PE(P-18:1(11Z)/22:5(4Z,7Z,10Z,13Z,16Z)), PE(P-18:1(9Z)/22:5(4Z,7Z,10Z,13Z,16Z)), PE(P-20:1(11Z)/20:5(5Z,8Z,11Z,14Z,17Z)), PE(P-16:0/24:6(6Z,9Z,12Z,15Z,18Z,21Z)), PE(P-18:1(13Z)/22:5(4Z,7Z,10Z,13Z,16Z)), PE(P-14:0/26:6(8Z,11Z,14Z,17Z,20Z,23Z)), PE(O-18:1(13Z)/22:6(4Z,7Z…	LMGP02030005; SLM:000028776, SLM:000029186, SLM:000049561, SLM:000050041, SLM:000049482, SLM:000050364, SLM:000049801, SLM:000050692, SLM:000029016, SLM:000048162, SLM:000050520, SLM:000029177, SLM:000049810, SLM:000050050, SLM:000049971, SLM:000049570, SLM:000029256, SLM:000047926; HMDB0009644, HMDB0009645, HMDB0009677, HMDB0009678, HMDB0009709, HMDB0011394, HMDB0011425, HMDB0011426, HMDB0011458…	C45H78NO7P	H-CKD	PE(P-18:0/22:6(4Z,7Z,10Z,13Z,16Z,19Z))	Glycerophospholipids	Glycerophosphoethanolamines	O-PE	1	1	1	1	1	AKI; Control; DKD; Diabetes_Mellitus_Resilient; H-CKD	5	Shared Among All
798.541	s-2310-016664_2_s1_lip_pos_20250117_bg	PE(P-18:0/22:6(4Z,7Z,10Z,13Z,16Z,19Z)); PE(O-18:1(11Z)/22:6(4Z,7Z,10Z,13Z,16Z,19Z)), PE(O-18:2(9Z,12Z)/22:5(7Z,10Z,13Z,16Z,19Z)), PE(P-18:1(11Z)/22:5(4Z,7Z,10Z,13Z,16Z)), PE(P-18:1(9Z)/22:5(4Z,7Z,10Z,13Z,16Z)), PE(P-20:1(11Z)/20:5(5Z,8Z,11Z,14Z,17Z)), PE(P-16:0/24:6(6Z,9Z,12Z,15Z,18Z,21Z)), PE(P-18:1(13Z)/22:5(4Z,7Z,10Z,13Z,16Z)), PE(P-14:0/26:6(8Z,11Z,14Z,17Z,20Z,23Z)), PE(O-18:1(13Z)/22:6(4Z,7Z…	LMGP02030005; SLM:000028776, SLM:000029186, SLM:000049561, SLM:000050041, SLM:000049482, SLM:000050364, SLM:000049801, SLM:000050692, SLM:000029016, SLM:000048162, SLM:000050520, SLM:000029177, SLM:000049810, SLM:000050050, SLM:000049971, SLM:000049570, SLM:000029256, SLM:000047926; HMDB0009644, HMDB0009645, HMDB0009677, HMDB0009678, HMDB0009709, HMDB0011394, HMDB0011425, HMDB0011426, HMDB0011458…	C45H78NO7P	DKD	PE(P-18:0/22:6(4Z,7Z,10Z,13Z,16Z,19Z))	Glycerophospholipids	Glycerophosphoethanolamines	O-PE	1	1	1	1	1	AKI; Control; DKD; Diabetes_Mellitus_Resilient; H-CKD	5	Shared Among All
798.541	s-2407-021118_2_s1_lip_pos_20250412_bg	PE(P-18:0/22:6(4Z,7Z,10Z,13Z,16Z,19Z)); PE(O-18:1(11Z)/22:6(4Z,7Z,10Z,13Z,16Z,19Z)), PE(O-18:2(9Z,12Z)/22:5(7Z,10Z,13Z,16Z,19Z)), PE(P-18:1(11Z)/22:5(4Z,7Z,10Z,13Z,16Z)), PE(P-18:1(9Z)/22:5(4Z,7Z,10Z,13Z,16Z)), PE(P-20:1(11Z)/20:5(5Z,8Z,11Z,14Z,17Z)), PE(P-16:0/24:6(6Z,9Z,12Z,15Z,18Z,21Z)), PE(P-18:1(13Z)/22:5(4Z,7Z,10Z,13Z,16Z)), PE(P-14:0/26:6(8Z,11Z,14Z,17Z,20Z,23Z)), PE(O-18:1(13Z)/22:6(4Z,7Z…	LMGP02030005; SLM:000028776, SLM:000029186, SLM:000049561, SLM:000050041, SLM:000049482, SLM:000050364, SLM:000049801, SLM:000050692, SLM:000029016, SLM:000048162, SLM:000050520, SLM:000029177, SLM:000049810, SLM:000050050, SLM:000049971, SLM:000049570, SLM:000029256, SLM:000047926; HMDB0009644, HMDB0009645, HMDB0009677, HMDB0009678, HMDB0009709, HMDB0011394, HMDB0011425, HMDB0011426, HMDB0011458…	C45H78NO7P	AKI	PE(P-18:0/22:6(4Z,7Z,10Z,13Z,16Z,19Z))	Glycerophospholipids	Glycerophosphoethanolamines	O-PE	1	1	1	1	1	AKI; Control; DKD; Diabetes_Mellitus_Resilient; H-CKD	5	Shared Among All
804.551	qc-077_2_s1_lip_pos_20250103_bg	PC(16:0/20:4(5E,8E,11E,14E)), PC(18:0/18:4(6Z,9Z,12Z,15Z)), PC(18:0/18:4(9E,11E,13E,15E)), PC(18:1(9Z)/18:3(9Z,12Z,15Z)), PC(18:2(6Z,9Z)/18:2(6Z,9Z)), PC(18:2(9Z,11Z)/18:2(9Z,11Z)), PC(20:4(5Z,8Z,11Z,14Z)/16:0), PC(16:1(9Z)/20:3(8Z,11Z,14Z)), PC(18:1(9Z)/18:3(6Z,9Z,12Z)), PC(20:3(8Z,11Z,14Z)/16:1(9Z)), PC(16:1(9Z)/20:3(5Z,8Z,11Z)), PC(18:3(6Z,9Z,12Z)/18:1(11Z)), PC(20:3(5Z,8Z,11Z)/16:1(9Z)), PE(1…	LMGP01010629, LMGP01010773, LMGP01010774, LMGP01010898, LMGP01010927, LMGP01010930, LMGP01011049, LMGP01011491, LMGP01011603, LMGP01011873, LMGP01012138, LMGP01012174, LMGP01012195, LMGP02010560, LMGP02010815, LMGP02011110, LMGP01010007, LMGP01010921, LMGP01010924, LMGP01010937, LMGP01010955, LMGP01011056, LMGP01011652, LMGP01011711, LMGP01012068, LMGP01012136, LMGP01012150, LMGP01012151, LMGP010…	C44H80NO8P	Control	PC(16:0/20:4(5E,8E,11E,14E))	Glycerophospholipids	Glycerophosphocholines	PC	1	1	1	1	1	AKI; Control; DKD; Diabetes_Mellitus_Resilient; H-CKD	5	Shared Among All
804.551	s-2212-003371_4_s1_lip_pos_20250117_bg	PC(16:0/20:4(5E,8E,11E,14E)), PC(18:0/18:4(6Z,9Z,12Z,15Z)), PC(18:0/18:4(9E,11E,13E,15E)), PC(18:1(9Z)/18:3(9Z,12Z,15Z)), PC(18:2(6Z,9Z)/18:2(6Z,9Z)), PC(18:2(9Z,11Z)/18:2(9Z,11Z)), PC(20:4(5Z,8Z,11Z,14Z)/16:0), PC(16:1(9Z)/20:3(8Z,11Z,14Z)), PC(18:1(9Z)/18:3(6Z,9Z,12Z)), PC(20:3(8Z,11Z,14Z)/16:1(9Z)), PC(16:1(9Z)/20:3(5Z,8Z,11Z)), PC(18:3(6Z,9Z,12Z)/18:1(11Z)), PC(20:3(5Z,8Z,11Z)/16:1(9Z)), PE(1…	LMGP01010629, LMGP01010773, LMGP01010774, LMGP01010898, LMGP01010927, LMGP01010930, LMGP01011049, LMGP01011491, LMGP01011603, LMGP01011873, LMGP01012138, LMGP01012174, LMGP01012195, LMGP02010560, LMGP02010815, LMGP02011110, LMGP01010007, LMGP01010921, LMGP01010924, LMGP01010937, LMGP01010955, LMGP01011056, LMGP01011652, LMGP01011711, LMGP01012068, LMGP01012136, LMGP01012150, LMGP01012151, LMGP010…	C44H80NO8P	Diabetes_Mellitus_Resilient	PC(16:0/20:4(5E,8E,11E,14E))	Glycerophospholipids	Glycerophosphocholines	PC	1	1	1	1	1	AKI; Control; DKD; Diabetes_Mellitus_Resilient; H-CKD	5	Shared Among All
804.551	s-2305-004587_3_s1_lip_pos_20250710_bg	PC(16:0/20:4(5E,8E,11E,14E)), PC(18:0/18:4(6Z,9Z,12Z,15Z)), PC(18:0/18:4(9E,11E,13E,15E)), PC(18:1(9Z)/18:3(9Z,12Z,15Z)), PC(18:2(6Z,9Z)/18:2(6Z,9Z)), PC(18:2(9Z,11Z)/18:2(9Z,11Z)), PC(20:4(5Z,8Z,11Z,14Z)/16:0), PC(16:1(9Z)/20:3(8Z,11Z,14Z)), PC(18:1(9Z)/18:3(6Z,9Z,12Z)), PC(20:3(8Z,11Z,14Z)/16:1(9Z)), PC(16:1(9Z)/20:3(5Z,8Z,11Z)), PC(18:3(6Z,9Z,12Z)/18:1(11Z)), PC(20:3(5Z,8Z,11Z)/16:1(9Z)), PE(1…	LMGP01010629, LMGP01010773, LMGP01010774, LMGP01010898, LMGP01010927, LMGP01010930, LMGP01011049, LMGP01011491, LMGP01011603, LMGP01011873, LMGP01012138, LMGP01012174, LMGP01012195, LMGP02010560, LMGP02010815, LMGP02011110, LMGP01010007, LMGP01010921, LMGP01010924, LMGP01010937, LMGP01010955, LMGP01011056, LMGP01011652, LMGP01011711, LMGP01012068, LMGP01012136, LMGP01012150, LMGP01012151, LMGP010…	C44H80NO8P	H-CKD	PC(16:0/20:4(5E,8E,11E,14E))	Glycerophospholipids	Glycerophosphocholines	PC	1	1	1	1	1	AKI; Control; DKD; Diabetes_Mellitus_Resilient; H-CKD	5	Shared Among All
804.551	s-2310-016664_2_s1_lip_pos_20250117_bg	PC(16:0/20:4(5E,8E,11E,14E)), PC(18:0/18:4(6Z,9Z,12Z,15Z)), PC(18:0/18:4(9E,11E,13E,15E)), PC(18:1(9Z)/18:3(9Z,12Z,15Z)), PC(18:2(6Z,9Z)/18:2(6Z,9Z)), PC(18:2(9Z,11Z)/18:2(9Z,11Z)), PC(20:4(5Z,8Z,11Z,14Z)/16:0), PC(16:1(9Z)/20:3(8Z,11Z,14Z)), PC(18:1(9Z)/18:3(6Z,9Z,12Z)), PC(20:3(8Z,11Z,14Z)/16:1(9Z)), PC(16:1(9Z)/20:3(5Z,8Z,11Z)), PC(18:3(6Z,9Z,12Z)/18:1(11Z)), PC(20:3(5Z,8Z,11Z)/16:1(9Z)), PE(1…	LMGP01010629, LMGP01010773, LMGP01010774, LMGP01010898, LMGP01010927, LMGP01010930, LMGP01011049, LMGP01011491, LMGP01011603, LMGP01011873, LMGP01012138, LMGP01012174, LMGP01012195, LMGP02010560, LMGP02010815, LMGP02011110, LMGP01010007, LMGP01010921, LMGP01010924, LMGP01010937, LMGP01010955, LMGP01011056, LMGP01011652, LMGP01011711, LMGP01012068, LMGP01012136, LMGP01012150, LMGP01012151, LMGP010…	C44H80NO8P	DKD	PC(16:0/20:4(5E,8E,11E,14E))	Glycerophospholipids	Glycerophosphocholines	PC	1	1	1	1	1	AKI; Control; DKD; Diabetes_Mellitus_Resilient; H-CKD	5	Shared Among All
804.551	s-2407-021118_2_s1_lip_pos_20250412_bg	PC(16:0/20:4(5E,8E,11E,14E)), PC(18:0/18:4(6Z,9Z,12Z,15Z)), PC(18:0/18:4(9E,11E,13E,15E)), PC(18:1(9Z)/18:3(9Z,12Z,15Z)), PC(18:2(6Z,9Z)/18:2(6Z,9Z)), PC(18:2(9Z,11Z)/18:2(9Z,11Z)), PC(20:4(5Z,8Z,11Z,14Z)/16:0), PC(16:1(9Z)/20:3(8Z,11Z,14Z)), PC(18:1(9Z)/18:3(6Z,9Z,12Z)), PC(20:3(8Z,11Z,14Z)/16:1(9Z)), PC(16:1(9Z)/20:3(5Z,8Z,11Z)), PC(18:3(6Z,9Z,12Z)/18:1(11Z)), PC(20:3(5Z,8Z,11Z)/16:1(9Z)), PE(1…	LMGP01010629, LMGP01010773, LMGP01010774, LMGP01010898, LMGP01010927, LMGP01010930, LMGP01011049, LMGP01011491, LMGP01011603, LMGP01011873, LMGP01012138, LMGP01012174, LMGP01012195, LMGP02010560, LMGP02010815, LMGP02011110, LMGP01010007, LMGP01010921, LMGP01010924, LMGP01010937, LMGP01010955, LMGP01011056, LMGP01011652, LMGP01011711, LMGP01012068, LMGP01012136, LMGP01012150, LMGP01012151, LMGP010…	C44H80NO8P	AKI	PC(16:0/20:4(5E,8E,11E,14E))	Glycerophospholipids	Glycerophosphocholines	PC	1	1	1	1	1	AKI; Control; DKD; Diabetes_Mellitus_Resilient; H-CKD	5	Shared Among All
806.567	qc-077_2_s1_lip_pos_20250103_bg	PC(16:0/20:3(8E,11E,14E)), PC(16:0/20:3(8Z,11Z,14Z)), PC(18:1(9Z)/18:2(6Z,9Z)), PC(16:1(9Z)/20:2(11Z,14Z)), PC(17:2(9Z,12Z)/19:1(9Z)), PC(18:0/18:3(9Z,12Z,15Z)), PC(18:2(9Z,12Z)/18:1(9Z)), PC(18:3(9Z,12Z,15Z)/18:0), PC(22:2(13Z,16Z)/14:1(9Z)), PC(18:1(11Z)/18:2(9Z,12Z)), PE(17:1(9Z)/22:2(13Z,16Z)), PE(17:2(9Z,12Z)/22:1(11Z)), PE(18:3(6Z,9Z,12Z)/21:0), PE(18:3(9Z,12Z,15Z)/21:0), PE(19:1(9Z)/20:2(1…	LMGP01010624, LMGP01010627, LMGP01010893, LMGP01011490, LMGP01011568, LMGP01011589, LMGP01011624, LMGP01011682, LMGP01012038, LMGP01012149, LMGP02010588, LMGP02010617, LMGP02010704, LMGP02010732, LMGP02010814, LMGP02011050, LMGP01010622, LMGP01010895, LMGP01011588, LMGP01011651, LMGP01011842, LMGP01011872, LMGP01012168, LMGP01012194, LMGP02010784, LMGP02010889, LMGP02010919, LMGP02011080, LMGP020…	C44H82NO8P	Control	PC(16:0/20:3(8E,11E,14E))	Glycerophospholipids	Glycerophosphocholines	Diacylglycerophosphocholines	1	1	1	1	1	AKI; Control; DKD; Diabetes_Mellitus_Resilient; H-CKD	5	Shared Among All
806.567	s-2212-003371_4_s1_lip_pos_20250117_bg	PC(16:0/20:3(8E,11E,14E)), PC(16:0/20:3(8Z,11Z,14Z)), PC(18:1(9Z)/18:2(6Z,9Z)), PC(16:1(9Z)/20:2(11Z,14Z)), PC(17:2(9Z,12Z)/19:1(9Z)), PC(18:0/18:3(9Z,12Z,15Z)), PC(18:2(9Z,12Z)/18:1(9Z)), PC(18:3(9Z,12Z,15Z)/18:0), PC(22:2(13Z,16Z)/14:1(9Z)), PC(18:1(11Z)/18:2(9Z,12Z)), PE(17:1(9Z)/22:2(13Z,16Z)), PE(17:2(9Z,12Z)/22:1(11Z)), PE(18:3(6Z,9Z,12Z)/21:0), PE(18:3(9Z,12Z,15Z)/21:0), PE(19:1(9Z)/20:2(1…	LMGP01010624, LMGP01010627, LMGP01010893, LMGP01011490, LMGP01011568, LMGP01011589, LMGP01011624, LMGP01011682, LMGP01012038, LMGP01012149, LMGP02010588, LMGP02010617, LMGP02010704, LMGP02010732, LMGP02010814, LMGP02011050, LMGP01010622, LMGP01010895, LMGP01011588, LMGP01011651, LMGP01011842, LMGP01011872, LMGP01012168, LMGP01012194, LMGP02010784, LMGP02010889, LMGP02010919, LMGP02011080, LMGP020…	C44H82NO8P	Diabetes_Mellitus_Resilient	PC(16:0/20:3(8E,11E,14E))	Glycerophospholipids	Glycerophosphocholines	Diacylglycerophosphocholines	1	1	1	1	1	AKI; Control; DKD; Diabetes_Mellitus_Resilient; H-CKD	5	Shared Among All
806.567	s-2305-004587_3_s1_lip_pos_20250710_bg	PC(16:0/20:3(8E,11E,14E)), PC(16:0/20:3(8Z,11Z,14Z)), PC(18:1(9Z)/18:2(6Z,9Z)), PC(16:1(9Z)/20:2(11Z,14Z)), PC(17:2(9Z,12Z)/19:1(9Z)), PC(18:0/18:3(9Z,12Z,15Z)), PC(18:2(9Z,12Z)/18:1(9Z)), PC(18:3(9Z,12Z,15Z)/18:0), PC(22:2(13Z,16Z)/14:1(9Z)), PC(18:1(11Z)/18:2(9Z,12Z)), PE(17:1(9Z)/22:2(13Z,16Z)), PE(17:2(9Z,12Z)/22:1(11Z)), PE(18:3(6Z,9Z,12Z)/21:0), PE(18:3(9Z,12Z,15Z)/21:0), PE(19:1(9Z)/20:2(1…	LMGP01010624, LMGP01010627, LMGP01010893, LMGP01011490, LMGP01011568, LMGP01011589, LMGP01011624, LMGP01011682, LMGP01012038, LMGP01012149, LMGP02010588, LMGP02010617, LMGP02010704, LMGP02010732, LMGP02010814, LMGP02011050, LMGP01010622, LMGP01010895, LMGP01011588, LMGP01011651, LMGP01011842, LMGP01011872, LMGP01012168, LMGP01012194, LMGP02010784, LMGP02010889, LMGP02010919, LMGP02011080, LMGP020…	C44H82NO8P	H-CKD	PC(16:0/20:3(8E,11E,14E))	Glycerophospholipids	Glycerophosphocholines	Diacylglycerophosphocholines	1	1	1	1	1	AKI; Control; DKD; Diabetes_Mellitus_Resilient; H-CKD	5	Shared Among All
806.567	s-2310-016664_2_s1_lip_pos_20250117_bg	PC(16:0/20:3(8E,11E,14E)), PC(16:0/20:3(8Z,11Z,14Z)), PC(18:1(9Z)/18:2(6Z,9Z)), PC(16:1(9Z)/20:2(11Z,14Z)), PC(17:2(9Z,12Z)/19:1(9Z)), PC(18:0/18:3(9Z,12Z,15Z)), PC(18:2(9Z,12Z)/18:1(9Z)), PC(18:3(9Z,12Z,15Z)/18:0), PC(22:2(13Z,16Z)/14:1(9Z)), PC(18:1(11Z)/18:2(9Z,12Z)), PE(17:1(9Z)/22:2(13Z,16Z)), PE(17:2(9Z,12Z)/22:1(11Z)), PE(18:3(6Z,9Z,12Z)/21:0), PE(18:3(9Z,12Z,15Z)/21:0), PE(19:1(9Z)/20:2(1…	LMGP01010624, LMGP01010627, LMGP01010893, LMGP01011490, LMGP01011568, LMGP01011589, LMGP01011624, LMGP01011682, LMGP01012038, LMGP01012149, LMGP02010588, LMGP02010617, LMGP02010704, LMGP02010732, LMGP02010814, LMGP02011050, LMGP01010622, LMGP01010895, LMGP01011588, LMGP01011651, LMGP01011842, LMGP01011872, LMGP01012168, LMGP01012194, LMGP02010784, LMGP02010889, LMGP02010919, LMGP02011080, LMGP020…	C44H82NO8P	DKD	PC(16:0/20:3(8E,11E,14E))	Glycerophospholipids	Glycerophosphocholines	Diacylglycerophosphocholines	1	1	1	1	1	AKI; Control; DKD; Diabetes_Mellitus_Resilient; H-CKD	5	Shared Among All
806.567	s-2407-021118_2_s1_lip_pos_20250412_bg	PC(16:0/20:3(8E,11E,14E)), PC(16:0/20:3(8Z,11Z,14Z)), PC(18:1(9Z)/18:2(6Z,9Z)), PC(16:1(9Z)/20:2(11Z,14Z)), PC(17:2(9Z,12Z)/19:1(9Z)), PC(18:0/18:3(9Z,12Z,15Z)), PC(18:2(9Z,12Z)/18:1(9Z)), PC(18:3(9Z,12Z,15Z)/18:0), PC(22:2(13Z,16Z)/14:1(9Z)), PC(18:1(11Z)/18:2(9Z,12Z)), PE(17:1(9Z)/22:2(13Z,16Z)), PE(17:2(9Z,12Z)/22:1(11Z)), PE(18:3(6Z,9Z,12Z)/21:0), PE(18:3(9Z,12Z,15Z)/21:0), PE(19:1(9Z)/20:2(1…	LMGP01010624, LMGP01010627, LMGP01010893, LMGP01011490, LMGP01011568, LMGP01011589, LMGP01011624, LMGP01011682, LMGP01012038, LMGP01012149, LMGP02010588, LMGP02010617, LMGP02010704, LMGP02010732, LMGP02010814, LMGP02011050, LMGP01010622, LMGP01010895, LMGP01011588, LMGP01011651, LMGP01011842, LMGP01011872, LMGP01012168, LMGP01012194, LMGP02010784, LMGP02010889, LMGP02010919, LMGP02011080, LMGP020…	C44H82NO8P	AKI	PC(16:0/20:3(8E,11E,14E))	Glycerophospholipids	Glycerophosphocholines	Diacylglycerophosphocholines	1	1	1	1	1	AKI; Control; DKD; Diabetes_Mellitus_Resilient; H-CKD	5	Shared Among All
809.651	qc-077_2_s1_lip_pos_20250103_bg	SM(d16:1/24:0), SM(d18:1/22:0); SM(d14:0/26:1(17Z)), SM(d20:0/20:1(11Z)), SM(d18:0/22:1(13Z)), SM(d16:1(4E)/24:0), SM(d14:1(4E)/26:0), SM(d18:1(4E)/22:0), SM(d16:0/24:1(15Z)), SM(d20:1(4E)/20:0), SM(iso-d17:1(4E)/23:0); SM(d18:0/22:1(13Z)), SM(d18:1/22:0)	LMSP03010073, LMSP03010006; SLM:000397651, SLM:000398194, SLM:000395814, SLM:000398021, SLM:000397772, SLM:000389815, SLM:000397887, SLM:000398329, SLM:000000558; HMDB0012092, HMDB0012103	C45H91N2O6P	Control	SM(d16:1/24:0)	Sphingolipids	Phosphosphingolipids	SM	1	1	1	1	1	AKI; Control; DKD; Diabetes_Mellitus_Resilient; H-CKD	5	Shared Among All
809.651	s-2212-003371_4_s1_lip_pos_20250117_bg	SM(d16:1/24:0), SM(d18:1/22:0); SM(d14:0/26:1(17Z)), SM(d20:0/20:1(11Z)), SM(d18:0/22:1(13Z)), SM(d16:1(4E)/24:0), SM(d14:1(4E)/26:0), SM(d18:1(4E)/22:0), SM(d16:0/24:1(15Z)), SM(d20:1(4E)/20:0), SM(iso-d17:1(4E)/23:0); SM(d18:0/22:1(13Z)), SM(d18:1/22:0)	LMSP03010073, LMSP03010006; SLM:000397651, SLM:000398194, SLM:000395814, SLM:000398021, SLM:000397772, SLM:000389815, SLM:000397887, SLM:000398329, SLM:000000558; HMDB0012092, HMDB0012103	C45H91N2O6P	Diabetes_Mellitus_Resilient	SM(d16:1/24:0)	Sphingolipids	Phosphosphingolipids	SM	1	1	1	1	1	AKI; Control; DKD; Diabetes_Mellitus_Resilient; H-CKD	5	Shared Among All
809.651	s-2305-004587_3_s1_lip_pos_20250710_bg	SM(d16:1/24:0), SM(d18:1/22:0); SM(d14:0/26:1(17Z)), SM(d20:0/20:1(11Z)), SM(d18:0/22:1(13Z)), SM(d16:1(4E)/24:0), SM(d14:1(4E)/26:0), SM(d18:1(4E)/22:0), SM(d16:0/24:1(15Z)), SM(d20:1(4E)/20:0), SM(iso-d17:1(4E)/23:0); SM(d18:0/22:1(13Z)), SM(d18:1/22:0)	LMSP03010073, LMSP03010006; SLM:000397651, SLM:000398194, SLM:000395814, SLM:000398021, SLM:000397772, SLM:000389815, SLM:000397887, SLM:000398329, SLM:000000558; HMDB0012092, HMDB0012103	C45H91N2O6P	H-CKD	SM(d16:1/24:0)	Sphingolipids	Phosphosphingolipids	SM	1	1	1	1	1	AKI; Control; DKD; Diabetes_Mellitus_Resilient; H-CKD	5	Shared Among All
809.651	s-2310-016664_2_s1_lip_pos_20250117_bg	SM(d16:1/24:0), SM(d18:1/22:0); SM(d14:0/26:1(17Z)), SM(d20:0/20:1(11Z)), SM(d18:0/22:1(13Z)), SM(d16:1(4E)/24:0), SM(d14:1(4E)/26:0), SM(d18:1(4E)/22:0), SM(d16:0/24:1(15Z)), SM(d20:1(4E)/20:0), SM(iso-d17:1(4E)/23:0); SM(d18:0/22:1(13Z)), SM(d18:1/22:0)	LMSP03010073, LMSP03010006; SLM:000397651, SLM:000398194, SLM:000395814, SLM:000398021, SLM:000397772, SLM:000389815, SLM:000397887, SLM:000398329, SLM:000000558; HMDB0012092, HMDB0012103	C45H91N2O6P	DKD	SM(d16:1/24:0)	Sphingolipids	Phosphosphingolipids	SM	1	1	1	1	1	AKI; Control; DKD; Diabetes_Mellitus_Resilient; H-CKD	5	Shared Among All
809.651	s-2407-021118_2_s1_lip_pos_20250412_bg	SM(d16:1/24:0), SM(d18:1/22:0); SM(d14:0/26:1(17Z)), SM(d20:0/20:1(11Z)), SM(d18:0/22:1(13Z)), SM(d16:1(4E)/24:0), SM(d14:1(4E)/26:0), SM(d18:1(4E)/22:0), SM(d16:0/24:1(15Z)), SM(d20:1(4E)/20:0), SM(iso-d17:1(4E)/23:0); SM(d18:0/22:1(13Z)), SM(d18:1/22:0)	LMSP03010073, LMSP03010006; SLM:000397651, SLM:000398194, SLM:000395814, SLM:000398021, SLM:000397772, SLM:000389815, SLM:000397887, SLM:000398329, SLM:000000558; HMDB0012092, HMDB0012103	C45H91N2O6P	AKI	SM(d16:1/24:0)	Sphingolipids	Phosphosphingolipids	SM	1	1	1	1	1	AKI; Control; DKD; Diabetes_Mellitus_Resilient; H-CKD	5	Shared Among All
810.598	qc-077_2_s1_lip_pos_20250103_bg	PC(18:1(9Z)/18:0), PC(18:0/18:1(13Z)), PC(18:0/18:1(7Z)), PC(14:1(9Z)/22:0), PC(15:1(9Z)/21:0), PC(16:0/20:1(11Z)), PC(17:0/19:1(9Z)), PC(19:0/17:1(9Z)), PC(19:1(9Z)/17:0), PC(20:1(11Z)/16:0), PC(22:1(11Z)/14:0), PC(14:0/22:1(13Z)), PE(17:0/22:1(11Z)), PE(17:1(9Z)/22:0), PE(20:1(11Z)/19:0), PE(19:1(9Z)/20:0), PE(22:0/17:1(9Z)), PE(22:1(11Z)/17:0), PC(18:0/18:1(16Z)), PC(18:0/18:1(6Z)), PC(18:0/18…	LMGP01010888, LMGP01010753, LMGP01010758, LMGP01011404, LMGP01011456, LMGP01011468, LMGP01011510, LMGP01011736, LMGP01011764, LMGP01011811, LMGP01012006, LMGP01012129, LMGP02010558, LMGP02010586, LMGP02010858, LMGP02010812, LMGP02011022, LMGP02011048, LMGP01010754, LMGP01010756, LMGP01010750, LMGP01010751, LMGP01010759, LMGP01010761, LMGP01010840, LMGP01011488, LMGP01011537, LMGP01011790, LMGP010…	C44H86NO8P	Control	PC(18:1(9Z)/18:0)	Glycerophospholipids	Glycerophosphocholines	PC	1	1	1	1	1	AKI; Control; DKD; Diabetes_Mellitus_Resilient; H-CKD	5	Shared Among All
810.598	s-2212-003371_4_s1_lip_pos_20250117_bg	PC(18:1(9Z)/18:0), PC(18:0/18:1(13Z)), PC(18:0/18:1(7Z)), PC(14:1(9Z)/22:0), PC(15:1(9Z)/21:0), PC(16:0/20:1(11Z)), PC(17:0/19:1(9Z)), PC(19:0/17:1(9Z)), PC(19:1(9Z)/17:0), PC(20:1(11Z)/16:0), PC(22:1(11Z)/14:0), PC(14:0/22:1(13Z)), PE(17:0/22:1(11Z)), PE(17:1(9Z)/22:0), PE(20:1(11Z)/19:0), PE(19:1(9Z)/20:0), PE(22:0/17:1(9Z)), PE(22:1(11Z)/17:0), PC(18:0/18:1(16Z)), PC(18:0/18:1(6Z)), PC(18:0/18…	LMGP01010888, LMGP01010753, LMGP01010758, LMGP01011404, LMGP01011456, LMGP01011468, LMGP01011510, LMGP01011736, LMGP01011764, LMGP01011811, LMGP01012006, LMGP01012129, LMGP02010558, LMGP02010586, LMGP02010858, LMGP02010812, LMGP02011022, LMGP02011048, LMGP01010754, LMGP01010756, LMGP01010750, LMGP01010751, LMGP01010759, LMGP01010761, LMGP01010840, LMGP01011488, LMGP01011537, LMGP01011790, LMGP010…	C44H86NO8P	Diabetes_Mellitus_Resilient	PC(18:1(9Z)/18:0)	Glycerophospholipids	Glycerophosphocholines	PC	1	1	1	1	1	AKI; Control; DKD; Diabetes_Mellitus_Resilient; H-CKD	5	Shared Among All
810.598	s-2305-004587_3_s1_lip_pos_20250710_bg	PC(18:1(9Z)/18:0), PC(18:0/18:1(13Z)), PC(18:0/18:1(7Z)), PC(14:1(9Z)/22:0), PC(15:1(9Z)/21:0), PC(16:0/20:1(11Z)), PC(17:0/19:1(9Z)), PC(19:0/17:1(9Z)), PC(19:1(9Z)/17:0), PC(20:1(11Z)/16:0), PC(22:1(11Z)/14:0), PC(14:0/22:1(13Z)), PE(17:0/22:1(11Z)), PE(17:1(9Z)/22:0), PE(20:1(11Z)/19:0), PE(19:1(9Z)/20:0), PE(22:0/17:1(9Z)), PE(22:1(11Z)/17:0), PC(18:0/18:1(16Z)), PC(18:0/18:1(6Z)), PC(18:0/18…	LMGP01010888, LMGP01010753, LMGP01010758, LMGP01011404, LMGP01011456, LMGP01011468, LMGP01011510, LMGP01011736, LMGP01011764, LMGP01011811, LMGP01012006, LMGP01012129, LMGP02010558, LMGP02010586, LMGP02010858, LMGP02010812, LMGP02011022, LMGP02011048, LMGP01010754, LMGP01010756, LMGP01010750, LMGP01010751, LMGP01010759, LMGP01010761, LMGP01010840, LMGP01011488, LMGP01011537, LMGP01011790, LMGP010…	C44H86NO8P	H-CKD	PC(18:1(9Z)/18:0)	Glycerophospholipids	Glycerophosphocholines	PC	1	1	1	1	1	AKI; Control; DKD; Diabetes_Mellitus_Resilient; H-CKD	5	Shared Among All
810.598	s-2310-016664_2_s1_lip_pos_20250117_bg	PC(18:1(9Z)/18:0), PC(18:0/18:1(13Z)), PC(18:0/18:1(7Z)), PC(14:1(9Z)/22:0), PC(15:1(9Z)/21:0), PC(16:0/20:1(11Z)), PC(17:0/19:1(9Z)), PC(19:0/17:1(9Z)), PC(19:1(9Z)/17:0), PC(20:1(11Z)/16:0), PC(22:1(11Z)/14:0), PC(14:0/22:1(13Z)), PE(17:0/22:1(11Z)), PE(17:1(9Z)/22:0), PE(20:1(11Z)/19:0), PE(19:1(9Z)/20:0), PE(22:0/17:1(9Z)), PE(22:1(11Z)/17:0), PC(18:0/18:1(16Z)), PC(18:0/18:1(6Z)), PC(18:0/18…	LMGP01010888, LMGP01010753, LMGP01010758, LMGP01011404, LMGP01011456, LMGP01011468, LMGP01011510, LMGP01011736, LMGP01011764, LMGP01011811, LMGP01012006, LMGP01012129, LMGP02010558, LMGP02010586, LMGP02010858, LMGP02010812, LMGP02011022, LMGP02011048, LMGP01010754, LMGP01010756, LMGP01010750, LMGP01010751, LMGP01010759, LMGP01010761, LMGP01010840, LMGP01011488, LMGP01011537, LMGP01011790, LMGP010…	C44H86NO8P	DKD	PC(18:1(9Z)/18:0)	Glycerophospholipids	Glycerophosphocholines	PC	1	1	1	1	1	AKI; Control; DKD; Diabetes_Mellitus_Resilient; H-CKD	5	Shared Among All
810.598	s-2407-021118_2_s1_lip_pos_20250412_bg	PC(18:1(9Z)/18:0), PC(18:0/18:1(13Z)), PC(18:0/18:1(7Z)), PC(14:1(9Z)/22:0), PC(15:1(9Z)/21:0), PC(16:0/20:1(11Z)), PC(17:0/19:1(9Z)), PC(19:0/17:1(9Z)), PC(19:1(9Z)/17:0), PC(20:1(11Z)/16:0), PC(22:1(11Z)/14:0), PC(14:0/22:1(13Z)), PE(17:0/22:1(11Z)), PE(17:1(9Z)/22:0), PE(20:1(11Z)/19:0), PE(19:1(9Z)/20:0), PE(22:0/17:1(9Z)), PE(22:1(11Z)/17:0), PC(18:0/18:1(16Z)), PC(18:0/18:1(6Z)), PC(18:0/18…	LMGP01010888, LMGP01010753, LMGP01010758, LMGP01011404, LMGP01011456, LMGP01011468, LMGP01011510, LMGP01011736, LMGP01011764, LMGP01011811, LMGP01012006, LMGP01012129, LMGP02010558, LMGP02010586, LMGP02010858, LMGP02010812, LMGP02011022, LMGP02011048, LMGP01010754, LMGP01010756, LMGP01010750, LMGP01010751, LMGP01010759, LMGP01010761, LMGP01010840, LMGP01011488, LMGP01011537, LMGP01011790, LMGP010…	C44H86NO8P	AKI	PC(18:1(9Z)/18:0)	Glycerophospholipids	Glycerophosphocholines	PC	1	1	1	1	1	AKI; Control; DKD; Diabetes_Mellitus_Resilient; H-CKD	5	Shared Among All
810.601	qc-077_2_s1_lip_pos_20250103_bg	PC(16:0/22:4(7Z,10Z,13Z,16Z)), PC(18:0/20:4(8Z,10Z,12Z,14Z)), PC(18:1(9Z)/20:3(5Z,8Z,11Z)), PC(18:1(9Z)/20:3(8Z,11Z,14Z)), PC(18:2(9Z,12Z)/20:2(11Z,14Z)), PC(18:3(6Z,9Z,12Z)/20:1(11Z)), PC(18:4(6Z,9Z,12Z,15Z)/20:0), PC(20:0/18:4(6Z,9Z,12Z,15Z)), PC(20:1(11Z)/18:3(9Z,12Z,15Z)), PC(20:3(8Z,11Z,14Z)/18:1(9Z)), PC(22:4(7Z,10Z,13Z,16Z)/16:0), PC(18:1(11Z)/20:3(5Z,8Z,11Z)), PC(18:1(11Z)/20:3(8Z,11Z,14Z…	LMGP01010642, LMGP01010804, LMGP01010904, LMGP01011609, LMGP01011632, LMGP01011660, LMGP01011719, LMGP01011796, LMGP01011820, LMGP01011878, LMGP01012072, LMGP01012154, LMGP01012155, LMGP01012198, LMGP02010956, LMGP02011119, LMGP01010802, LMGP01011689, LMGP01011819, LMGP01011848, LMGP01011907, LMGP01012144, LMGP01012197, LMGP01012206, LMGP02010791, LMGP02011010; SLM:000011009, SLM:000011206, SLM:0…	C46H84NO8P	Control	PC(16:0/22:4(7Z,10Z,13Z,16Z))	Glycerophospholipids	Glycerophosphocholines	PC	1	1	1	1	1	AKI; Control; DKD; Diabetes_Mellitus_Resilient; H-CKD	5	Shared Among All
810.601	s-2212-003371_4_s1_lip_pos_20250117_bg	PC(16:0/22:4(7Z,10Z,13Z,16Z)), PC(18:0/20:4(8Z,10Z,12Z,14Z)), PC(18:1(9Z)/20:3(5Z,8Z,11Z)), PC(18:1(9Z)/20:3(8Z,11Z,14Z)), PC(18:2(9Z,12Z)/20:2(11Z,14Z)), PC(18:3(6Z,9Z,12Z)/20:1(11Z)), PC(18:4(6Z,9Z,12Z,15Z)/20:0), PC(20:0/18:4(6Z,9Z,12Z,15Z)), PC(20:1(11Z)/18:3(9Z,12Z,15Z)), PC(20:3(8Z,11Z,14Z)/18:1(9Z)), PC(22:4(7Z,10Z,13Z,16Z)/16:0), PC(18:1(11Z)/20:3(5Z,8Z,11Z)), PC(18:1(11Z)/20:3(8Z,11Z,14Z…	LMGP01010642, LMGP01010804, LMGP01010904, LMGP01011609, LMGP01011632, LMGP01011660, LMGP01011719, LMGP01011796, LMGP01011820, LMGP01011878, LMGP01012072, LMGP01012154, LMGP01012155, LMGP01012198, LMGP02010956, LMGP02011119, LMGP01010802, LMGP01011689, LMGP01011819, LMGP01011848, LMGP01011907, LMGP01012144, LMGP01012197, LMGP01012206, LMGP02010791, LMGP02011010; SLM:000011009, SLM:000011206, SLM:0…	C46H84NO8P	Diabetes_Mellitus_Resilient	PC(16:0/22:4(7Z,10Z,13Z,16Z))	Glycerophospholipids	Glycerophosphocholines	PC	1	1	1	1	1	AKI; Control; DKD; Diabetes_Mellitus_Resilient; H-CKD	5	Shared Among All
810.601	s-2305-004587_3_s1_lip_pos_20250710_bg	PC(16:0/22:4(7Z,10Z,13Z,16Z)), PC(18:0/20:4(8Z,10Z,12Z,14Z)), PC(18:1(9Z)/20:3(5Z,8Z,11Z)), PC(18:1(9Z)/20:3(8Z,11Z,14Z)), PC(18:2(9Z,12Z)/20:2(11Z,14Z)), PC(18:3(6Z,9Z,12Z)/20:1(11Z)), PC(18:4(6Z,9Z,12Z,15Z)/20:0), PC(20:0/18:4(6Z,9Z,12Z,15Z)), PC(20:1(11Z)/18:3(9Z,12Z,15Z)), PC(20:3(8Z,11Z,14Z)/18:1(9Z)), PC(22:4(7Z,10Z,13Z,16Z)/16:0), PC(18:1(11Z)/20:3(5Z,8Z,11Z)), PC(18:1(11Z)/20:3(8Z,11Z,14Z…	LMGP01010642, LMGP01010804, LMGP01010904, LMGP01011609, LMGP01011632, LMGP01011660, LMGP01011719, LMGP01011796, LMGP01011820, LMGP01011878, LMGP01012072, LMGP01012154, LMGP01012155, LMGP01012198, LMGP02010956, LMGP02011119, LMGP01010802, LMGP01011689, LMGP01011819, LMGP01011848, LMGP01011907, LMGP01012144, LMGP01012197, LMGP01012206, LMGP02010791, LMGP02011010; SLM:000011009, SLM:000011206, SLM:0…	C46H84NO8P	H-CKD	PC(16:0/22:4(7Z,10Z,13Z,16Z))	Glycerophospholipids	Glycerophosphocholines	PC	1	1	1	1	1	AKI; Control; DKD; Diabetes_Mellitus_Resilient; H-CKD	5	Shared Among All
810.601	s-2310-016664_2_s1_lip_pos_20250117_bg	PC(16:0/22:4(7Z,10Z,13Z,16Z)), PC(18:0/20:4(8Z,10Z,12Z,14Z)), PC(18:1(9Z)/20:3(5Z,8Z,11Z)), PC(18:1(9Z)/20:3(8Z,11Z,14Z)), PC(18:2(9Z,12Z)/20:2(11Z,14Z)), PC(18:3(6Z,9Z,12Z)/20:1(11Z)), PC(18:4(6Z,9Z,12Z,15Z)/20:0), PC(20:0/18:4(6Z,9Z,12Z,15Z)), PC(20:1(11Z)/18:3(9Z,12Z,15Z)), PC(20:3(8Z,11Z,14Z)/18:1(9Z)), PC(22:4(7Z,10Z,13Z,16Z)/16:0), PC(18:1(11Z)/20:3(5Z,8Z,11Z)), PC(18:1(11Z)/20:3(8Z,11Z,14Z…	LMGP01010642, LMGP01010804, LMGP01010904, LMGP01011609, LMGP01011632, LMGP01011660, LMGP01011719, LMGP01011796, LMGP01011820, LMGP01011878, LMGP01012072, LMGP01012154, LMGP01012155, LMGP01012198, LMGP02010956, LMGP02011119, LMGP01010802, LMGP01011689, LMGP01011819, LMGP01011848, LMGP01011907, LMGP01012144, LMGP01012197, LMGP01012206, LMGP02010791, LMGP02011010; SLM:000011009, SLM:000011206, SLM:0…	C46H84NO8P	DKD	PC(16:0/22:4(7Z,10Z,13Z,16Z))	Glycerophospholipids	Glycerophosphocholines	PC	1	1	1	1	1	AKI; Control; DKD; Diabetes_Mellitus_Resilient; H-CKD	5	Shared Among All
810.601	s-2407-021118_2_s1_lip_pos_20250412_bg	PC(16:0/22:4(7Z,10Z,13Z,16Z)), PC(18:0/20:4(8Z,10Z,12Z,14Z)), PC(18:1(9Z)/20:3(5Z,8Z,11Z)), PC(18:1(9Z)/20:3(8Z,11Z,14Z)), PC(18:2(9Z,12Z)/20:2(11Z,14Z)), PC(18:3(6Z,9Z,12Z)/20:1(11Z)), PC(18:4(6Z,9Z,12Z,15Z)/20:0), PC(20:0/18:4(6Z,9Z,12Z,15Z)), PC(20:1(11Z)/18:3(9Z,12Z,15Z)), PC(20:3(8Z,11Z,14Z)/18:1(9Z)), PC(22:4(7Z,10Z,13Z,16Z)/16:0), PC(18:1(11Z)/20:3(5Z,8Z,11Z)), PC(18:1(11Z)/20:3(8Z,11Z,14Z…	LMGP01010642, LMGP01010804, LMGP01010904, LMGP01011609, LMGP01011632, LMGP01011660, LMGP01011719, LMGP01011796, LMGP01011820, LMGP01011878, LMGP01012072, LMGP01012154, LMGP01012155, LMGP01012198, LMGP02010956, LMGP02011119, LMGP01010802, LMGP01011689, LMGP01011819, LMGP01011848, LMGP01011907, LMGP01012144, LMGP01012197, LMGP01012206, LMGP02010791, LMGP02011010; SLM:000011009, SLM:000011206, SLM:0…	C46H84NO8P	AKI	PC(16:0/22:4(7Z,10Z,13Z,16Z))	Glycerophospholipids	Glycerophosphocholines	PC	1	1	1	1	1	AKI; Control; DKD; Diabetes_Mellitus_Resilient; H-CKD	5	Shared Among All
822.541	qc-077_2_s1_lip_pos_20250103_bg	PE(P-18:2(9Z,12Z)/24:6(6Z,9Z,12Z,15Z,18Z,21Z))	SLM:000049964	C47H78NO7P	Control	PE(P-18:2(9Z,12Z)/24:6(6Z,9Z,12Z,15Z,18Z,21Z))	Glycerophospholipids	Glycerophosphoethanolamines	1-(1Z-alkenyl),2-acylglycerophosphoethanolamines	1	1	1	1	1	AKI; Control; DKD; Diabetes_Mellitus_Resilient; H-CKD	5	Shared Among All
822.541	s-2212-003371_4_s1_lip_pos_20250117_bg	PE(P-18:2(9Z,12Z)/24:6(6Z,9Z,12Z,15Z,18Z,21Z))	SLM:000049964	C47H78NO7P	Diabetes_Mellitus_Resilient	PE(P-18:2(9Z,12Z)/24:6(6Z,9Z,12Z,15Z,18Z,21Z))	Glycerophospholipids	Glycerophosphoethanolamines	1-(1Z-alkenyl),2-acylglycerophosphoethanolamines	1	1	1	1	1	AKI; Control; DKD; Diabetes_Mellitus_Resilient; H-CKD	5	Shared Among All
822.541	s-2305-004587_3_s1_lip_pos_20250710_bg	PE(P-18:2(9Z,12Z)/24:6(6Z,9Z,12Z,15Z,18Z,21Z))	SLM:000049964	C47H78NO7P	H-CKD	PE(P-18:2(9Z,12Z)/24:6(6Z,9Z,12Z,15Z,18Z,21Z))	Glycerophospholipids	Glycerophosphoethanolamines	1-(1Z-alkenyl),2-acylglycerophosphoethanolamines	1	1	1	1	1	AKI; Control; DKD; Diabetes_Mellitus_Resilient; H-CKD	5	Shared Among All
822.541	s-2310-016664_2_s1_lip_pos_20250117_bg	PE(P-18:2(9Z,12Z)/24:6(6Z,9Z,12Z,15Z,18Z,21Z))	SLM:000049964	C47H78NO7P	DKD	PE(P-18:2(9Z,12Z)/24:6(6Z,9Z,12Z,15Z,18Z,21Z))	Glycerophospholipids	Glycerophosphoethanolamines	1-(1Z-alkenyl),2-acylglycerophosphoethanolamines	1	1	1	1	1	AKI; Control; DKD; Diabetes_Mellitus_Resilient; H-CKD	5	Shared Among All
822.541	s-2407-021118_2_s1_lip_pos_20250412_bg	PE(P-18:2(9Z,12Z)/24:6(6Z,9Z,12Z,15Z,18Z,21Z))	SLM:000049964	C47H78NO7P	AKI	PE(P-18:2(9Z,12Z)/24:6(6Z,9Z,12Z,15Z,18Z,21Z))	Glycerophospholipids	Glycerophosphoethanolamines	1-(1Z-alkenyl),2-acylglycerophosphoethanolamines	1	1	1	1	1	AKI; Control; DKD; Diabetes_Mellitus_Resilient; H-CKD	5	Shared Among All
830.567	qc-077_2_s1_lip_pos_20250103_bg	PC(16:0/22:5(7Z,10Z,13Z,16Z,19Z)), PC(18:1(9Z)/20:4(5Z,8Z,11Z,14Z)), PC(18:3(6Z,9Z,12Z)/20:2(11Z,14Z)), PC(20:2(11Z,14Z)/18:3(6Z,9Z,12Z)), PC(20:2(11Z,14Z)/18:3(9Z,12Z,15Z)), PC(20:3(8Z,11Z,14Z)/18:2(9Z,12Z)), PC(20:4(5Z,8Z,11Z,14Z)/18:1(9Z)), PC(22:4(7Z,10Z,13Z,16Z)/16:1(9Z)), PC(18:1(11Z)/20:4(5Z,8Z,11Z,14Z)), PC(18:1(11Z)/20:4(8Z,11Z,14Z,17Z)), PC(18:2(9Z,12Z)/20:3(5Z,8Z,11Z)), PC(20:3(5Z,8Z,1…	LMGP01010647, LMGP01010905, LMGP01011661, LMGP01011849, LMGP01011850, LMGP01011879, LMGP01011908, LMGP01012073, LMGP01012156, LMGP01012157, LMGP01012170, LMGP01012199, LMGP01012211, LMGP02010822, LMGP02010986, LMGP01010645, LMGP01010805, LMGP01010807, LMGP01011497, LMGP01011633, LMGP01011690, LMGP01011720, LMGP01011821, LMGP01011937, LMGP01012165, LMGP01012208, LMGP02011011, LMGP02011120; SLM:000…	C46H82NO8P	Control	PC(16:0/22:5(7Z,10Z,13Z,16Z,19Z))	Glycerophospholipids	Glycerophosphocholines	PC	1	1	1	1	1	AKI; Control; DKD; Diabetes_Mellitus_Resilient; H-CKD	5	Shared Among All
830.567	s-2212-003371_4_s1_lip_pos_20250117_bg	PC(16:0/22:5(7Z,10Z,13Z,16Z,19Z)), PC(18:1(9Z)/20:4(5Z,8Z,11Z,14Z)), PC(18:3(6Z,9Z,12Z)/20:2(11Z,14Z)), PC(20:2(11Z,14Z)/18:3(6Z,9Z,12Z)), PC(20:2(11Z,14Z)/18:3(9Z,12Z,15Z)), PC(20:3(8Z,11Z,14Z)/18:2(9Z,12Z)), PC(20:4(5Z,8Z,11Z,14Z)/18:1(9Z)), PC(22:4(7Z,10Z,13Z,16Z)/16:1(9Z)), PC(18:1(11Z)/20:4(5Z,8Z,11Z,14Z)), PC(18:1(11Z)/20:4(8Z,11Z,14Z,17Z)), PC(18:2(9Z,12Z)/20:3(5Z,8Z,11Z)), PC(20:3(5Z,8Z,1…	LMGP01010647, LMGP01010905, LMGP01011661, LMGP01011849, LMGP01011850, LMGP01011879, LMGP01011908, LMGP01012073, LMGP01012156, LMGP01012157, LMGP01012170, LMGP01012199, LMGP01012211, LMGP02010822, LMGP02010986, LMGP01010645, LMGP01010805, LMGP01010807, LMGP01011497, LMGP01011633, LMGP01011690, LMGP01011720, LMGP01011821, LMGP01011937, LMGP01012165, LMGP01012208, LMGP02011011, LMGP02011120; SLM:000…	C46H82NO8P	Diabetes_Mellitus_Resilient	PC(16:0/22:5(7Z,10Z,13Z,16Z,19Z))	Glycerophospholipids	Glycerophosphocholines	PC	1	1	1	1	1	AKI; Control; DKD; Diabetes_Mellitus_Resilient; H-CKD	5	Shared Among All
830.567	s-2305-004587_3_s1_lip_pos_20250710_bg	PC(16:0/22:5(7Z,10Z,13Z,16Z,19Z)), PC(18:1(9Z)/20:4(5Z,8Z,11Z,14Z)), PC(18:3(6Z,9Z,12Z)/20:2(11Z,14Z)), PC(20:2(11Z,14Z)/18:3(6Z,9Z,12Z)), PC(20:2(11Z,14Z)/18:3(9Z,12Z,15Z)), PC(20:3(8Z,11Z,14Z)/18:2(9Z,12Z)), PC(20:4(5Z,8Z,11Z,14Z)/18:1(9Z)), PC(22:4(7Z,10Z,13Z,16Z)/16:1(9Z)), PC(18:1(11Z)/20:4(5Z,8Z,11Z,14Z)), PC(18:1(11Z)/20:4(8Z,11Z,14Z,17Z)), PC(18:2(9Z,12Z)/20:3(5Z,8Z,11Z)), PC(20:3(5Z,8Z,1…	LMGP01010647, LMGP01010905, LMGP01011661, LMGP01011849, LMGP01011850, LMGP01011879, LMGP01011908, LMGP01012073, LMGP01012156, LMGP01012157, LMGP01012170, LMGP01012199, LMGP01012211, LMGP02010822, LMGP02010986, LMGP01010645, LMGP01010805, LMGP01010807, LMGP01011497, LMGP01011633, LMGP01011690, LMGP01011720, LMGP01011821, LMGP01011937, LMGP01012165, LMGP01012208, LMGP02011011, LMGP02011120; SLM:000…	C46H82NO8P	H-CKD	PC(16:0/22:5(7Z,10Z,13Z,16Z,19Z))	Glycerophospholipids	Glycerophosphocholines	PC	1	1	1	1	1	AKI; Control; DKD; Diabetes_Mellitus_Resilient; H-CKD	5	Shared Among All
830.567	s-2310-016664_2_s1_lip_pos_20250117_bg	PC(16:0/22:5(7Z,10Z,13Z,16Z,19Z)), PC(18:1(9Z)/20:4(5Z,8Z,11Z,14Z)), PC(18:3(6Z,9Z,12Z)/20:2(11Z,14Z)), PC(20:2(11Z,14Z)/18:3(6Z,9Z,12Z)), PC(20:2(11Z,14Z)/18:3(9Z,12Z,15Z)), PC(20:3(8Z,11Z,14Z)/18:2(9Z,12Z)), PC(20:4(5Z,8Z,11Z,14Z)/18:1(9Z)), PC(22:4(7Z,10Z,13Z,16Z)/16:1(9Z)), PC(18:1(11Z)/20:4(5Z,8Z,11Z,14Z)), PC(18:1(11Z)/20:4(8Z,11Z,14Z,17Z)), PC(18:2(9Z,12Z)/20:3(5Z,8Z,11Z)), PC(20:3(5Z,8Z,1…	LMGP01010647, LMGP01010905, LMGP01011661, LMGP01011849, LMGP01011850, LMGP01011879, LMGP01011908, LMGP01012073, LMGP01012156, LMGP01012157, LMGP01012170, LMGP01012199, LMGP01012211, LMGP02010822, LMGP02010986, LMGP01010645, LMGP01010805, LMGP01010807, LMGP01011497, LMGP01011633, LMGP01011690, LMGP01011720, LMGP01011821, LMGP01011937, LMGP01012165, LMGP01012208, LMGP02011011, LMGP02011120; SLM:000…	C46H82NO8P	DKD	PC(16:0/22:5(7Z,10Z,13Z,16Z,19Z))	Glycerophospholipids	Glycerophosphocholines	PC	1	1	1	1	1	AKI; Control; DKD; Diabetes_Mellitus_Resilient; H-CKD	5	Shared Among All
830.567	s-2407-021118_2_s1_lip_pos_20250412_bg	PC(16:0/22:5(7Z,10Z,13Z,16Z,19Z)), PC(18:1(9Z)/20:4(5Z,8Z,11Z,14Z)), PC(18:3(6Z,9Z,12Z)/20:2(11Z,14Z)), PC(20:2(11Z,14Z)/18:3(6Z,9Z,12Z)), PC(20:2(11Z,14Z)/18:3(9Z,12Z,15Z)), PC(20:3(8Z,11Z,14Z)/18:2(9Z,12Z)), PC(20:4(5Z,8Z,11Z,14Z)/18:1(9Z)), PC(22:4(7Z,10Z,13Z,16Z)/16:1(9Z)), PC(18:1(11Z)/20:4(5Z,8Z,11Z,14Z)), PC(18:1(11Z)/20:4(8Z,11Z,14Z,17Z)), PC(18:2(9Z,12Z)/20:3(5Z,8Z,11Z)), PC(20:3(5Z,8Z,1…	LMGP01010647, LMGP01010905, LMGP01011661, LMGP01011849, LMGP01011850, LMGP01011879, LMGP01011908, LMGP01012073, LMGP01012156, LMGP01012157, LMGP01012170, LMGP01012199, LMGP01012211, LMGP02010822, LMGP02010986, LMGP01010645, LMGP01010805, LMGP01010807, LMGP01011497, LMGP01011633, LMGP01011690, LMGP01011720, LMGP01011821, LMGP01011937, LMGP01012165, LMGP01012208, LMGP02011011, LMGP02011120; SLM:000…	C46H82NO8P	AKI	PC(16:0/22:5(7Z,10Z,13Z,16Z,19Z))	Glycerophospholipids	Glycerophosphocholines	PC	1	1	1	1	1	AKI; Control; DKD; Diabetes_Mellitus_Resilient; H-CKD	5	Shared Among All
837.682	qc-077_2_s1_lip_pos_20250103_bg	SM(d18:1/24:0), SM(d18:0/24:1(15Z)); SM(d18:1(4E)/24:0), SM(d16:1(4E)/26:0), SM(d20:0/22:1(13Z)), SM(d18:0/24:1(15Z)), SM(d16:0/26:1(17Z)), SM(d20:1(4E)/22:0), SM(d14:1(4E)/28:0); SM(d18:0/24:1(15Z))	LMSP03010008, LMSP03010023; SLM:000395271, SLM:000398012, SLM:000398202, SLM:000395819, SLM:000397891, SLM:000398327, SLM:000397776; HMDB0012095	C47H95N2O6P	Control	SM(d18:1/24:0)	Sphingolipids	Phosphosphingolipids	SM	1	1	1	1	1	AKI; Control; DKD; Diabetes_Mellitus_Resilient; H-CKD	5	Shared Among All
837.682	s-2212-003371_4_s1_lip_pos_20250117_bg	SM(d18:1/24:0), SM(d18:0/24:1(15Z)); SM(d18:1(4E)/24:0), SM(d16:1(4E)/26:0), SM(d20:0/22:1(13Z)), SM(d18:0/24:1(15Z)), SM(d16:0/26:1(17Z)), SM(d20:1(4E)/22:0), SM(d14:1(4E)/28:0); SM(d18:0/24:1(15Z))	LMSP03010008, LMSP03010023; SLM:000395271, SLM:000398012, SLM:000398202, SLM:000395819, SLM:000397891, SLM:000398327, SLM:000397776; HMDB0012095	C47H95N2O6P	Diabetes_Mellitus_Resilient	SM(d18:1/24:0)	Sphingolipids	Phosphosphingolipids	SM	1	1	1	1	1	AKI; Control; DKD; Diabetes_Mellitus_Resilient; H-CKD	5	Shared Among All
837.682	s-2305-004587_3_s1_lip_pos_20250710_bg	SM(d18:1/24:0), SM(d18:0/24:1(15Z)); SM(d18:1(4E)/24:0), SM(d16:1(4E)/26:0), SM(d20:0/22:1(13Z)), SM(d18:0/24:1(15Z)), SM(d16:0/26:1(17Z)), SM(d20:1(4E)/22:0), SM(d14:1(4E)/28:0); SM(d18:0/24:1(15Z))	LMSP03010008, LMSP03010023; SLM:000395271, SLM:000398012, SLM:000398202, SLM:000395819, SLM:000397891, SLM:000398327, SLM:000397776; HMDB0012095	C47H95N2O6P	H-CKD	SM(d18:1/24:0)	Sphingolipids	Phosphosphingolipids	SM	1	1	1	1	1	AKI; Control; DKD; Diabetes_Mellitus_Resilient; H-CKD	5	Shared Among All
837.682	s-2310-016664_2_s1_lip_pos_20250117_bg	SM(d18:1/24:0), SM(d18:0/24:1(15Z)); SM(d18:1(4E)/24:0), SM(d16:1(4E)/26:0), SM(d20:0/22:1(13Z)), SM(d18:0/24:1(15Z)), SM(d16:0/26:1(17Z)), SM(d20:1(4E)/22:0), SM(d14:1(4E)/28:0); SM(d18:0/24:1(15Z))	LMSP03010008, LMSP03010023; SLM:000395271, SLM:000398012, SLM:000398202, SLM:000395819, SLM:000397891, SLM:000398327, SLM:000397776; HMDB0012095	C47H95N2O6P	DKD	SM(d18:1/24:0)	Sphingolipids	Phosphosphingolipids	SM	1	1	1	1	1	AKI; Control; DKD; Diabetes_Mellitus_Resilient; H-CKD	5	Shared Among All
837.682	s-2407-021118_2_s1_lip_pos_20250412_bg	SM(d18:1/24:0), SM(d18:0/24:1(15Z)); SM(d18:1(4E)/24:0), SM(d16:1(4E)/26:0), SM(d20:0/22:1(13Z)), SM(d18:0/24:1(15Z)), SM(d16:0/26:1(17Z)), SM(d20:1(4E)/22:0), SM(d14:1(4E)/28:0); SM(d18:0/24:1(15Z))	LMSP03010008, LMSP03010023; SLM:000395271, SLM:000398012, SLM:000398202, SLM:000395819, SLM:000397891, SLM:000398327, SLM:000397776; HMDB0012095	C47H95N2O6P	AKI	SM(d18:1/24:0)	Sphingolipids	Phosphosphingolipids	SM	1	1	1	1	1	AKI; Control; DKD; Diabetes_Mellitus_Resilient; H-CKD	5	Shared Among All
855.741	qc-077_2_s1_lip_pos_20250103_bg	TG(16:0/16:0/18:1(11E)), TG(16:0/16:0/18:1(9Z)), TG(14:0/14:0/22:1(11Z))[iso3], TG(14:1(9Z)/18:0/18:0)[iso3], TG(15:0/15:0/20:1(11Z))[iso3], TG(12:0/16:0/22:1(11Z))[iso6], TG(12:0/17:1(9Z)/21:0)[iso6], TG(12:0/18:0/20:1(11Z))[iso6], TG(12:0/18:1(9Z)/20:0)[iso6], TG(12:0/19:0/19:1(9Z))[iso6], TG(13:0/15:0/22:1(11Z))[iso6], TG(13:0/15:1(9Z)/22:0)[iso6], TG(13:0/17:1(9Z)/20:0)[iso6], TG(13:0/18:1(9Z…	LMGL03010005, LMGL03010006, LMGL03012777, LMGL03012849, LMGL03012886, LMGL03013341, LMGL03013411, LMGL03013449, LMGL03013468, LMGL03013552, LMGL03013753, LMGL03013779, LMGL03013870, LMGL03013931, LMGL03014213, LMGL03014281, LMGL03014341, LMGL03014592, LMGL03014991, LMGL03015366, LMGL03010027, LMGL03010028, LMGL03010036, LMGL03013365, LMGL03013829, LMGL03013848, LMGL03013912, LMGL03014159, LMGL030…	C53H100O6	Control	TG(16:0/16:0/18:1(11E))	Glycerolipids	Triradylglycerols	TAG	1	1	1	1	1	AKI; Control; DKD; Diabetes_Mellitus_Resilient; H-CKD	5	Shared Among All
855.741	s-2212-003371_4_s1_lip_pos_20250117_bg	TG(16:0/16:0/18:1(11E)), TG(16:0/16:0/18:1(9Z)), TG(14:0/14:0/22:1(11Z))[iso3], TG(14:1(9Z)/18:0/18:0)[iso3], TG(15:0/15:0/20:1(11Z))[iso3], TG(12:0/16:0/22:1(11Z))[iso6], TG(12:0/17:1(9Z)/21:0)[iso6], TG(12:0/18:0/20:1(11Z))[iso6], TG(12:0/18:1(9Z)/20:0)[iso6], TG(12:0/19:0/19:1(9Z))[iso6], TG(13:0/15:0/22:1(11Z))[iso6], TG(13:0/15:1(9Z)/22:0)[iso6], TG(13:0/17:1(9Z)/20:0)[iso6], TG(13:0/18:1(9Z…	LMGL03010005, LMGL03010006, LMGL03012777, LMGL03012849, LMGL03012886, LMGL03013341, LMGL03013411, LMGL03013449, LMGL03013468, LMGL03013552, LMGL03013753, LMGL03013779, LMGL03013870, LMGL03013931, LMGL03014213, LMGL03014281, LMGL03014341, LMGL03014592, LMGL03014991, LMGL03015366, LMGL03010027, LMGL03010028, LMGL03010036, LMGL03013365, LMGL03013829, LMGL03013848, LMGL03013912, LMGL03014159, LMGL030…	C53H100O6	Diabetes_Mellitus_Resilient	TG(16:0/16:0/18:1(11E))	Glycerolipids	Triradylglycerols	TAG	1	1	1	1	1	AKI; Control; DKD; Diabetes_Mellitus_Resilient; H-CKD	5	Shared Among All
855.741	s-2305-004587_3_s1_lip_pos_20250710_bg	TG(16:0/16:0/18:1(11E)), TG(16:0/16:0/18:1(9Z)), TG(14:0/14:0/22:1(11Z))[iso3], TG(14:1(9Z)/18:0/18:0)[iso3], TG(15:0/15:0/20:1(11Z))[iso3], TG(12:0/16:0/22:1(11Z))[iso6], TG(12:0/17:1(9Z)/21:0)[iso6], TG(12:0/18:0/20:1(11Z))[iso6], TG(12:0/18:1(9Z)/20:0)[iso6], TG(12:0/19:0/19:1(9Z))[iso6], TG(13:0/15:0/22:1(11Z))[iso6], TG(13:0/15:1(9Z)/22:0)[iso6], TG(13:0/17:1(9Z)/20:0)[iso6], TG(13:0/18:1(9Z…	LMGL03010005, LMGL03010006, LMGL03012777, LMGL03012849, LMGL03012886, LMGL03013341, LMGL03013411, LMGL03013449, LMGL03013468, LMGL03013552, LMGL03013753, LMGL03013779, LMGL03013870, LMGL03013931, LMGL03014213, LMGL03014281, LMGL03014341, LMGL03014592, LMGL03014991, LMGL03015366, LMGL03010027, LMGL03010028, LMGL03010036, LMGL03013365, LMGL03013829, LMGL03013848, LMGL03013912, LMGL03014159, LMGL030…	C53H100O6	H-CKD	TG(16:0/16:0/18:1(11E))	Glycerolipids	Triradylglycerols	TAG	1	1	1	1	1	AKI; Control; DKD; Diabetes_Mellitus_Resilient; H-CKD	5	Shared Among All
855.741	s-2310-016664_2_s1_lip_pos_20250117_bg	TG(16:0/16:0/18:1(11E)), TG(16:0/16:0/18:1(9Z)), TG(14:0/14:0/22:1(11Z))[iso3], TG(14:1(9Z)/18:0/18:0)[iso3], TG(15:0/15:0/20:1(11Z))[iso3], TG(12:0/16:0/22:1(11Z))[iso6], TG(12:0/17:1(9Z)/21:0)[iso6], TG(12:0/18:0/20:1(11Z))[iso6], TG(12:0/18:1(9Z)/20:0)[iso6], TG(12:0/19:0/19:1(9Z))[iso6], TG(13:0/15:0/22:1(11Z))[iso6], TG(13:0/15:1(9Z)/22:0)[iso6], TG(13:0/17:1(9Z)/20:0)[iso6], TG(13:0/18:1(9Z…	LMGL03010005, LMGL03010006, LMGL03012777, LMGL03012849, LMGL03012886, LMGL03013341, LMGL03013411, LMGL03013449, LMGL03013468, LMGL03013552, LMGL03013753, LMGL03013779, LMGL03013870, LMGL03013931, LMGL03014213, LMGL03014281, LMGL03014341, LMGL03014592, LMGL03014991, LMGL03015366, LMGL03010027, LMGL03010028, LMGL03010036, LMGL03013365, LMGL03013829, LMGL03013848, LMGL03013912, LMGL03014159, LMGL030…	C53H100O6	DKD	TG(16:0/16:0/18:1(11E))	Glycerolipids	Triradylglycerols	TAG	1	1	1	1	1	AKI; Control; DKD; Diabetes_Mellitus_Resilient; H-CKD	5	Shared Among All
855.741	s-2407-021118_2_s1_lip_pos_20250412_bg	TG(16:0/16:0/18:1(11E)), TG(16:0/16:0/18:1(9Z)), TG(14:0/14:0/22:1(11Z))[iso3], TG(14:1(9Z)/18:0/18:0)[iso3], TG(15:0/15:0/20:1(11Z))[iso3], TG(12:0/16:0/22:1(11Z))[iso6], TG(12:0/17:1(9Z)/21:0)[iso6], TG(12:0/18:0/20:1(11Z))[iso6], TG(12:0/18:1(9Z)/20:0)[iso6], TG(12:0/19:0/19:1(9Z))[iso6], TG(13:0/15:0/22:1(11Z))[iso6], TG(13:0/15:1(9Z)/22:0)[iso6], TG(13:0/17:1(9Z)/20:0)[iso6], TG(13:0/18:1(9Z…	LMGL03010005, LMGL03010006, LMGL03012777, LMGL03012849, LMGL03012886, LMGL03013341, LMGL03013411, LMGL03013449, LMGL03013468, LMGL03013552, LMGL03013753, LMGL03013779, LMGL03013870, LMGL03013931, LMGL03014213, LMGL03014281, LMGL03014341, LMGL03014592, LMGL03014991, LMGL03015366, LMGL03010027, LMGL03010028, LMGL03010036, LMGL03013365, LMGL03013829, LMGL03013848, LMGL03013912, LMGL03014159, LMGL030…	C53H100O6	AKI	TG(16:0/16:0/18:1(11E))	Glycerolipids	Triradylglycerols	TAG	1	1	1	1	1	AKI; Control; DKD; Diabetes_Mellitus_Resilient; H-CKD	5	Shared Among All

## Sheet: Shared Between Groups
mz	datasetName	moleculeNames	moleculeIds	formula	SampleName	Name1	SuperClass	Class	SubClass	AKI	Control	DKD	Diabetes_Mellitus_Resilient	H-CKD	SharedGroups	NumGroups	Category
343.081	qc-077_2_s1_lip_pos_20250103_bg	Dihydromethylsterigmatocystin, 6-Hydroxy-7,2'-dimethoxy-4',5'-methylenedioxyisoflavone, Dalpatein, Maximaisoflavone F, 2-(1,3-Benzodioxol-5-yl)-5-hydroxy-6,8-dimethoxy-4H-1-benzopyran-4-one, Sisafolin, 7,3'-Dihydroxy-5,4'-dimethoxy-6-formyl-4-phenylcoumarin, 8-Hydroxygalangin 7-methyl ether 8-acetate, Phyllocoumarin, Apigenin 7-lactate, 5-Hydroxy-3,7-dimethoxy-3',4'-methylenedioxyflavone, Iriskum…	LMPK10000004, LMPK12050123, LMPK12050124, LMPK12050148, LMPK12110109, LMPK12100036, LMPK12100037, LMPK12113099, LMPK12020070, LMPK12110429, LMPK12112732, LMPK12050405, LMPK12050413, LMPK12050414, LMPK12070157, LMPK12050370, LMPK12050404, LMPK12050435; HMDB0128881, HMDB0128882, HMDB0140693	C18H14O7	Control	Dihydromethylsterigmatocystin	Polyketides	Aflatoxins	Aflatoxins	0	1	0	1	0	Control; Diabetes_Mellitus_Resilient	2	Shared Among 2 Groups
343.081	s-2212-003371_4_s1_lip_pos_20250117_bg	Dihydromethylsterigmatocystin, 6-Hydroxy-7,2'-dimethoxy-4',5'-methylenedioxyisoflavone, Dalpatein, Maximaisoflavone F, 2-(1,3-Benzodioxol-5-yl)-5-hydroxy-6,8-dimethoxy-4H-1-benzopyran-4-one, Sisafolin, 7,3'-Dihydroxy-5,4'-dimethoxy-6-formyl-4-phenylcoumarin, 8-Hydroxygalangin 7-methyl ether 8-acetate, Phyllocoumarin, Apigenin 7-lactate, 5-Hydroxy-3,7-dimethoxy-3',4'-methylenedioxyflavone, Iriskum…	LMPK10000004, LMPK12050123, LMPK12050124, LMPK12050148, LMPK12110109, LMPK12100036, LMPK12100037, LMPK12113099, LMPK12020070, LMPK12110429, LMPK12112732, LMPK12050405, LMPK12050413, LMPK12050414, LMPK12070157, LMPK12050370, LMPK12050404, LMPK12050435; HMDB0128881, HMDB0128882, HMDB0140693	C18H14O7	Diabetes_Mellitus_Resilient	Dihydromethylsterigmatocystin	Polyketides	Aflatoxins	Aflatoxins	0	1	0	1	0	Control; Diabetes_Mellitus_Resilient	2	Shared Among 2 Groups
387.071	qc-077_2_s1_lip_pos_20250103_bg	Shoyuflavone A	HMDB0034582	C19H14O9	Control	Shoyuflavone A	-	-	-	0	1	1	1	0	Control; DKD; Diabetes_Mellitus_Resilient	3	Shared Among 3 Groups
387.071	s-2212-003371_4_s1_lip_pos_20250117_bg	Shoyuflavone A	HMDB0034582	C19H14O9	Diabetes_Mellitus_Resilient	Shoyuflavone A	-	-	-	0	1	1	1	0	Control; DKD; Diabetes_Mellitus_Resilient	3	Shared Among 3 Groups
387.071	s-2310-016664_2_s1_lip_pos_20250117_bg	Shoyuflavone A	HMDB0034582	C19H14O9	DKD	Shoyuflavone A	-	-	-	0	1	1	1	0	Control; DKD; Diabetes_Mellitus_Resilient	3	Shared Among 3 Groups
400.342	qc-077_2_s1_lip_pos_20250103_bg	Palmitoylcarnitine, L-palmitoylcarnitine, O-palmitoylcarnitine; O-hexadecanoyl-(R)-carnitine; L-Palmitoylcarnitine	LMFA07070004, LMFA07070079, LMFA07070098; SLM:000001044; HMDB0000222	C23H45NO4	Control	Palmitoylcarnitine	Fatty Acyls	Fatty esters	Acyl carnitines	0	1	0	0	1	Control; H-CKD	2	Shared Among 2 Groups
400.342	s-2305-004587_3_s1_lip_pos_20250710_bg	Palmitoylcarnitine, L-palmitoylcarnitine, O-palmitoylcarnitine; O-hexadecanoyl-(R)-carnitine; L-Palmitoylcarnitine	LMFA07070004, LMFA07070079, LMFA07070098; SLM:000001044; HMDB0000222	C23H45NO4	H-CKD	Palmitoylcarnitine	Fatty Acyls	Fatty esters	Acyl carnitines	0	1	0	0	1	Control; H-CKD	2	Shared Among 2 Groups
402.358	s-2310-016664_2_s1_lip_pos_20250117_bg	Cer(iso-t17:0/6:0), Cer(t20:0/3:0)	SLM:000396418, SLM:000396584	C23H47NO4	DKD	Cer(iso-t17:0/6:0)	-	-	-	1	0	1	0	0	AKI; DKD	2	Shared Among 2 Groups
402.358	s-2407-021118_2_s1_lip_pos_20250412_bg	Cer(iso-t17:0/6:0), Cer(t20:0/3:0)	SLM:000396418, SLM:000396584	C23H47NO4	AKI	Cer(iso-t17:0/6:0)	-	-	-	1	0	1	0	0	AKI; DKD	2	Shared Among 2 Groups
409.056	qc-077_2_s1_lip_pos_20250103_bg	{4-[2-hydroxy-3-(2,4,6-trihydroxyphenyl)propyl]-2-methoxyphenyl}oxidanesulfonic acid, {[1-(4-hydroxy-3-methoxyphenyl)-3-(2,4,6-trihydroxyphenyl)propan-2-yl]oxy}sulfonic acid, {5-[2-hydroxy-3-(2,4,6-trihydroxyphenyl)propyl]-2-methoxyphenyl}oxidanesulfonic acid, {[1-(3-hydroxy-4-methoxyphenyl)-3-(2,4,6-trihydroxyphenyl)propan-2-yl]oxy}sulfonic acid	HMDB0127773, HMDB0127774, HMDB0127835, HMDB0127836	C16H18O9S	Control	{4-[2-hydroxy-3-(2,4,6-trihydroxyphenyl)propyl]-2-methoxyphenyl}oxidanesulfonic acid	-	-	-	1	1	0	0	1	AKI; Control; H-CKD	3	Shared Among 3 Groups
409.056	s-2305-004587_3_s1_lip_pos_20250710_bg	{4-[2-hydroxy-3-(2,4,6-trihydroxyphenyl)propyl]-2-methoxyphenyl}oxidanesulfonic acid, {[1-(4-hydroxy-3-methoxyphenyl)-3-(2,4,6-trihydroxyphenyl)propan-2-yl]oxy}sulfonic acid, {5-[2-hydroxy-3-(2,4,6-trihydroxyphenyl)propyl]-2-methoxyphenyl}oxidanesulfonic acid, {[1-(3-hydroxy-4-methoxyphenyl)-3-(2,4,6-trihydroxyphenyl)propan-2-yl]oxy}sulfonic acid	HMDB0127773, HMDB0127774, HMDB0127835, HMDB0127836	C16H18O9S	H-CKD	{4-[2-hydroxy-3-(2,4,6-trihydroxyphenyl)propyl]-2-methoxyphenyl}oxidanesulfonic acid	-	-	-	1	1	0	0	1	AKI; Control; H-CKD	3	Shared Among 3 Groups
409.056	s-2407-021118_2_s1_lip_pos_20250412_bg	{4-[2-hydroxy-3-(2,4,6-trihydroxyphenyl)propyl]-2-methoxyphenyl}oxidanesulfonic acid, {[1-(4-hydroxy-3-methoxyphenyl)-3-(2,4,6-trihydroxyphenyl)propan-2-yl]oxy}sulfonic acid, {5-[2-hydroxy-3-(2,4,6-trihydroxyphenyl)propyl]-2-methoxyphenyl}oxidanesulfonic acid, {[1-(3-hydroxy-4-methoxyphenyl)-3-(2,4,6-trihydroxyphenyl)propan-2-yl]oxy}sulfonic acid	HMDB0127773, HMDB0127774, HMDB0127835, HMDB0127836	C16H18O9S	AKI	{4-[2-hydroxy-3-(2,4,6-trihydroxyphenyl)propyl]-2-methoxyphenyl}oxidanesulfonic acid	-	-	-	1	1	0	0	1	AKI; Control; H-CKD	3	Shared Among 3 Groups
419.097	qc-077_2_s1_lip_pos_20250103_bg	5,3'-Dihydroxy-3,8,4',5'-tetramethoxy-6,7-methylenedioxyflavone, 8-C-alpha-L-Arabinosylluteolin, Luteolin 7-xyloside, Luteolin 3'-xyloside, Scutellarein 6-xyloside, Isoscutellarein 7-xyloside, 6-C-beta-D-Xylopyranosylluteolin, Luteolin 6-C-alpha-L-arabinopyranoside, Juglanin, Kaempferol 7-alpha-L-arabinoside, Kaempferol 7-xyloside, Kaempferol 3-alpha-L-arabinopyranoside, Kaempferol 3-xyloside; Ka…	LMPK12113371, LMPK12110472, LMPK12110640, LMPK12110647, LMPK12111106, LMPK12111340, LMPK12110471, LMPK12110517, LMPK12111839, LMPK12111847, LMPK12111848, LMPK12111840, LMPK12111841; HMDB0029261, HMDB0029502, HMDB0037466, HMDB0041774, HMDB0127231, HMDB0127228, HMDB0132722	C20H18O10	Control	5,3'-Dihydroxy-3,8,4',5'-tetramethoxy-6,7-methylenedioxyflavone	-	-	-	1	1	0	0	1	AKI; Control; H-CKD	3	Shared Among 3 Groups
419.097	s-2305-004587_3_s1_lip_pos_20250710_bg	5,3'-Dihydroxy-3,8,4',5'-tetramethoxy-6,7-methylenedioxyflavone, 8-C-alpha-L-Arabinosylluteolin, Luteolin 7-xyloside, Luteolin 3'-xyloside, Scutellarein 6-xyloside, Isoscutellarein 7-xyloside, 6-C-beta-D-Xylopyranosylluteolin, Luteolin 6-C-alpha-L-arabinopyranoside, Juglanin, Kaempferol 7-alpha-L-arabinoside, Kaempferol 7-xyloside, Kaempferol 3-alpha-L-arabinopyranoside, Kaempferol 3-xyloside; Ka…	LMPK12113371, LMPK12110472, LMPK12110640, LMPK12110647, LMPK12111106, LMPK12111340, LMPK12110471, LMPK12110517, LMPK12111839, LMPK12111847, LMPK12111848, LMPK12111840, LMPK12111841; HMDB0029261, HMDB0029502, HMDB0037466, HMDB0041774, HMDB0127231, HMDB0127228, HMDB0132722	C20H18O10	H-CKD	5,3'-Dihydroxy-3,8,4',5'-tetramethoxy-6,7-methylenedioxyflavone	-	-	-	1	1	0	0	1	AKI; Control; H-CKD	3	Shared Among 3 Groups
419.097	s-2407-021118_2_s1_lip_pos_20250412_bg	5,3'-Dihydroxy-3,8,4',5'-tetramethoxy-6,7-methylenedioxyflavone, 8-C-alpha-L-Arabinosylluteolin, Luteolin 7-xyloside, Luteolin 3'-xyloside, Scutellarein 6-xyloside, Isoscutellarein 7-xyloside, 6-C-beta-D-Xylopyranosylluteolin, Luteolin 6-C-alpha-L-arabinopyranoside, Juglanin, Kaempferol 7-alpha-L-arabinoside, Kaempferol 7-xyloside, Kaempferol 3-alpha-L-arabinopyranoside, Kaempferol 3-xyloside; Ka…	LMPK12113371, LMPK12110472, LMPK12110640, LMPK12110647, LMPK12111106, LMPK12111340, LMPK12110471, LMPK12110517, LMPK12111839, LMPK12111847, LMPK12111848, LMPK12111840, LMPK12111841; HMDB0029261, HMDB0029502, HMDB0037466, HMDB0041774, HMDB0127231, HMDB0127228, HMDB0132722	C20H18O10	AKI	5,3'-Dihydroxy-3,8,4',5'-tetramethoxy-6,7-methylenedioxyflavone	-	-	-	1	1	0	0	1	AKI; Control; H-CKD	3	Shared Among 3 Groups
426.358	qc-077_2_s1_lip_pos_20250103_bg	Elaidic carnitine, O-oleoylcarnitine; O-(9Z-octadecenoyl)-(R)-carnitine; Oleoylcarnitine, Vaccenyl carnitine, Elaidic carnitine, 11Z-Octadecenylcarnitine, Octadecenoylcarnitine	LMFA07070063, LMFA07070096; SLM:000390024; HMDB0005065, HMDB0006351, HMDB0006464, HMDB0013338, HMDB0094687	C25H47NO4	Control	Elaidic carnitine	Fatty Acyls	Fatty esters	Acyl carnitines	1	1	0	0	1	AKI; Control; H-CKD	3	Shared Among 3 Groups
426.358	s-2305-004587_3_s1_lip_pos_20250710_bg	Elaidic carnitine, O-oleoylcarnitine; O-(9Z-octadecenoyl)-(R)-carnitine; Oleoylcarnitine, Vaccenyl carnitine, Elaidic carnitine, 11Z-Octadecenylcarnitine, Octadecenoylcarnitine	LMFA07070063, LMFA07070096; SLM:000390024; HMDB0005065, HMDB0006351, HMDB0006464, HMDB0013338, HMDB0094687	C25H47NO4	H-CKD	Elaidic carnitine	Fatty Acyls	Fatty esters	Acyl carnitines	1	1	0	0	1	AKI; Control; H-CKD	3	Shared Among 3 Groups
426.358	s-2407-021118_2_s1_lip_pos_20250412_bg	Elaidic carnitine, O-oleoylcarnitine; O-(9Z-octadecenoyl)-(R)-carnitine; Oleoylcarnitine, Vaccenyl carnitine, Elaidic carnitine, 11Z-Octadecenylcarnitine, Octadecenoylcarnitine	LMFA07070063, LMFA07070096; SLM:000390024; HMDB0005065, HMDB0006351, HMDB0006464, HMDB0013338, HMDB0094687	C25H47NO4	AKI	Elaidic carnitine	Fatty Acyls	Fatty esters	Acyl carnitines	1	1	0	0	1	AKI; Control; H-CKD	3	Shared Among 3 Groups
430.389	s-2212-003371_4_s1_lip_pos_20250117_bg	Cer(iso-t17:0/8:0)	SLM:000396422	C25H51NO4	Diabetes_Mellitus_Resilient	Cer(iso-t17:0/8:0)	-	-	-	1	0	1	1	0	AKI; DKD; Diabetes_Mellitus_Resilient	3	Shared Among 3 Groups
430.389	s-2310-016664_2_s1_lip_pos_20250117_bg	Cer(iso-t17:0/8:0)	SLM:000396422	C25H51NO4	DKD	Cer(iso-t17:0/8:0)	-	-	-	1	0	1	1	0	AKI; DKD; Diabetes_Mellitus_Resilient	3	Shared Among 3 Groups
430.389	s-2407-021118_2_s1_lip_pos_20250412_bg	Cer(iso-t17:0/8:0)	SLM:000396422	C25H51NO4	AKI	Cer(iso-t17:0/8:0)	-	-	-	1	0	1	1	0	AKI; DKD; Diabetes_Mellitus_Resilient	3	Shared Among 3 Groups
469.074	qc-077_2_s1_lip_pos_20250103_bg	Norwogonin 8-glucuronide, Baicalin, Baicalein 6-glucuronide, Norwogonin 7-glucuronide, Apigenin 7-glucuronide, Apigenin 7-galacturonide, 5,7,2'-Trihydroxyflavone 7-glucuronide, Apigenin 4'-glucuronide; Glucorhein, Genistein 4'-O-glucuronide, Genistein 5-O-glucuronide, Genistein 7-O-glucuronide, Baicalin, 6-[(5,7-dihydroxy-4-oxo-2-phenyl-4H-chromen-3-yl)oxy]-3,4,5-trihydroxyoxane-2-carboxylic acid…	LMPK12111320, LMPK12111081, LMPK12111083, LMPK12111319, LMPK12110344, LMPK12110345, LMPK12110117, LMPK12110350; HMDB0032877, HMDB0041737, HMDB0041738, HMDB0041739, HMDB0041832, HMDB0125399, HMDB0125397, HMDB0125398, HMDB0129970, HMDB0129971, HMDB0130004, HMDB0130202, HMDB0130203, HMDB0132462, HMDB0132464, HMDB0133326, HMDB0133327, HMDB0133328, HMDB0133351, HMDB0133352, HMDB0133353, HMDB0133375, H…	C21H18O11	Control	Norwogonin 8-glucuronide	-	-	-	0	1	0	0	1	Control; H-CKD	2	Shared Among 2 Groups
469.074	s-2305-004587_3_s1_lip_pos_20250710_bg	Norwogonin 8-glucuronide, Baicalin, Baicalein 6-glucuronide, Norwogonin 7-glucuronide, Apigenin 7-glucuronide, Apigenin 7-galacturonide, 5,7,2'-Trihydroxyflavone 7-glucuronide, Apigenin 4'-glucuronide; Glucorhein, Genistein 4'-O-glucuronide, Genistein 5-O-glucuronide, Genistein 7-O-glucuronide, Baicalin, 6-[(5,7-dihydroxy-4-oxo-2-phenyl-4H-chromen-3-yl)oxy]-3,4,5-trihydroxyoxane-2-carboxylic acid…	LMPK12111320, LMPK12111081, LMPK12111083, LMPK12111319, LMPK12110344, LMPK12110345, LMPK12110117, LMPK12110350; HMDB0032877, HMDB0041737, HMDB0041738, HMDB0041739, HMDB0041832, HMDB0125399, HMDB0125397, HMDB0125398, HMDB0129970, HMDB0129971, HMDB0130004, HMDB0130202, HMDB0130203, HMDB0132462, HMDB0132464, HMDB0133326, HMDB0133327, HMDB0133328, HMDB0133351, HMDB0133352, HMDB0133353, HMDB0133375, H…	C21H18O11	H-CKD	Norwogonin 8-glucuronide	-	-	-	0	1	0	0	1	Control; H-CKD	2	Shared Among 2 Groups
478.329	qc-077_2_s1_lip_pos_20250103_bg	Ecalcidene	LMST03020681	C29H45NO3	Control	Ecalcidene	-	-	-	0	1	1	1	0	Control; DKD; Diabetes_Mellitus_Resilient	3	Shared Among 3 Groups
478.329	s-2212-003371_4_s1_lip_pos_20250117_bg	Ecalcidene	LMST03020681	C29H45NO3	Diabetes_Mellitus_Resilient	Ecalcidene	-	-	-	0	1	1	1	0	Control; DKD; Diabetes_Mellitus_Resilient	3	Shared Among 3 Groups
478.329	s-2310-016664_2_s1_lip_pos_20250117_bg	Ecalcidene	LMST03020681	C29H45NO3	DKD	Ecalcidene	-	-	-	0	1	1	1	0	Control; DKD; Diabetes_Mellitus_Resilient	3	Shared Among 3 Groups
483.053	qc-077_2_s1_lip_pos_20250103_bg	6-({13,14-dihydroxy-9-oxo-8,17-dioxatetracyclo[8.7.0.0²,⁷.0¹¹,¹⁶]heptadeca-1(10),2(7),3,5,11(16),12,14-heptaen-5-yl}oxy)-3,4,5-trihydroxyoxane-2-carboxylic acid, 6-({5,13-dihydroxy-9-oxo-8,17-dioxatetracyclo[8.7.0.0²,⁷.0¹¹,¹⁶]heptadeca-1(10),2(7),3,5,11,13,15-heptaen-14-yl}oxy)-3,4,5-trihydroxyoxane-2-carboxylic acid, 6-({5,14-dihydroxy-9-oxo-8,17-dioxatetracyclo[8.7.0.0²,⁷.0¹¹,¹⁶]heptadeca-1(10)…	HMDB0128488, HMDB0128489, HMDB0128490	C21H16O12	Control	6-({13,14-dihydroxy-9-oxo-8,17-dioxatetracyclo[8.7.0.0²,⁷.0¹¹,¹⁶]heptadeca-1(10),2(7),3,5,11(16),12,14-heptaen-5-yl}oxy)-3,4,5-trihydroxyoxane-2-carboxylic acid	-	-	-	1	1	0	0	1	AKI; Control; H-CKD	3	Shared Among 3 Groups
483.053	s-2305-004587_3_s1_lip_pos_20250710_bg	6-({13,14-dihydroxy-9-oxo-8,17-dioxatetracyclo[8.7.0.0²,⁷.0¹¹,¹⁶]heptadeca-1(10),2(7),3,5,11(16),12,14-heptaen-5-yl}oxy)-3,4,5-trihydroxyoxane-2-carboxylic acid, 6-({5,13-dihydroxy-9-oxo-8,17-dioxatetracyclo[8.7.0.0²,⁷.0¹¹,¹⁶]heptadeca-1(10),2(7),3,5,11,13,15-heptaen-14-yl}oxy)-3,4,5-trihydroxyoxane-2-carboxylic acid, 6-({5,14-dihydroxy-9-oxo-8,17-dioxatetracyclo[8.7.0.0²,⁷.0¹¹,¹⁶]heptadeca-1(10)…	HMDB0128488, HMDB0128489, HMDB0128490	C21H16O12	H-CKD	6-({13,14-dihydroxy-9-oxo-8,17-dioxatetracyclo[8.7.0.0²,⁷.0¹¹,¹⁶]heptadeca-1(10),2(7),3,5,11(16),12,14-heptaen-5-yl}oxy)-3,4,5-trihydroxyoxane-2-carboxylic acid	-	-	-	1	1	0	0	1	AKI; Control; H-CKD	3	Shared Among 3 Groups
483.053	s-2407-021118_2_s1_lip_pos_20250412_bg	6-({13,14-dihydroxy-9-oxo-8,17-dioxatetracyclo[8.7.0.0²,⁷.0¹¹,¹⁶]heptadeca-1(10),2(7),3,5,11(16),12,14-heptaen-5-yl}oxy)-3,4,5-trihydroxyoxane-2-carboxylic acid, 6-({5,13-dihydroxy-9-oxo-8,17-dioxatetracyclo[8.7.0.0²,⁷.0¹¹,¹⁶]heptadeca-1(10),2(7),3,5,11,13,15-heptaen-14-yl}oxy)-3,4,5-trihydroxyoxane-2-carboxylic acid, 6-({5,14-dihydroxy-9-oxo-8,17-dioxatetracyclo[8.7.0.0²,⁷.0¹¹,¹⁶]heptadeca-1(10)…	HMDB0128488, HMDB0128489, HMDB0128490	C21H16O12	AKI	6-({13,14-dihydroxy-9-oxo-8,17-dioxatetracyclo[8.7.0.0²,⁷.0¹¹,¹⁶]heptadeca-1(10),2(7),3,5,11(16),12,14-heptaen-5-yl}oxy)-3,4,5-trihydroxyoxane-2-carboxylic acid	-	-	-	1	1	0	0	1	AKI; Control; H-CKD	3	Shared Among 3 Groups
495.324	s-2212-003371_4_s1_lip_pos_20250117_bg	Betulinic acid, 3-Epioleanolic acid, alpha-Boswellic acid, ursolic acid, Maprounic acid, Penasterol, 1alpha,25-dihydroxy-22,23-didehydro-24a,24b,24c-trihomovitamin D3 /1alpha,25-dihydroxy-22,23-didehydro-24a,24b,24c-trihomocholecalciferol, (22E)-1alpha,25-dihydroxy-26,27-dimethyl-22,23-didehydro-24a-homo-20-epivitamin D3 / (22E)-1alpha,25-dihydroxy-26,27-dimethyl-22,23-didehydro-24a-homo-20-epich…	LMPR0106140004, LMPR0106150020, LMPR0106150027, LMPR0106180007, LMPR0106180013, LMST01010296, LMST03020458, LMST03020460, LMST03020461, LMST03020580, LMST03020584, LMPR0106150004, LMPR0106150016, LMPR0106150019, LMPR0106150028, LMPR0106180011, LMPR0106180012, LMST03020459, LMST03020581; HMDB0032256, HMDB0002364, HMDB0002388, HMDB0002395, HMDB0030094, HMDB0031882, HMDB0033020, HMDB0034652, HMDB003…	C30H48O3	Diabetes_Mellitus_Resilient	Betulinic acid	Prenol Lipids	Isoprenoids	C30 isoprenoids	0	0	1	1	0	DKD; Diabetes_Mellitus_Resilient	2	Shared Among 2 Groups
495.324	s-2310-016664_2_s1_lip_pos_20250117_bg	Betulinic acid, 3-Epioleanolic acid, alpha-Boswellic acid, ursolic acid, Maprounic acid, Penasterol, 1alpha,25-dihydroxy-22,23-didehydro-24a,24b,24c-trihomovitamin D3 /1alpha,25-dihydroxy-22,23-didehydro-24a,24b,24c-trihomocholecalciferol, (22E)-1alpha,25-dihydroxy-26,27-dimethyl-22,23-didehydro-24a-homo-20-epivitamin D3 / (22E)-1alpha,25-dihydroxy-26,27-dimethyl-22,23-didehydro-24a-homo-20-epich…	LMPR0106140004, LMPR0106150020, LMPR0106150027, LMPR0106180007, LMPR0106180013, LMST01010296, LMST03020458, LMST03020460, LMST03020461, LMST03020580, LMST03020584, LMPR0106150004, LMPR0106150016, LMPR0106150019, LMPR0106150028, LMPR0106180011, LMPR0106180012, LMST03020459, LMST03020581; HMDB0032256, HMDB0002364, HMDB0002388, HMDB0002395, HMDB0030094, HMDB0031882, HMDB0033020, HMDB0034652, HMDB003…	C30H48O3	DKD	Betulinic acid	Prenol Lipids	Isoprenoids	C30 isoprenoids	0	0	1	1	0	DKD; Diabetes_Mellitus_Resilient	2	Shared Among 2 Groups
496.34	qc-077_2_s1_lip_pos_20250103_bg	PC(0:0/16:0), PC(16:0/0:0)[rac], PC(O-14:0/2:0), PC(16:0/0:0), PE(19:0/0:0); PE(19:0/0:0), PC(O-14:0/2:0), PE(O-13:0/6:0), PE(O-16:0/3:0), PC(16:0/0:0), PC(0:0/16:0), PC(O-13:0/3:0), PE(O-15:0/4:0), PE(O-17:0/2:0), PE(0:0/19:0); LysoPC(16:0)	LMGP01050074, LMGP01050113, LMGP01020019, LMGP01050018, LMGP02050028; SLM:000030170, SLM:000028481, SLM:000028651, SLM:000029617, SLM:000000556, SLM:000014208, SLM:000027221, SLM:000028882, SLM:000029121, SLM:000043356; HMDB0010382	C24H50NO7P	Control	PC(0:0/16:0)	Glycerophospholipids	Glycerophosphocholines	LPC	1	1	0	0	1	AKI; Control; H-CKD	3	Shared Among 3 Groups
496.34	s-2305-004587_3_s1_lip_pos_20250710_bg	PC(0:0/16:0), PC(16:0/0:0)[rac], PC(O-14:0/2:0), PC(16:0/0:0), PE(19:0/0:0); PE(19:0/0:0), PC(O-14:0/2:0), PE(O-13:0/6:0), PE(O-16:0/3:0), PC(16:0/0:0), PC(0:0/16:0), PC(O-13:0/3:0), PE(O-15:0/4:0), PE(O-17:0/2:0), PE(0:0/19:0); LysoPC(16:0)	LMGP01050074, LMGP01050113, LMGP01020019, LMGP01050018, LMGP02050028; SLM:000030170, SLM:000028481, SLM:000028651, SLM:000029617, SLM:000000556, SLM:000014208, SLM:000027221, SLM:000028882, SLM:000029121, SLM:000043356; HMDB0010382	C24H50NO7P	H-CKD	PC(0:0/16:0)	Glycerophospholipids	Glycerophosphocholines	LPC	1	1	0	0	1	AKI; Control; H-CKD	3	Shared Among 3 Groups
496.34	s-2407-021118_2_s1_lip_pos_20250412_bg	PC(0:0/16:0), PC(16:0/0:0)[rac], PC(O-14:0/2:0), PC(16:0/0:0), PE(19:0/0:0); PE(19:0/0:0), PC(O-14:0/2:0), PE(O-13:0/6:0), PE(O-16:0/3:0), PC(16:0/0:0), PC(0:0/16:0), PC(O-13:0/3:0), PE(O-15:0/4:0), PE(O-17:0/2:0), PE(0:0/19:0); LysoPC(16:0)	LMGP01050074, LMGP01050113, LMGP01020019, LMGP01050018, LMGP02050028; SLM:000030170, SLM:000028481, SLM:000028651, SLM:000029617, SLM:000000556, SLM:000014208, SLM:000027221, SLM:000028882, SLM:000029121, SLM:000043356; HMDB0010382	C24H50NO7P	AKI	PC(0:0/16:0)	Glycerophospholipids	Glycerophosphocholines	LPC	1	1	0	0	1	AKI; Control; H-CKD	3	Shared Among 3 Groups
509.071	qc-077_2_s1_lip_pos_20250103_bg	griseorhodin A	LMPK13020001	C25H16O12	Control	griseorhodin A	Benzenoids	Naphthalenes	Naphthalenes	1	1	0	0	0	AKI; Control	2	Shared Among 2 Groups
509.071	s-2407-021118_2_s1_lip_pos_20250412_bg	griseorhodin A	LMPK13020001	C25H16O12	AKI	griseorhodin A	Benzenoids	Naphthalenes	Naphthalenes	1	1	0	0	0	AKI; Control	2	Shared Among 2 Groups
524.371	qc-077_2_s1_lip_pos_20250103_bg	PC(0:0/18:0), PE(21:0/0:0), PC(18:0/0:0), PC(O-16:0/2:0); PC(0:0/18:0), PC(O-14:0/4:0), PE(O-15:0/6:0), PE(O-18:0/3:0), PE(21:0/0:0), PE(O-17:0/4:0), PC(18:0/0:0), PC(O-16:0/2:0), PE(O-13:0/8:0), PE(0:0/21:0), PC(O-15:0/3:0); LysoPC(18:0), LysoPC(0:0/18:0), 2-acetyl-1-alkyl-sn-glycero-3-phosphocholine	LMGP01050076, LMGP02050026, LMGP01050026, LMGP01020046; SLM:000014212, SLM:000028482, SLM:000028891, SLM:000029777, SLM:000030166, SLM:000029122, SLM:000000670, SLM:000000698, SLM:000028655, SLM:000043351, SLM:000027461; HMDB0010384, HMDB0011128, HMDB0062195	C26H54NO7P	Control	PC(0:0/18:0)	Glycerophospholipids	Glycerophosphocholines	LPC	1	1	0	0	0	AKI; Control	2	Shared Among 2 Groups
524.371	s-2407-021118_2_s1_lip_pos_20250412_bg	PC(0:0/18:0), PE(21:0/0:0), PC(18:0/0:0), PC(O-16:0/2:0); PC(0:0/18:0), PC(O-14:0/4:0), PE(O-15:0/6:0), PE(O-18:0/3:0), PE(21:0/0:0), PE(O-17:0/4:0), PC(18:0/0:0), PC(O-16:0/2:0), PE(O-13:0/8:0), PE(0:0/21:0), PC(O-15:0/3:0); LysoPC(18:0), LysoPC(0:0/18:0), 2-acetyl-1-alkyl-sn-glycero-3-phosphocholine	LMGP01050076, LMGP02050026, LMGP01050026, LMGP01020046; SLM:000014212, SLM:000028482, SLM:000028891, SLM:000029777, SLM:000030166, SLM:000029122, SLM:000000670, SLM:000000698, SLM:000028655, SLM:000043351, SLM:000027461; HMDB0010384, HMDB0011128, HMDB0062195	C26H54NO7P	AKI	PC(0:0/18:0)	Glycerophospholipids	Glycerophosphocholines	LPC	1	1	0	0	0	AKI; Control	2	Shared Among 2 Groups
534.296	qc-077_2_s1_lip_pos_20250103_bg	PC(0:0/16:0), PC(16:0/0:0)[rac], PC(O-14:0/2:0), PC(16:0/0:0), PE(19:0/0:0); PE(19:0/0:0), PC(O-14:0/2:0), PE(O-13:0/6:0), PE(O-16:0/3:0), PC(16:0/0:0), PC(0:0/16:0), PC(O-13:0/3:0), PE(O-15:0/4:0), PE(O-17:0/2:0), PE(0:0/19:0); LysoPC(16:0)	LMGP01050074, LMGP01050113, LMGP01020019, LMGP01050018, LMGP02050028; SLM:000030170, SLM:000028481, SLM:000028651, SLM:000029617, SLM:000000556, SLM:000014208, SLM:000027221, SLM:000028882, SLM:000029121, SLM:000043356; HMDB0010382	C24H50NO7P	Control	PC(0:0/16:0)	Glycerophospholipids	Glycerophosphocholines	LPC	0	1	1	0	0	Control; DKD	2	Shared Among 2 Groups
534.296	s-2310-016664_2_s1_lip_pos_20250117_bg	PC(0:0/16:0), PC(16:0/0:0)[rac], PC(O-14:0/2:0), PC(16:0/0:0), PE(19:0/0:0); PE(19:0/0:0), PC(O-14:0/2:0), PE(O-13:0/6:0), PE(O-16:0/3:0), PC(16:0/0:0), PC(0:0/16:0), PC(O-13:0/3:0), PE(O-15:0/4:0), PE(O-17:0/2:0), PE(0:0/19:0); LysoPC(16:0)	LMGP01050074, LMGP01050113, LMGP01020019, LMGP01050018, LMGP02050028; SLM:000030170, SLM:000028481, SLM:000028651, SLM:000029617, SLM:000000556, SLM:000014208, SLM:000027221, SLM:000028882, SLM:000029121, SLM:000043356; HMDB0010382	C24H50NO7P	DKD	PC(0:0/16:0)	Glycerophospholipids	Glycerophosphocholines	LPC	0	1	1	0	0	Control; DKD	2	Shared Among 2 Groups
542.322	qc-077_2_s1_lip_pos_20250103_bg	PC(18:2(9Z,12Z)/0:0), PC(18:2(2E,4E)/0:0); PE(P-18:1(13Z)/3:0), PC(0:0/18:2(9Z,12Z)), PE(O-18:2(9Z,12Z)/3:0), PC(18:2(9Z,11E)/0:0), PC(18:2(9Z,12Z)/0:0), PE(P-18:1(9Z)/3:0), PC(0:0/18:2(9Z,11E)), PE(P-18:1(11Z)/3:0); LysoPC(18:2(9Z,12Z)), 2-linoleoyl-sn-glycero-3-phosphocholine	LMGP01050035, LMGP01050034; SLM:000049841, SLM:000014195, SLM:000029217, SLM:000020751, SLM:000020756, SLM:000050081, SLM:000014190, SLM:000049601; HMDB0010386, HMDB0062711	C26H50NO7P	Control	PC(18:2(9Z,12Z)/0:0)	Glycerophospholipids	Glycerophosphocholines	LPC	0	1	1	0	0	Control; DKD	2	Shared Among 2 Groups
542.322	s-2310-016664_2_s1_lip_pos_20250117_bg	PC(18:2(9Z,12Z)/0:0), PC(18:2(2E,4E)/0:0); PE(P-18:1(13Z)/3:0), PC(0:0/18:2(9Z,12Z)), PE(O-18:2(9Z,12Z)/3:0), PC(18:2(9Z,11E)/0:0), PC(18:2(9Z,12Z)/0:0), PE(P-18:1(9Z)/3:0), PC(0:0/18:2(9Z,11E)), PE(P-18:1(11Z)/3:0); LysoPC(18:2(9Z,12Z)), 2-linoleoyl-sn-glycero-3-phosphocholine	LMGP01050035, LMGP01050034; SLM:000049841, SLM:000014195, SLM:000029217, SLM:000020751, SLM:000020756, SLM:000050081, SLM:000014190, SLM:000049601; HMDB0010386, HMDB0062711	C26H50NO7P	DKD	PC(18:2(9Z,12Z)/0:0)	Glycerophospholipids	Glycerophosphocholines	LPC	0	1	1	0	0	Control; DKD	2	Shared Among 2 Groups
557.069	s-2212-003371_4_s1_lip_pos_20250117_bg	Apigenin 7-(6''-malonylglucoside), Apigenin 7-(2''-glucuronosyllactate), Herbacetin 8-(2'',3''-diacetylxyloside), Pelargonidin 3-(6''-malonylglucoside), Genistein 7-O-glucoside-6''-malonate, Apigenin 5-(6''-malonylglucoside), 5,6,7-Trihydroxyflavone 7-(6''-malonylglucoside); 6''-Malonylgenistin, 6''-Malonylcosmosiin, 3,4,5-trihydroxy-6-({15-hydroxy-11-methoxy-13-oxo-6,8,20-trioxapentacyclo[10.8.0…	LMPK12110373, LMPK12110378, LMPK12113137, LMPK12010030, LMPK12050173, LMPK12110372, LMPK12111089; HMDB0029529, HMDB0037346, HMDB0128884, HMDB0128885, HMDB0128886, HMDB0128887	C24H22O13	Diabetes_Mellitus_Resilient	Apigenin 7-(6''-malonylglucoside)	Polyketides	Flavonoids	Flavones	0	0	1	1	0	DKD; Diabetes_Mellitus_Resilient	2	Shared Among 2 Groups
557.069	s-2310-016664_2_s1_lip_pos_20250117_bg	Apigenin 7-(6''-malonylglucoside), Apigenin 7-(2''-glucuronosyllactate), Herbacetin 8-(2'',3''-diacetylxyloside), Pelargonidin 3-(6''-malonylglucoside), Genistein 7-O-glucoside-6''-malonate, Apigenin 5-(6''-malonylglucoside), 5,6,7-Trihydroxyflavone 7-(6''-malonylglucoside); 6''-Malonylgenistin, 6''-Malonylcosmosiin, 3,4,5-trihydroxy-6-({15-hydroxy-11-methoxy-13-oxo-6,8,20-trioxapentacyclo[10.8.0…	LMPK12110373, LMPK12110378, LMPK12113137, LMPK12010030, LMPK12050173, LMPK12110372, LMPK12111089; HMDB0029529, HMDB0037346, HMDB0128884, HMDB0128885, HMDB0128886, HMDB0128887	C24H22O13	DKD	Apigenin 7-(6''-malonylglucoside)	Polyketides	Flavonoids	Flavones	0	0	1	1	0	DKD; Diabetes_Mellitus_Resilient	2	Shared Among 2 Groups
563.08	qc-077_2_s1_lip_pos_20250103_bg	5,7,2',3',4'-Pentahydroxy-3,6-dimethoxyflavone 7-glucoside; 6-{3,5-dihydroxy-2-[3-(4-hydroxy-3-methoxyphenyl)-2-oxopropanoyl]-6-methoxyphenoxy}-3,4,5-trihydroxyoxane-2-carboxylic acid, 6-{3,5-dihydroxy-4-[3-(4-hydroxy-3-methoxyphenyl)-2-oxopropanoyl]-2-methoxyphenoxy}-3,4,5-trihydroxyoxane-2-carboxylic acid, 6-{3,5-dihydroxy-2-[3-(4-hydroxy-3-methoxyphenyl)-2-oxopropanoyl]-4-methoxyphenoxy}-3,4,5…	LMPK12113046; HMDB0128783, HMDB0128784, HMDB0128785, HMDB0128786, HMDB0128849, HMDB0128850, HMDB0128851, HMDB0128852	C23H24O14	Control	5,7,2',3',4'-Pentahydroxy-3,6-dimethoxyflavone 7-glucoside	-	-	-	0	1	1	1	0	Control; DKD; Diabetes_Mellitus_Resilient	3	Shared Among 3 Groups
563.08	s-2212-003371_4_s1_lip_pos_20250117_bg	5,7,2',3',4'-Pentahydroxy-3,6-dimethoxyflavone 7-glucoside; 6-{3,5-dihydroxy-2-[3-(4-hydroxy-3-methoxyphenyl)-2-oxopropanoyl]-6-methoxyphenoxy}-3,4,5-trihydroxyoxane-2-carboxylic acid, 6-{3,5-dihydroxy-4-[3-(4-hydroxy-3-methoxyphenyl)-2-oxopropanoyl]-2-methoxyphenoxy}-3,4,5-trihydroxyoxane-2-carboxylic acid, 6-{3,5-dihydroxy-2-[3-(4-hydroxy-3-methoxyphenyl)-2-oxopropanoyl]-4-methoxyphenoxy}-3,4,5…	LMPK12113046; HMDB0128783, HMDB0128784, HMDB0128785, HMDB0128786, HMDB0128849, HMDB0128850, HMDB0128851, HMDB0128852	C23H24O14	Diabetes_Mellitus_Resilient	5,7,2',3',4'-Pentahydroxy-3,6-dimethoxyflavone 7-glucoside	-	-	-	0	1	1	1	0	Control; DKD; Diabetes_Mellitus_Resilient	3	Shared Among 3 Groups
563.08	s-2310-016664_2_s1_lip_pos_20250117_bg	5,7,2',3',4'-Pentahydroxy-3,6-dimethoxyflavone 7-glucoside; 6-{3,5-dihydroxy-2-[3-(4-hydroxy-3-methoxyphenyl)-2-oxopropanoyl]-6-methoxyphenoxy}-3,4,5-trihydroxyoxane-2-carboxylic acid, 6-{3,5-dihydroxy-4-[3-(4-hydroxy-3-methoxyphenyl)-2-oxopropanoyl]-2-methoxyphenoxy}-3,4,5-trihydroxyoxane-2-carboxylic acid, 6-{3,5-dihydroxy-2-[3-(4-hydroxy-3-methoxyphenyl)-2-oxopropanoyl]-4-methoxyphenoxy}-3,4,5…	LMPK12113046; HMDB0128783, HMDB0128784, HMDB0128785, HMDB0128786, HMDB0128849, HMDB0128850, HMDB0128851, HMDB0128852	C23H24O14	DKD	5,7,2',3',4'-Pentahydroxy-3,6-dimethoxyflavone 7-glucoside	-	-	-	0	1	1	1	0	Control; DKD; Diabetes_Mellitus_Resilient	3	Shared Among 3 Groups
575.08	qc-077_2_s1_lip_pos_20250103_bg	Epitheaflagallin 3-O-gallate	HMDB0033288	C27H20O13	Control	Epitheaflagallin 3-O-gallate	-	-	-	0	1	0	0	1	Control; H-CKD	2	Shared Among 2 Groups
575.08	s-2305-004587_3_s1_lip_pos_20250710_bg	Epitheaflagallin 3-O-gallate	HMDB0033288	C27H20O13	H-CKD	Epitheaflagallin 3-O-gallate	-	-	-	0	1	0	0	1	Control; H-CKD	2	Shared Among 2 Groups
575.503	qc-077_2_s1_lip_pos_20250103_bg	Mayolene-19; DG(P-14:0/20:3(11Z,14Z,17Z)/0:0), DG(O-16:0/18:4(6Z,9Z,12Z,15Z)/0:0), DG(O-14:0/0:0/20:4(8Z,11Z,14Z,17Z)), DG(P-16:0/18:3(6Z,9Z,12Z)/0:0), DG(O-14:0/20:4(8Z,11Z,14Z,17Z)/0:0), DG(P-18:1(13Z)/16:2(9Z,12Z)/0:0), DG(P-18:2(9Z,12Z)/16:1(9Z)/0:0), DG(P-18:1(11Z)/16:2(9Z,12Z)/0:0), DG(O-14:0/0:0/20:4(5Z,8Z,11Z,14Z)), DG(P-18:2(9Z,12Z)/16:1(6Z)/0:0), DG(P-16:0/18:3(9Z,12Z,15Z)/0:0), DG(P-18…	LMFA07010690; SLM:000118646, SLM:000118639, SLM:000118641, SLM:000118649, SLM:000118637, SLM:000118645, SLM:000118652, SLM:000118650, SLM:000118642, SLM:000118653, SLM:000118648, SLM:000118651, SLM:000118643, SLM:000118647, SLM:000118640, SLM:000118638, SLM:000118644; HMDB0029795	C37H66O4	Control	Mayolene-19	-	-	-	1	1	0	0	1	AKI; Control; H-CKD	3	Shared Among 3 Groups
575.503	s-2305-004587_3_s1_lip_pos_20250710_bg	Mayolene-19; DG(P-14:0/20:3(11Z,14Z,17Z)/0:0), DG(O-16:0/18:4(6Z,9Z,12Z,15Z)/0:0), DG(O-14:0/0:0/20:4(8Z,11Z,14Z,17Z)), DG(P-16:0/18:3(6Z,9Z,12Z)/0:0), DG(O-14:0/20:4(8Z,11Z,14Z,17Z)/0:0), DG(P-18:1(13Z)/16:2(9Z,12Z)/0:0), DG(P-18:2(9Z,12Z)/16:1(9Z)/0:0), DG(P-18:1(11Z)/16:2(9Z,12Z)/0:0), DG(O-14:0/0:0/20:4(5Z,8Z,11Z,14Z)), DG(P-18:2(9Z,12Z)/16:1(6Z)/0:0), DG(P-16:0/18:3(9Z,12Z,15Z)/0:0), DG(P-18…	LMFA07010690; SLM:000118646, SLM:000118639, SLM:000118641, SLM:000118649, SLM:000118637, SLM:000118645, SLM:000118652, SLM:000118650, SLM:000118642, SLM:000118653, SLM:000118648, SLM:000118651, SLM:000118643, SLM:000118647, SLM:000118640, SLM:000118638, SLM:000118644; HMDB0029795	C37H66O4	H-CKD	Mayolene-19	-	-	-	1	1	0	0	1	AKI; Control; H-CKD	3	Shared Among 3 Groups
575.503	s-2407-021118_2_s1_lip_pos_20250412_bg	Mayolene-19; DG(P-14:0/20:3(11Z,14Z,17Z)/0:0), DG(O-16:0/18:4(6Z,9Z,12Z,15Z)/0:0), DG(O-14:0/0:0/20:4(8Z,11Z,14Z,17Z)), DG(P-16:0/18:3(6Z,9Z,12Z)/0:0), DG(O-14:0/20:4(8Z,11Z,14Z,17Z)/0:0), DG(P-18:1(13Z)/16:2(9Z,12Z)/0:0), DG(P-18:2(9Z,12Z)/16:1(9Z)/0:0), DG(P-18:1(11Z)/16:2(9Z,12Z)/0:0), DG(O-14:0/0:0/20:4(5Z,8Z,11Z,14Z)), DG(P-18:2(9Z,12Z)/16:1(6Z)/0:0), DG(P-16:0/18:3(9Z,12Z,15Z)/0:0), DG(P-18…	LMFA07010690; SLM:000118646, SLM:000118639, SLM:000118641, SLM:000118649, SLM:000118637, SLM:000118645, SLM:000118652, SLM:000118650, SLM:000118642, SLM:000118653, SLM:000118648, SLM:000118651, SLM:000118643, SLM:000118647, SLM:000118640, SLM:000118638, SLM:000118644; HMDB0029795	C37H66O4	AKI	Mayolene-19	-	-	-	1	1	0	0	1	AKI; Control; H-CKD	3	Shared Among 3 Groups
577.519	qc-077_2_s1_lip_pos_20250103_bg	phenolic phthiocerol; DG(O-18:2(9Z,12Z)/0:0/16:1(9Z)), DG(P-20:1(11Z)/14:1(9Z)/0:0), DG(P-14:0/20:2(11Z,14Z)/0:0), DG(P-18:1(9Z)/16:1(6Z)/0:0), DG(O-18:2(9Z,12Z)/0:0/16:1(6Z)), DG(O-14:0/20:3(11Z,14Z,17Z)/0:0), DG(O-18:2(9Z,12Z)/16:1(6Z)/0:0), DG(O-18:1(9Z)/0:0/16:2(9Z,12Z)), DG(O-16:0/18:3(9Z,12Z,15Z)/0:0), DG(O-14:0/0:0/20:3(8Z,11Z,14Z)), DG(P-16:0/18:2(9Z,11E)/0:0), DG(P-18:1(11Z)/16:1(6Z)/0:0…	LMFA05000691; SLM:000118718, SLM:000118722, SLM:000118723, SLM:000118730, SLM:000118719, SLM:000118703, SLM:000118710, SLM:000118717, SLM:000118705, SLM:000118713, SLM:000118725, SLM:000118728, SLM:000118721, SLM:000118731, SLM:000118706, SLM:000118712, SLM:000118726, SLM:000118724, SLM:000118729, SLM:000118702, SLM:000118711, SLM:000118714, SLM:000118715, SLM:000118709, SLM:000118716, SLM:000118…	C37H68O4	Control	phenolic phthiocerol	-	-	-	1	1	0	1	1	AKI; Control; Diabetes_Mellitus_Resilient; H-CKD	4	Shared Among 4 Groups
577.519	s-2212-003371_4_s1_lip_pos_20250117_bg	phenolic phthiocerol; DG(O-18:2(9Z,12Z)/0:0/16:1(9Z)), DG(P-20:1(11Z)/14:1(9Z)/0:0), DG(P-14:0/20:2(11Z,14Z)/0:0), DG(P-18:1(9Z)/16:1(6Z)/0:0), DG(O-18:2(9Z,12Z)/0:0/16:1(6Z)), DG(O-14:0/20:3(11Z,14Z,17Z)/0:0), DG(O-18:2(9Z,12Z)/16:1(6Z)/0:0), DG(O-18:1(9Z)/0:0/16:2(9Z,12Z)), DG(O-16:0/18:3(9Z,12Z,15Z)/0:0), DG(O-14:0/0:0/20:3(8Z,11Z,14Z)), DG(P-16:0/18:2(9Z,11E)/0:0), DG(P-18:1(11Z)/16:1(6Z)/0:0…	LMFA05000691; SLM:000118718, SLM:000118722, SLM:000118723, SLM:000118730, SLM:000118719, SLM:000118703, SLM:000118710, SLM:000118717, SLM:000118705, SLM:000118713, SLM:000118725, SLM:000118728, SLM:000118721, SLM:000118731, SLM:000118706, SLM:000118712, SLM:000118726, SLM:000118724, SLM:000118729, SLM:000118702, SLM:000118711, SLM:000118714, SLM:000118715, SLM:000118709, SLM:000118716, SLM:000118…	C37H68O4	Diabetes_Mellitus_Resilient	phenolic phthiocerol	-	-	-	1	1	0	1	1	AKI; Control; Diabetes_Mellitus_Resilient; H-CKD	4	Shared Among 4 Groups
577.519	s-2305-004587_3_s1_lip_pos_20250710_bg	phenolic phthiocerol; DG(O-18:2(9Z,12Z)/0:0/16:1(9Z)), DG(P-20:1(11Z)/14:1(9Z)/0:0), DG(P-14:0/20:2(11Z,14Z)/0:0), DG(P-18:1(9Z)/16:1(6Z)/0:0), DG(O-18:2(9Z,12Z)/0:0/16:1(6Z)), DG(O-14:0/20:3(11Z,14Z,17Z)/0:0), DG(O-18:2(9Z,12Z)/16:1(6Z)/0:0), DG(O-18:1(9Z)/0:0/16:2(9Z,12Z)), DG(O-16:0/18:3(9Z,12Z,15Z)/0:0), DG(O-14:0/0:0/20:3(8Z,11Z,14Z)), DG(P-16:0/18:2(9Z,11E)/0:0), DG(P-18:1(11Z)/16:1(6Z)/0:0…	LMFA05000691; SLM:000118718, SLM:000118722, SLM:000118723, SLM:000118730, SLM:000118719, SLM:000118703, SLM:000118710, SLM:000118717, SLM:000118705, SLM:000118713, SLM:000118725, SLM:000118728, SLM:000118721, SLM:000118731, SLM:000118706, SLM:000118712, SLM:000118726, SLM:000118724, SLM:000118729, SLM:000118702, SLM:000118711, SLM:000118714, SLM:000118715, SLM:000118709, SLM:000118716, SLM:000118…	C37H68O4	H-CKD	phenolic phthiocerol	-	-	-	1	1	0	1	1	AKI; Control; Diabetes_Mellitus_Resilient; H-CKD	4	Shared Among 4 Groups
577.519	s-2407-021118_2_s1_lip_pos_20250412_bg	phenolic phthiocerol; DG(O-18:2(9Z,12Z)/0:0/16:1(9Z)), DG(P-20:1(11Z)/14:1(9Z)/0:0), DG(P-14:0/20:2(11Z,14Z)/0:0), DG(P-18:1(9Z)/16:1(6Z)/0:0), DG(O-18:2(9Z,12Z)/0:0/16:1(6Z)), DG(O-14:0/20:3(11Z,14Z,17Z)/0:0), DG(O-18:2(9Z,12Z)/16:1(6Z)/0:0), DG(O-18:1(9Z)/0:0/16:2(9Z,12Z)), DG(O-16:0/18:3(9Z,12Z,15Z)/0:0), DG(O-14:0/0:0/20:3(8Z,11Z,14Z)), DG(P-16:0/18:2(9Z,11E)/0:0), DG(P-18:1(11Z)/16:1(6Z)/0:0…	LMFA05000691; SLM:000118718, SLM:000118722, SLM:000118723, SLM:000118730, SLM:000118719, SLM:000118703, SLM:000118710, SLM:000118717, SLM:000118705, SLM:000118713, SLM:000118725, SLM:000118728, SLM:000118721, SLM:000118731, SLM:000118706, SLM:000118712, SLM:000118726, SLM:000118724, SLM:000118729, SLM:000118702, SLM:000118711, SLM:000118714, SLM:000118715, SLM:000118709, SLM:000118716, SLM:000118…	C37H68O4	AKI	phenolic phthiocerol	-	-	-	1	1	0	1	1	AKI; Control; Diabetes_Mellitus_Resilient; H-CKD	4	Shared Among 4 Groups
596.598	s-2212-003371_4_s1_lip_pos_20250117_bg	Cer(d20:0/18:0), Cer(d18:0/20:0); Cer(d14:0/24:0), Cer(d18:0/20:0), Cer(d20:0/18:0), Cer(d16:0/22:0), Cer(iso-d17:0/21:0); Cer(d18:0/20:0)	LMSP02020024, LMSP02020009; SLM:000397223, SLM:000000597, SLM:000396501, SLM:000397449, SLM:000396258; HMDB0011764	C38H77NO3	Diabetes_Mellitus_Resilient	Cer(d20:0/18:0)	Sphingolipids	Ceramides	DHCer	1	0	0	1	0	AKI; Diabetes_Mellitus_Resilient	2	Shared Among 2 Groups
596.598	s-2407-021118_2_s1_lip_pos_20250412_bg	Cer(d20:0/18:0), Cer(d18:0/20:0); Cer(d14:0/24:0), Cer(d18:0/20:0), Cer(d20:0/18:0), Cer(d16:0/22:0), Cer(iso-d17:0/21:0); Cer(d18:0/20:0)	LMSP02020024, LMSP02020009; SLM:000397223, SLM:000000597, SLM:000396501, SLM:000397449, SLM:000396258; HMDB0011764	C38H77NO3	AKI	Cer(d20:0/18:0)	Sphingolipids	Ceramides	DHCer	1	0	0	1	0	AKI; Diabetes_Mellitus_Resilient	2	Shared Among 2 Groups
597.485	qc-077_2_s1_lip_pos_20250103_bg	Mayolene-19; DG(P-14:0/20:3(11Z,14Z,17Z)/0:0), DG(O-16:0/18:4(6Z,9Z,12Z,15Z)/0:0), DG(O-14:0/0:0/20:4(8Z,11Z,14Z,17Z)), DG(P-16:0/18:3(6Z,9Z,12Z)/0:0), DG(O-14:0/20:4(8Z,11Z,14Z,17Z)/0:0), DG(P-18:1(13Z)/16:2(9Z,12Z)/0:0), DG(P-18:2(9Z,12Z)/16:1(9Z)/0:0), DG(P-18:1(11Z)/16:2(9Z,12Z)/0:0), DG(O-14:0/0:0/20:4(5Z,8Z,11Z,14Z)), DG(P-18:2(9Z,12Z)/16:1(6Z)/0:0), DG(P-16:0/18:3(9Z,12Z,15Z)/0:0), DG(P-18…	LMFA07010690; SLM:000118646, SLM:000118639, SLM:000118641, SLM:000118649, SLM:000118637, SLM:000118645, SLM:000118652, SLM:000118650, SLM:000118642, SLM:000118653, SLM:000118648, SLM:000118651, SLM:000118643, SLM:000118647, SLM:000118640, SLM:000118638, SLM:000118644; HMDB0029795	C37H66O4	Control	Mayolene-19	-	-	-	0	1	1	0	0	Control; DKD	2	Shared Among 2 Groups
597.485	s-2310-016664_2_s1_lip_pos_20250117_bg	Mayolene-19; DG(P-14:0/20:3(11Z,14Z,17Z)/0:0), DG(O-16:0/18:4(6Z,9Z,12Z,15Z)/0:0), DG(O-14:0/0:0/20:4(8Z,11Z,14Z,17Z)), DG(P-16:0/18:3(6Z,9Z,12Z)/0:0), DG(O-14:0/20:4(8Z,11Z,14Z,17Z)/0:0), DG(P-18:1(13Z)/16:2(9Z,12Z)/0:0), DG(P-18:2(9Z,12Z)/16:1(9Z)/0:0), DG(P-18:1(11Z)/16:2(9Z,12Z)/0:0), DG(O-14:0/0:0/20:4(5Z,8Z,11Z,14Z)), DG(P-18:2(9Z,12Z)/16:1(6Z)/0:0), DG(P-16:0/18:3(9Z,12Z,15Z)/0:0), DG(P-18…	LMFA07010690; SLM:000118646, SLM:000118639, SLM:000118641, SLM:000118649, SLM:000118637, SLM:000118645, SLM:000118652, SLM:000118650, SLM:000118642, SLM:000118653, SLM:000118648, SLM:000118651, SLM:000118643, SLM:000118647, SLM:000118640, SLM:000118638, SLM:000118644; HMDB0029795	C37H66O4	DKD	Mayolene-19	-	-	-	0	1	1	0	0	Control; DKD	2	Shared Among 2 Groups
603.075	qc-077_2_s1_lip_pos_20250103_bg	Epitheaflavic acid 3'-gallate	HMDB0040610	C28H20O14	Control	Epitheaflavic acid 3'-gallate	-	-	-	0	1	0	0	1	Control; H-CKD	2	Shared Among 2 Groups
603.075	s-2305-004587_3_s1_lip_pos_20250710_bg	Epitheaflavic acid 3'-gallate	HMDB0040610	C28H20O14	H-CKD	Epitheaflavic acid 3'-gallate	-	-	-	0	1	0	0	1	Control; H-CKD	2	Shared Among 2 Groups
603.535	qc-077_2_s1_lip_pos_20250103_bg	1-(14-methyl-pentadecanoyl)-2-(8-[3]-ladderane-octanyl)-sn-glycerol; DG(P-18:1(13Z)/18:2(9Z,12Z)/0:0), DG(O-18:1(13Z)/18:3(9Z,12Z,15Z)/0:0), DG(O-18:2(9Z,12Z)/18:2(9Z,12Z)/0:0), DG(O-16:0/0:0/20:4(5Z,8Z,11Z,14Z)), DG(O-18:1(11Z)/0:0/18:3(9Z,12Z,15Z)), DG(P-16:0/20:3(11Z,14Z,17Z)/0:0), DG(P-18:0/18:3(6Z,9Z,12Z)/0:0), DG(P-18:2(9Z,12Z)/18:1(6Z)/0:0), DG(O-18:2(9Z,12Z)/0:0/18:2(9Z,12Z)), DG(P-14:0/2…	LMGL02070004; SLM:000119728, SLM:000119704, SLM:000119714, SLM:000119720, SLM:000119722, SLM:000119731, SLM:000119734, SLM:000119743, SLM:000119726, SLM:000119730, SLM:000119741, SLM:000119713, SLM:000119725, SLM:000119739, SLM:000119740, SLM:000119719, SLM:000119723, SLM:000119709, SLM:000119717, SLM:000119718, SLM:000119738, SLM:000119724, SLM:000119705, SLM:000119710, SLM:000119716, SLM:000119…	C39H70O4	Control	1-(14-methyl-pentadecanoyl)-2-(8-[3]-ladderane-octanyl)-sn-glycerol	-	-	-	1	1	0	0	1	AKI; Control; H-CKD	3	Shared Among 3 Groups
603.535	s-2305-004587_3_s1_lip_pos_20250710_bg	1-(14-methyl-pentadecanoyl)-2-(8-[3]-ladderane-octanyl)-sn-glycerol; DG(P-18:1(13Z)/18:2(9Z,12Z)/0:0), DG(O-18:1(13Z)/18:3(9Z,12Z,15Z)/0:0), DG(O-18:2(9Z,12Z)/18:2(9Z,12Z)/0:0), DG(O-16:0/0:0/20:4(5Z,8Z,11Z,14Z)), DG(O-18:1(11Z)/0:0/18:3(9Z,12Z,15Z)), DG(P-16:0/20:3(11Z,14Z,17Z)/0:0), DG(P-18:0/18:3(6Z,9Z,12Z)/0:0), DG(P-18:2(9Z,12Z)/18:1(6Z)/0:0), DG(O-18:2(9Z,12Z)/0:0/18:2(9Z,12Z)), DG(P-14:0/2…	LMGL02070004; SLM:000119728, SLM:000119704, SLM:000119714, SLM:000119720, SLM:000119722, SLM:000119731, SLM:000119734, SLM:000119743, SLM:000119726, SLM:000119730, SLM:000119741, SLM:000119713, SLM:000119725, SLM:000119739, SLM:000119740, SLM:000119719, SLM:000119723, SLM:000119709, SLM:000119717, SLM:000119718, SLM:000119738, SLM:000119724, SLM:000119705, SLM:000119710, SLM:000119716, SLM:000119…	C39H70O4	H-CKD	1-(14-methyl-pentadecanoyl)-2-(8-[3]-ladderane-octanyl)-sn-glycerol	-	-	-	1	1	0	0	1	AKI; Control; H-CKD	3	Shared Among 3 Groups
603.535	s-2407-021118_2_s1_lip_pos_20250412_bg	1-(14-methyl-pentadecanoyl)-2-(8-[3]-ladderane-octanyl)-sn-glycerol; DG(P-18:1(13Z)/18:2(9Z,12Z)/0:0), DG(O-18:1(13Z)/18:3(9Z,12Z,15Z)/0:0), DG(O-18:2(9Z,12Z)/18:2(9Z,12Z)/0:0), DG(O-16:0/0:0/20:4(5Z,8Z,11Z,14Z)), DG(O-18:1(11Z)/0:0/18:3(9Z,12Z,15Z)), DG(P-16:0/20:3(11Z,14Z,17Z)/0:0), DG(P-18:0/18:3(6Z,9Z,12Z)/0:0), DG(P-18:2(9Z,12Z)/18:1(6Z)/0:0), DG(O-18:2(9Z,12Z)/0:0/18:2(9Z,12Z)), DG(P-14:0/2…	LMGL02070004; SLM:000119728, SLM:000119704, SLM:000119714, SLM:000119720, SLM:000119722, SLM:000119731, SLM:000119734, SLM:000119743, SLM:000119726, SLM:000119730, SLM:000119741, SLM:000119713, SLM:000119725, SLM:000119739, SLM:000119740, SLM:000119719, SLM:000119723, SLM:000119709, SLM:000119717, SLM:000119718, SLM:000119738, SLM:000119724, SLM:000119705, SLM:000119710, SLM:000119716, SLM:000119…	C39H70O4	AKI	1-(14-methyl-pentadecanoyl)-2-(8-[3]-ladderane-octanyl)-sn-glycerol	-	-	-	1	1	0	0	1	AKI; Control; H-CKD	3	Shared Among 3 Groups
610.371	qc-077_2_s1_lip_pos_20250103_bg	PC(16:0/5:0(COOH)); PS(17:0/6:0), PS(10:0/13:0), PS(6:0/17:0), PS(19:0/4:0), PS(17:0/6:0), 1-hexadecanoyl-2-glutaroyl-sn-glycero-3-phosphocholine, PS(8:0/15:0), PS(13:0/10:0), PS(20:0/3:0), PS(6:0/17:0), PS(13:0/10:0), PS(21:0/2:0), PS(15:0/8:0), PS(4:0/19:0), PS(15:0/8:0), PS(10:0/13:0), PS(3:0/20:0), PS(8:0/15:0), PS(2:0/21:0)	LMGP20010006; SLM:000002634, SLM:000005554, SLM:000007464, SLM:000007528, SLM:000007433, SLM:000389543, SLM:000006202, SLM:000007743, SLM:000005831, SLM:000005994, SLM:000001634, SLM:000007345, SLM:000002282, SLM:000007251, SLM:000007644, SLM:000007261, SLM:000006322, SLM:000007569, SLM:000007241	C29H56NO10P	Control	PC(16:0/5:0(COOH))	-	-	-	1	1	0	0	0	AKI; Control	2	Shared Among 2 Groups
610.371	s-2407-021118_2_s1_lip_pos_20250412_bg	PC(16:0/5:0(COOH)); PS(17:0/6:0), PS(10:0/13:0), PS(6:0/17:0), PS(19:0/4:0), PS(17:0/6:0), 1-hexadecanoyl-2-glutaroyl-sn-glycero-3-phosphocholine, PS(8:0/15:0), PS(13:0/10:0), PS(20:0/3:0), PS(6:0/17:0), PS(13:0/10:0), PS(21:0/2:0), PS(15:0/8:0), PS(4:0/19:0), PS(15:0/8:0), PS(10:0/13:0), PS(3:0/20:0), PS(8:0/15:0), PS(2:0/21:0)	LMGP20010006; SLM:000002634, SLM:000005554, SLM:000007464, SLM:000007528, SLM:000007433, SLM:000389543, SLM:000006202, SLM:000007743, SLM:000005831, SLM:000005994, SLM:000001634, SLM:000007345, SLM:000002282, SLM:000007251, SLM:000007644, SLM:000007261, SLM:000006322, SLM:000007569, SLM:000007241	C29H56NO10P	AKI	PC(16:0/5:0(COOH))	-	-	-	1	1	0	0	0	AKI; Control	2	Shared Among 2 Groups
622.408	s-2305-004587_3_s1_lip_pos_20250710_bg	PS(P-15:0/10:0), PS(P-17:0/8:0), PS(P-22:0/3:0), PS(O-22:1(13Z)/3:0), PS(P-13:0/12:0)	SLM:000051107, SLM:000051359, SLM:000051601, SLM:000043803, SLM:000050869	C31H60NO9P	H-CKD	PS(P-15:0/10:0)	-	-	-	1	0	0	0	1	AKI; H-CKD	2	Shared Among 2 Groups
622.408	s-2407-021118_2_s1_lip_pos_20250412_bg	PS(P-15:0/10:0), PS(P-17:0/8:0), PS(P-22:0/3:0), PS(O-22:1(13Z)/3:0), PS(P-13:0/12:0)	SLM:000051107, SLM:000051359, SLM:000051601, SLM:000043803, SLM:000050869	C31H60NO9P	AKI	PS(P-15:0/10:0)	-	-	-	1	0	0	0	1	AKI; H-CKD	2	Shared Among 2 Groups
632.353	qc-077_2_s1_lip_pos_20250103_bg	PC(16:0/5:0(COOH)); PS(17:0/6:0), PS(10:0/13:0), PS(6:0/17:0), PS(19:0/4:0), PS(17:0/6:0), 1-hexadecanoyl-2-glutaroyl-sn-glycero-3-phosphocholine, PS(8:0/15:0), PS(13:0/10:0), PS(20:0/3:0), PS(6:0/17:0), PS(13:0/10:0), PS(21:0/2:0), PS(15:0/8:0), PS(4:0/19:0), PS(15:0/8:0), PS(10:0/13:0), PS(3:0/20:0), PS(8:0/15:0), PS(2:0/21:0)	LMGP20010006; SLM:000002634, SLM:000005554, SLM:000007464, SLM:000007528, SLM:000007433, SLM:000389543, SLM:000006202, SLM:000007743, SLM:000005831, SLM:000005994, SLM:000001634, SLM:000007345, SLM:000002282, SLM:000007251, SLM:000007644, SLM:000007261, SLM:000006322, SLM:000007569, SLM:000007241	C29H56NO10P	Control	PC(16:0/5:0(COOH))	-	-	-	1	1	0	0	0	AKI; Control	2	Shared Among 2 Groups
632.353	s-2407-021118_2_s1_lip_pos_20250412_bg	PC(16:0/5:0(COOH)); PS(17:0/6:0), PS(10:0/13:0), PS(6:0/17:0), PS(19:0/4:0), PS(17:0/6:0), 1-hexadecanoyl-2-glutaroyl-sn-glycero-3-phosphocholine, PS(8:0/15:0), PS(13:0/10:0), PS(20:0/3:0), PS(6:0/17:0), PS(13:0/10:0), PS(21:0/2:0), PS(15:0/8:0), PS(4:0/19:0), PS(15:0/8:0), PS(10:0/13:0), PS(3:0/20:0), PS(8:0/15:0), PS(2:0/21:0)	LMGP20010006; SLM:000002634, SLM:000005554, SLM:000007464, SLM:000007528, SLM:000007433, SLM:000389543, SLM:000006202, SLM:000007743, SLM:000005831, SLM:000005994, SLM:000001634, SLM:000007345, SLM:000002282, SLM:000007251, SLM:000007644, SLM:000007261, SLM:000006322, SLM:000007569, SLM:000007241	C29H56NO10P	AKI	PC(16:0/5:0(COOH))	-	-	-	1	1	0	0	0	AKI; Control	2	Shared Among 2 Groups
636.423	s-2305-004587_3_s1_lip_pos_20250710_bg	PS(P-18:0/8:0), PS(P-20:0/6:0), PS(P-14:0/12:0), PS(O-18:1(11Z)/8:0), PS(O-22:1(13Z)/4:0), PS(26:1(17Z)/0:0), PS(O-18:1(9Z)/8:0), PS(P-24:0/2:0), PS(O-20:1(11Z)/6:0), PS(O-18:1(13Z)/8:0), PS(P-13:0/13:0), PS(0:0/26:1(17Z)), PS(P-16:0/10:0), PS(P-22:0/4:0), PS(P-13:0/13:0)	SLM:000051999, SLM:000051675, SLM:000052149, SLM:000043658, SLM:000043792, SLM:000030046, SLM:000044018, SLM:000052065, SLM:000043583, SLM:000044784, SLM:000050810, SLM:000043391, SLM:000051827, SLM:000051586, SLM:000050885	C32H62NO9P	H-CKD	PS(P-18:0/8:0)	-	-	-	1	0	0	0	1	AKI; H-CKD	2	Shared Among 2 Groups
636.423	s-2407-021118_2_s1_lip_pos_20250412_bg	PS(P-18:0/8:0), PS(P-20:0/6:0), PS(P-14:0/12:0), PS(O-18:1(11Z)/8:0), PS(O-22:1(13Z)/4:0), PS(26:1(17Z)/0:0), PS(O-18:1(9Z)/8:0), PS(P-24:0/2:0), PS(O-20:1(11Z)/6:0), PS(O-18:1(13Z)/8:0), PS(P-13:0/13:0), PS(0:0/26:1(17Z)), PS(P-16:0/10:0), PS(P-22:0/4:0), PS(P-13:0/13:0)	SLM:000051999, SLM:000051675, SLM:000052149, SLM:000043658, SLM:000043792, SLM:000030046, SLM:000044018, SLM:000052065, SLM:000043583, SLM:000044784, SLM:000050810, SLM:000043391, SLM:000051827, SLM:000051586, SLM:000050885	C32H62NO9P	AKI	PS(P-18:0/8:0)	-	-	-	1	0	0	0	1	AKI; H-CKD	2	Shared Among 2 Groups
644.426	qc-077_2_s1_lip_pos_20250103_bg	PC(12:0/12:0), PE(14:0/13:0), PE(15:0/12:0), PC(6:0/18:0), PE(12:0/15:0), PE(13:0/14:0); PE(13:0/14:0), PC(4:0/20:0), PE(10:0/17:0), PE(19:0/8:0), PS(P-26:0/0:0), PC(10:0/14:0), PC(20:0/4:0), PC(14:0/10:0), PE(14:0/13:0), PE(15:0/12:0), PE(13:0/14:0), PC(3:0/21:0), PC(6:0/18:0), PE(12:0/15:0), PC(12:0/12:0), PE(12:0/15:0), PE(21:0/6:0), PE(14:0/13:0), PC(18:0/6:0), PE(17:0/10:0), PC(8:0/16:0), PE…	LMGP01010429, LMGP02010406, LMGP02010452, LMGP01011228, LMGP02010360, LMGP02010382; SLM:000036574, SLM:000012639, SLM:000035144, SLM:000035858, SLM:000052257, SLM:000012731, SLM:000012951, SLM:000013966, SLM:000036343, SLM:000031269, SLM:000030572, SLM:000013812, SLM:000013346, SLM:000035250, SLM:000012481, SLM:000035310, SLM:000035463, SLM:000036417, SLM:000013579, SLM:000031741, SLM:000013657, …	C32H64NO8P	Control	PC(12:0/12:0)	Glycerophospholipids	Glycerophosphocholines	PC	1	1	0	0	0	AKI; Control	2	Shared Among 2 Groups
644.426	s-2407-021118_2_s1_lip_pos_20250412_bg	PC(12:0/12:0), PE(14:0/13:0), PE(15:0/12:0), PC(6:0/18:0), PE(12:0/15:0), PE(13:0/14:0); PE(13:0/14:0), PC(4:0/20:0), PE(10:0/17:0), PE(19:0/8:0), PS(P-26:0/0:0), PC(10:0/14:0), PC(20:0/4:0), PC(14:0/10:0), PE(14:0/13:0), PE(15:0/12:0), PE(13:0/14:0), PC(3:0/21:0), PC(6:0/18:0), PE(12:0/15:0), PC(12:0/12:0), PE(12:0/15:0), PE(21:0/6:0), PE(14:0/13:0), PC(18:0/6:0), PE(17:0/10:0), PC(8:0/16:0), PE…	LMGP01010429, LMGP02010406, LMGP02010452, LMGP01011228, LMGP02010360, LMGP02010382; SLM:000036574, SLM:000012639, SLM:000035144, SLM:000035858, SLM:000052257, SLM:000012731, SLM:000012951, SLM:000013966, SLM:000036343, SLM:000031269, SLM:000030572, SLM:000013812, SLM:000013346, SLM:000035250, SLM:000012481, SLM:000035310, SLM:000035463, SLM:000036417, SLM:000013579, SLM:000031741, SLM:000013657, …	C32H64NO8P	AKI	PC(12:0/12:0)	Glycerophospholipids	Glycerophosphocholines	PC	1	1	0	0	0	AKI; Control	2	Shared Among 2 Groups
650.439	qc-077_2_s1_lip_pos_20250103_bg	PC(16:0/9:0(CHO)); PS(P-14:0/13:0), PS(P-13:0/14:0), PS(O-13:0/14:1(9Z)), 1-hexadecanoyl-2-(9-oxononanoyl)-sn-glycero-3-phosphocholine, PS(P-14:0/13:0), PS(P-15:0/12:0), PS(P-24:0/3:0), PS(P-17:0/10:0)	LMGP20010008; SLM:000052165, SLM:000050883, SLM:000044673, SLM:000389546, SLM:000052090, SLM:000051109, SLM:000052081, SLM:000051347	C33H64NO9P	Control	PC(16:0/9:0(CHO))	Glycerophospholipids	Glycerophosphocholines	PC	1	1	0	1	1	AKI; Control; Diabetes_Mellitus_Resilient; H-CKD	4	Shared Among 4 Groups
650.439	s-2212-003371_4_s1_lip_pos_20250117_bg	PC(16:0/9:0(CHO)); PS(P-14:0/13:0), PS(P-13:0/14:0), PS(O-13:0/14:1(9Z)), 1-hexadecanoyl-2-(9-oxononanoyl)-sn-glycero-3-phosphocholine, PS(P-14:0/13:0), PS(P-15:0/12:0), PS(P-24:0/3:0), PS(P-17:0/10:0)	LMGP20010008; SLM:000052165, SLM:000050883, SLM:000044673, SLM:000389546, SLM:000052090, SLM:000051109, SLM:000052081, SLM:000051347	C33H64NO9P	Diabetes_Mellitus_Resilient	PC(16:0/9:0(CHO))	Glycerophospholipids	Glycerophosphocholines	PC	1	1	0	1	1	AKI; Control; Diabetes_Mellitus_Resilient; H-CKD	4	Shared Among 4 Groups
650.439	s-2305-004587_3_s1_lip_pos_20250710_bg	PC(16:0/9:0(CHO)); PS(P-14:0/13:0), PS(P-13:0/14:0), PS(O-13:0/14:1(9Z)), 1-hexadecanoyl-2-(9-oxononanoyl)-sn-glycero-3-phosphocholine, PS(P-14:0/13:0), PS(P-15:0/12:0), PS(P-24:0/3:0), PS(P-17:0/10:0)	LMGP20010008; SLM:000052165, SLM:000050883, SLM:000044673, SLM:000389546, SLM:000052090, SLM:000051109, SLM:000052081, SLM:000051347	C33H64NO9P	H-CKD	PC(16:0/9:0(CHO))	Glycerophospholipids	Glycerophosphocholines	PC	1	1	0	1	1	AKI; Control; Diabetes_Mellitus_Resilient; H-CKD	4	Shared Among 4 Groups
650.439	s-2407-021118_2_s1_lip_pos_20250412_bg	PC(16:0/9:0(CHO)); PS(P-14:0/13:0), PS(P-13:0/14:0), PS(O-13:0/14:1(9Z)), 1-hexadecanoyl-2-(9-oxononanoyl)-sn-glycero-3-phosphocholine, PS(P-14:0/13:0), PS(P-15:0/12:0), PS(P-24:0/3:0), PS(P-17:0/10:0)	LMGP20010008; SLM:000052165, SLM:000050883, SLM:000044673, SLM:000389546, SLM:000052090, SLM:000051109, SLM:000052081, SLM:000051347	C33H64NO9P	AKI	PC(16:0/9:0(CHO))	Glycerophospholipids	Glycerophosphocholines	PC	1	1	0	1	1	AKI; Control; Diabetes_Mellitus_Resilient; H-CKD	4	Shared Among 4 Groups
664.455	qc-077_2_s1_lip_pos_20250103_bg	PS(P-16:0/12:0); PS(P-18:0/10:0), PS(O-18:1(11Z)/10:0), PS(O-14:0/14:1(9Z)), PS(P-16:0/12:0), PS(P-13:0/15:0), PS(O-18:1(9Z)/10:0), PS(P-20:0/8:0), PS(P-26:0/2:0), PS(P-13:0/15:0), PS(P-15:0/13:0), PS(P-22:0/6:0), PS(P-14:0/14:0), PS(O-18:1(13Z)/10:0), PS(O-20:1(11Z)/8:0), PS(P-15:0/13:0), PS(O-22:1(13Z)/6:0), PS(P-24:0/4:0)	LMGP03030001; SLM:000051987, SLM:000043649, SLM:000044873, SLM:000051829, SLM:000050819, SLM:000044009, SLM:000051679, SLM:000051745, SLM:000050880, SLM:000051125, SLM:000051595, SLM:000052163, SLM:000044772, SLM:000043586, SLM:000051050, SLM:000043799, SLM:000052066	C34H66NO9P	Control	PS(P-16:0/12:0)	Glycerophospholipids	Glycerophosphoserines	O-PS	1	1	0	1	1	AKI; Control; Diabetes_Mellitus_Resilient; H-CKD	4	Shared Among 4 Groups
664.455	s-2212-003371_4_s1_lip_pos_20250117_bg	PS(P-16:0/12:0); PS(P-18:0/10:0), PS(O-18:1(11Z)/10:0), PS(O-14:0/14:1(9Z)), PS(P-16:0/12:0), PS(P-13:0/15:0), PS(O-18:1(9Z)/10:0), PS(P-20:0/8:0), PS(P-26:0/2:0), PS(P-13:0/15:0), PS(P-15:0/13:0), PS(P-22:0/6:0), PS(P-14:0/14:0), PS(O-18:1(13Z)/10:0), PS(O-20:1(11Z)/8:0), PS(P-15:0/13:0), PS(O-22:1(13Z)/6:0), PS(P-24:0/4:0)	LMGP03030001; SLM:000051987, SLM:000043649, SLM:000044873, SLM:000051829, SLM:000050819, SLM:000044009, SLM:000051679, SLM:000051745, SLM:000050880, SLM:000051125, SLM:000051595, SLM:000052163, SLM:000044772, SLM:000043586, SLM:000051050, SLM:000043799, SLM:000052066	C34H66NO9P	Diabetes_Mellitus_Resilient	PS(P-16:0/12:0)	Glycerophospholipids	Glycerophosphoserines	O-PS	1	1	0	1	1	AKI; Control; Diabetes_Mellitus_Resilient; H-CKD	4	Shared Among 4 Groups
664.455	s-2305-004587_3_s1_lip_pos_20250710_bg	PS(P-16:0/12:0); PS(P-18:0/10:0), PS(O-18:1(11Z)/10:0), PS(O-14:0/14:1(9Z)), PS(P-16:0/12:0), PS(P-13:0/15:0), PS(O-18:1(9Z)/10:0), PS(P-20:0/8:0), PS(P-26:0/2:0), PS(P-13:0/15:0), PS(P-15:0/13:0), PS(P-22:0/6:0), PS(P-14:0/14:0), PS(O-18:1(13Z)/10:0), PS(O-20:1(11Z)/8:0), PS(P-15:0/13:0), PS(O-22:1(13Z)/6:0), PS(P-24:0/4:0)	LMGP03030001; SLM:000051987, SLM:000043649, SLM:000044873, SLM:000051829, SLM:000050819, SLM:000044009, SLM:000051679, SLM:000051745, SLM:000050880, SLM:000051125, SLM:000051595, SLM:000052163, SLM:000044772, SLM:000043586, SLM:000051050, SLM:000043799, SLM:000052066	C34H66NO9P	H-CKD	PS(P-16:0/12:0)	Glycerophospholipids	Glycerophosphoserines	O-PS	1	1	0	1	1	AKI; Control; Diabetes_Mellitus_Resilient; H-CKD	4	Shared Among 4 Groups
664.455	s-2407-021118_2_s1_lip_pos_20250412_bg	PS(P-16:0/12:0); PS(P-18:0/10:0), PS(O-18:1(11Z)/10:0), PS(O-14:0/14:1(9Z)), PS(P-16:0/12:0), PS(P-13:0/15:0), PS(O-18:1(9Z)/10:0), PS(P-20:0/8:0), PS(P-26:0/2:0), PS(P-13:0/15:0), PS(P-15:0/13:0), PS(P-22:0/6:0), PS(P-14:0/14:0), PS(O-18:1(13Z)/10:0), PS(O-20:1(11Z)/8:0), PS(P-15:0/13:0), PS(O-22:1(13Z)/6:0), PS(P-24:0/4:0)	LMGP03030001; SLM:000051987, SLM:000043649, SLM:000044873, SLM:000051829, SLM:000050819, SLM:000044009, SLM:000051679, SLM:000051745, SLM:000050880, SLM:000051125, SLM:000051595, SLM:000052163, SLM:000044772, SLM:000043586, SLM:000051050, SLM:000043799, SLM:000052066	C34H66NO9P	AKI	PS(P-16:0/12:0)	Glycerophospholipids	Glycerophosphoserines	O-PS	1	1	0	1	1	AKI; Control; Diabetes_Mellitus_Resilient; H-CKD	4	Shared Among 4 Groups
666.434	qc-077_2_s1_lip_pos_20250103_bg	PS(12:0/15:0), PS(13:0/14:0), PS(14:0/13:0), PS(15:0/12:0), PC(16:0/9:0(COOH)); PS(13:0/14:0), PS(12:0/15:0), PS(17:0/10:0), PS(10:0/17:0), PS(13:0/14:0), PS(14:0/13:0), PS(3:0/24:0), PS(15:0/12:0), PS(8:0/19:0), PS(14:0/13:0), PS(6:0/21:0), PS(19:0/8:0), PS(17:0/10:0), PS(10:0/17:0), PS(15:0/12:0), PS(12:0/15:0), PS(24:0/3:0), PS(21:0/6:0)	LMGP03010047, LMGP03010069, LMGP03010093, LMGP03010139, LMGP20010007; SLM:000001646, SLM:000007276, SLM:000007426, SLM:000007258, SLM:000007759, SLM:000007673, SLM:000006329, SLM:000002275, SLM:000007568, SLM:000006406, SLM:000007463, SLM:000007540, SLM:000002628, SLM:000005568, SLM:000007634, SLM:000005705, SLM:000006400, SLM:000007354	C33H64NO10P	Control	PS(12:0/15:0)	Glycerophospholipids	Glycerophosphoserines	PS	1	1	0	0	1	AKI; Control; H-CKD	3	Shared Among 3 Groups
666.434	s-2305-004587_3_s1_lip_pos_20250710_bg	PS(12:0/15:0), PS(13:0/14:0), PS(14:0/13:0), PS(15:0/12:0), PC(16:0/9:0(COOH)); PS(13:0/14:0), PS(12:0/15:0), PS(17:0/10:0), PS(10:0/17:0), PS(13:0/14:0), PS(14:0/13:0), PS(3:0/24:0), PS(15:0/12:0), PS(8:0/19:0), PS(14:0/13:0), PS(6:0/21:0), PS(19:0/8:0), PS(17:0/10:0), PS(10:0/17:0), PS(15:0/12:0), PS(12:0/15:0), PS(24:0/3:0), PS(21:0/6:0)	LMGP03010047, LMGP03010069, LMGP03010093, LMGP03010139, LMGP20010007; SLM:000001646, SLM:000007276, SLM:000007426, SLM:000007258, SLM:000007759, SLM:000007673, SLM:000006329, SLM:000002275, SLM:000007568, SLM:000006406, SLM:000007463, SLM:000007540, SLM:000002628, SLM:000005568, SLM:000007634, SLM:000005705, SLM:000006400, SLM:000007354	C33H64NO10P	H-CKD	PS(12:0/15:0)	Glycerophospholipids	Glycerophosphoserines	PS	1	1	0	0	1	AKI; Control; H-CKD	3	Shared Among 3 Groups
666.434	s-2407-021118_2_s1_lip_pos_20250412_bg	PS(12:0/15:0), PS(13:0/14:0), PS(14:0/13:0), PS(15:0/12:0), PC(16:0/9:0(COOH)); PS(13:0/14:0), PS(12:0/15:0), PS(17:0/10:0), PS(10:0/17:0), PS(13:0/14:0), PS(14:0/13:0), PS(3:0/24:0), PS(15:0/12:0), PS(8:0/19:0), PS(14:0/13:0), PS(6:0/21:0), PS(19:0/8:0), PS(17:0/10:0), PS(10:0/17:0), PS(15:0/12:0), PS(12:0/15:0), PS(24:0/3:0), PS(21:0/6:0)	LMGP03010047, LMGP03010069, LMGP03010093, LMGP03010139, LMGP20010007; SLM:000001646, SLM:000007276, SLM:000007426, SLM:000007258, SLM:000007759, SLM:000007673, SLM:000006329, SLM:000002275, SLM:000007568, SLM:000006406, SLM:000007463, SLM:000007540, SLM:000002628, SLM:000005568, SLM:000007634, SLM:000005705, SLM:000006400, SLM:000007354	C33H64NO10P	AKI	PS(12:0/15:0)	Glycerophospholipids	Glycerophosphoserines	PS	1	1	0	0	1	AKI; Control; H-CKD	3	Shared Among 3 Groups
666.434	qc-077_2_s1_lip_pos_20250103_bg	GlcCer(d15:1(4E)/14:1(9Z))	SLM:000399603	C35H65NO8	Control	GlcCer(d15:1(4E)/14:1(9Z))	-	-	-	0	1	1	1	1	Control; DKD; Diabetes_Mellitus_Resilient; H-CKD	4	Shared Among 4 Groups
666.434	s-2212-003371_4_s1_lip_pos_20250117_bg	GlcCer(d15:1(4E)/14:1(9Z))	SLM:000399603	C35H65NO8	Diabetes_Mellitus_Resilient	GlcCer(d15:1(4E)/14:1(9Z))	-	-	-	0	1	1	1	1	Control; DKD; Diabetes_Mellitus_Resilient; H-CKD	4	Shared Among 4 Groups
666.434	s-2305-004587_3_s1_lip_pos_20250710_bg	GlcCer(d15:1(4E)/14:1(9Z))	SLM:000399603	C35H65NO8	H-CKD	GlcCer(d15:1(4E)/14:1(9Z))	-	-	-	0	1	1	1	1	Control; DKD; Diabetes_Mellitus_Resilient; H-CKD	4	Shared Among 4 Groups
666.434	s-2310-016664_2_s1_lip_pos_20250117_bg	GlcCer(d15:1(4E)/14:1(9Z))	SLM:000399603	C35H65NO8	DKD	GlcCer(d15:1(4E)/14:1(9Z))	-	-	-	0	1	1	1	1	Control; DKD; Diabetes_Mellitus_Resilient; H-CKD	4	Shared Among 4 Groups
678.47	qc-077_2_s1_lip_pos_20250103_bg	PS(P-16:0/13:0); PS(P-13:0/16:0), PS(O-13:0/16:1(9Z)), PS(P-26:0/3:0), PS(P-14:0/15:0), PS(P-16:0/13:0), PS(P-16:0/13:0), PS(P-15:0/14:0), PS(O-13:0/16:1(6Z)), PS(P-14:0/15:0), PS(O-15:0/14:1(9Z)), PS(P-17:0/12:0)	LMGP03030002; SLM:000050874, SLM:000043501, SLM:000051761, SLM:000052160, SLM:000051770, SLM:000051845, SLM:000051123, SLM:000043487, SLM:000052099, SLM:000044697, SLM:000051349	C35H68NO9P	Control	PS(P-16:0/13:0)	Glycerophospholipids	Glycerophosphoserines	O-PS	1	1	0	0	1	AKI; Control; H-CKD	3	Shared Among 3 Groups
678.47	s-2305-004587_3_s1_lip_pos_20250710_bg	PS(P-16:0/13:0); PS(P-13:0/16:0), PS(O-13:0/16:1(9Z)), PS(P-26:0/3:0), PS(P-14:0/15:0), PS(P-16:0/13:0), PS(P-16:0/13:0), PS(P-15:0/14:0), PS(O-13:0/16:1(6Z)), PS(P-14:0/15:0), PS(O-15:0/14:1(9Z)), PS(P-17:0/12:0)	LMGP03030002; SLM:000050874, SLM:000043501, SLM:000051761, SLM:000052160, SLM:000051770, SLM:000051845, SLM:000051123, SLM:000043487, SLM:000052099, SLM:000044697, SLM:000051349	C35H68NO9P	H-CKD	PS(P-16:0/13:0)	Glycerophospholipids	Glycerophosphoserines	O-PS	1	1	0	0	1	AKI; Control; H-CKD	3	Shared Among 3 Groups
678.47	s-2407-021118_2_s1_lip_pos_20250412_bg	PS(P-16:0/13:0); PS(P-13:0/16:0), PS(O-13:0/16:1(9Z)), PS(P-26:0/3:0), PS(P-14:0/15:0), PS(P-16:0/13:0), PS(P-16:0/13:0), PS(P-15:0/14:0), PS(O-13:0/16:1(6Z)), PS(P-14:0/15:0), PS(O-15:0/14:1(9Z)), PS(P-17:0/12:0)	LMGP03030002; SLM:000050874, SLM:000043501, SLM:000051761, SLM:000052160, SLM:000051770, SLM:000051845, SLM:000051123, SLM:000043487, SLM:000052099, SLM:000044697, SLM:000051349	C35H68NO9P	AKI	PS(P-16:0/13:0)	Glycerophospholipids	Glycerophosphoserines	O-PS	1	1	0	0	1	AKI; Control; H-CKD	3	Shared Among 3 Groups
682.457	qc-077_2_s1_lip_pos_20250103_bg	CerP(d18:1(4E)/18:1(11Z)), CerP(d18:1(4E)/18:1(11E)), CerP(d18:1(4E)/18:1(9Z)), CerP(d18:1(4E)/18:1(6Z))	SLM:000395729, SLM:000395722, SLM:000390209, SLM:000395762	C36H70NO6P	Control	CerP(d18:1(4E)/18:1(11Z))	-	-	-	0	1	1	1	0	Control; DKD; Diabetes_Mellitus_Resilient	3	Shared Among 3 Groups
682.457	s-2212-003371_4_s1_lip_pos_20250117_bg	CerP(d18:1(4E)/18:1(11Z)), CerP(d18:1(4E)/18:1(11E)), CerP(d18:1(4E)/18:1(9Z)), CerP(d18:1(4E)/18:1(6Z))	SLM:000395729, SLM:000395722, SLM:000390209, SLM:000395762	C36H70NO6P	Diabetes_Mellitus_Resilient	CerP(d18:1(4E)/18:1(11Z))	-	-	-	0	1	1	1	0	Control; DKD; Diabetes_Mellitus_Resilient	3	Shared Among 3 Groups
682.457	s-2310-016664_2_s1_lip_pos_20250117_bg	CerP(d18:1(4E)/18:1(11Z)), CerP(d18:1(4E)/18:1(11E)), CerP(d18:1(4E)/18:1(9Z)), CerP(d18:1(4E)/18:1(6Z))	SLM:000395729, SLM:000395722, SLM:000390209, SLM:000395762	C36H70NO6P	DKD	CerP(d18:1(4E)/18:1(11Z))	-	-	-	0	1	1	1	0	Control; DKD; Diabetes_Mellitus_Resilient	3	Shared Among 3 Groups
688.395	qc-077_2_s1_lip_pos_20250103_bg	PC(16:0/9:0(CHO)); PS(P-14:0/13:0), PS(P-13:0/14:0), PS(O-13:0/14:1(9Z)), 1-hexadecanoyl-2-(9-oxononanoyl)-sn-glycero-3-phosphocholine, PS(P-14:0/13:0), PS(P-15:0/12:0), PS(P-24:0/3:0), PS(P-17:0/10:0)	LMGP20010008; SLM:000052165, SLM:000050883, SLM:000044673, SLM:000389546, SLM:000052090, SLM:000051109, SLM:000052081, SLM:000051347	C33H64NO9P	Control	PC(16:0/9:0(CHO))	Glycerophospholipids	Glycerophosphocholines	PC	1	1	0	1	1	AKI; Control; Diabetes_Mellitus_Resilient; H-CKD	4	Shared Among 4 Groups
688.395	s-2212-003371_4_s1_lip_pos_20250117_bg	PC(16:0/9:0(CHO)); PS(P-14:0/13:0), PS(P-13:0/14:0), PS(O-13:0/14:1(9Z)), 1-hexadecanoyl-2-(9-oxononanoyl)-sn-glycero-3-phosphocholine, PS(P-14:0/13:0), PS(P-15:0/12:0), PS(P-24:0/3:0), PS(P-17:0/10:0)	LMGP20010008; SLM:000052165, SLM:000050883, SLM:000044673, SLM:000389546, SLM:000052090, SLM:000051109, SLM:000052081, SLM:000051347	C33H64NO9P	Diabetes_Mellitus_Resilient	PC(16:0/9:0(CHO))	Glycerophospholipids	Glycerophosphocholines	PC	1	1	0	1	1	AKI; Control; Diabetes_Mellitus_Resilient; H-CKD	4	Shared Among 4 Groups
688.395	s-2305-004587_3_s1_lip_pos_20250710_bg	PC(16:0/9:0(CHO)); PS(P-14:0/13:0), PS(P-13:0/14:0), PS(O-13:0/14:1(9Z)), 1-hexadecanoyl-2-(9-oxononanoyl)-sn-glycero-3-phosphocholine, PS(P-14:0/13:0), PS(P-15:0/12:0), PS(P-24:0/3:0), PS(P-17:0/10:0)	LMGP20010008; SLM:000052165, SLM:000050883, SLM:000044673, SLM:000389546, SLM:000052090, SLM:000051109, SLM:000052081, SLM:000051347	C33H64NO9P	H-CKD	PC(16:0/9:0(CHO))	Glycerophospholipids	Glycerophosphocholines	PC	1	1	0	1	1	AKI; Control; Diabetes_Mellitus_Resilient; H-CKD	4	Shared Among 4 Groups
688.395	s-2407-021118_2_s1_lip_pos_20250412_bg	PC(16:0/9:0(CHO)); PS(P-14:0/13:0), PS(P-13:0/14:0), PS(O-13:0/14:1(9Z)), 1-hexadecanoyl-2-(9-oxononanoyl)-sn-glycero-3-phosphocholine, PS(P-14:0/13:0), PS(P-15:0/12:0), PS(P-24:0/3:0), PS(P-17:0/10:0)	LMGP20010008; SLM:000052165, SLM:000050883, SLM:000044673, SLM:000389546, SLM:000052090, SLM:000051109, SLM:000052081, SLM:000051347	C33H64NO9P	AKI	PC(16:0/9:0(CHO))	Glycerophospholipids	Glycerophosphocholines	PC	1	1	0	1	1	AKI; Control; Diabetes_Mellitus_Resilient; H-CKD	4	Shared Among 4 Groups
688.416	qc-077_2_s1_lip_pos_20250103_bg	PS(12:0/15:0), PS(13:0/14:0), PS(14:0/13:0), PS(15:0/12:0), PC(16:0/9:0(COOH)); PS(13:0/14:0), PS(12:0/15:0), PS(17:0/10:0), PS(10:0/17:0), PS(13:0/14:0), PS(14:0/13:0), PS(3:0/24:0), PS(15:0/12:0), PS(8:0/19:0), PS(14:0/13:0), PS(6:0/21:0), PS(19:0/8:0), PS(17:0/10:0), PS(10:0/17:0), PS(15:0/12:0), PS(12:0/15:0), PS(24:0/3:0), PS(21:0/6:0)	LMGP03010047, LMGP03010069, LMGP03010093, LMGP03010139, LMGP20010007; SLM:000001646, SLM:000007276, SLM:000007426, SLM:000007258, SLM:000007759, SLM:000007673, SLM:000006329, SLM:000002275, SLM:000007568, SLM:000006406, SLM:000007463, SLM:000007540, SLM:000002628, SLM:000005568, SLM:000007634, SLM:000005705, SLM:000006400, SLM:000007354	C33H64NO10P	Control	PS(12:0/15:0)	Glycerophospholipids	Glycerophosphoserines	PS	0	1	1	1	1	Control; DKD; Diabetes_Mellitus_Resilient; H-CKD	4	Shared Among 4 Groups
688.416	s-2212-003371_4_s1_lip_pos_20250117_bg	PS(12:0/15:0), PS(13:0/14:0), PS(14:0/13:0), PS(15:0/12:0), PC(16:0/9:0(COOH)); PS(13:0/14:0), PS(12:0/15:0), PS(17:0/10:0), PS(10:0/17:0), PS(13:0/14:0), PS(14:0/13:0), PS(3:0/24:0), PS(15:0/12:0), PS(8:0/19:0), PS(14:0/13:0), PS(6:0/21:0), PS(19:0/8:0), PS(17:0/10:0), PS(10:0/17:0), PS(15:0/12:0), PS(12:0/15:0), PS(24:0/3:0), PS(21:0/6:0)	LMGP03010047, LMGP03010069, LMGP03010093, LMGP03010139, LMGP20010007; SLM:000001646, SLM:000007276, SLM:000007426, SLM:000007258, SLM:000007759, SLM:000007673, SLM:000006329, SLM:000002275, SLM:000007568, SLM:000006406, SLM:000007463, SLM:000007540, SLM:000002628, SLM:000005568, SLM:000007634, SLM:000005705, SLM:000006400, SLM:000007354	C33H64NO10P	Diabetes_Mellitus_Resilient	PS(12:0/15:0)	Glycerophospholipids	Glycerophosphoserines	PS	0	1	1	1	1	Control; DKD; Diabetes_Mellitus_Resilient; H-CKD	4	Shared Among 4 Groups
688.416	s-2305-004587_3_s1_lip_pos_20250710_bg	PS(12:0/15:0), PS(13:0/14:0), PS(14:0/13:0), PS(15:0/12:0), PC(16:0/9:0(COOH)); PS(13:0/14:0), PS(12:0/15:0), PS(17:0/10:0), PS(10:0/17:0), PS(13:0/14:0), PS(14:0/13:0), PS(3:0/24:0), PS(15:0/12:0), PS(8:0/19:0), PS(14:0/13:0), PS(6:0/21:0), PS(19:0/8:0), PS(17:0/10:0), PS(10:0/17:0), PS(15:0/12:0), PS(12:0/15:0), PS(24:0/3:0), PS(21:0/6:0)	LMGP03010047, LMGP03010069, LMGP03010093, LMGP03010139, LMGP20010007; SLM:000001646, SLM:000007276, SLM:000007426, SLM:000007258, SLM:000007759, SLM:000007673, SLM:000006329, SLM:000002275, SLM:000007568, SLM:000006406, SLM:000007463, SLM:000007540, SLM:000002628, SLM:000005568, SLM:000007634, SLM:000005705, SLM:000006400, SLM:000007354	C33H64NO10P	H-CKD	PS(12:0/15:0)	Glycerophospholipids	Glycerophosphoserines	PS	0	1	1	1	1	Control; DKD; Diabetes_Mellitus_Resilient; H-CKD	4	Shared Among 4 Groups
688.416	s-2310-016664_2_s1_lip_pos_20250117_bg	PS(12:0/15:0), PS(13:0/14:0), PS(14:0/13:0), PS(15:0/12:0), PC(16:0/9:0(COOH)); PS(13:0/14:0), PS(12:0/15:0), PS(17:0/10:0), PS(10:0/17:0), PS(13:0/14:0), PS(14:0/13:0), PS(3:0/24:0), PS(15:0/12:0), PS(8:0/19:0), PS(14:0/13:0), PS(6:0/21:0), PS(19:0/8:0), PS(17:0/10:0), PS(10:0/17:0), PS(15:0/12:0), PS(12:0/15:0), PS(24:0/3:0), PS(21:0/6:0)	LMGP03010047, LMGP03010069, LMGP03010093, LMGP03010139, LMGP20010007; SLM:000001646, SLM:000007276, SLM:000007426, SLM:000007258, SLM:000007759, SLM:000007673, SLM:000006329, SLM:000002275, SLM:000007568, SLM:000006406, SLM:000007463, SLM:000007540, SLM:000002628, SLM:000005568, SLM:000007634, SLM:000005705, SLM:000006400, SLM:000007354	C33H64NO10P	DKD	PS(12:0/15:0)	Glycerophospholipids	Glycerophosphoserines	PS	0	1	1	1	1	Control; DKD; Diabetes_Mellitus_Resilient; H-CKD	4	Shared Among 4 Groups
692.463	s-2212-003371_4_s1_lip_pos_20250117_bg	PE(O-14:0/18:4(6Z,9Z,12Z,15Z)), PE(P-18:2(9Z,12Z)/14:1(9Z)), PE(P-14:0/18:3(6Z,9Z,12Z)), PE(P-14:0/18:3(9Z,12Z,15Z)), PE(0:0/32:4(17Z,20Z,23Z,26Z)), PE(32:4(17Z,20Z,23Z,26Z)/0:0)	SLM:000029902, SLM:000049984, SLM:000050687, SLM:000050699, SLM:000043311, SLM:000030126	C37H68NO7P	Diabetes_Mellitus_Resilient	PE(O-14:0/18:4(6Z,9Z,12Z,15Z))	-	-	-	0	0	1	1	1	DKD; Diabetes_Mellitus_Resilient; H-CKD	3	Shared Among 3 Groups
692.463	s-2305-004587_3_s1_lip_pos_20250710_bg	PE(O-14:0/18:4(6Z,9Z,12Z,15Z)), PE(P-18:2(9Z,12Z)/14:1(9Z)), PE(P-14:0/18:3(6Z,9Z,12Z)), PE(P-14:0/18:3(9Z,12Z,15Z)), PE(0:0/32:4(17Z,20Z,23Z,26Z)), PE(32:4(17Z,20Z,23Z,26Z)/0:0)	SLM:000029902, SLM:000049984, SLM:000050687, SLM:000050699, SLM:000043311, SLM:000030126	C37H68NO7P	H-CKD	PE(O-14:0/18:4(6Z,9Z,12Z,15Z))	-	-	-	0	0	1	1	1	DKD; Diabetes_Mellitus_Resilient; H-CKD	3	Shared Among 3 Groups
692.463	s-2310-016664_2_s1_lip_pos_20250117_bg	PE(O-14:0/18:4(6Z,9Z,12Z,15Z)), PE(P-18:2(9Z,12Z)/14:1(9Z)), PE(P-14:0/18:3(6Z,9Z,12Z)), PE(P-14:0/18:3(9Z,12Z,15Z)), PE(0:0/32:4(17Z,20Z,23Z,26Z)), PE(32:4(17Z,20Z,23Z,26Z)/0:0)	SLM:000029902, SLM:000049984, SLM:000050687, SLM:000050699, SLM:000043311, SLM:000030126	C37H68NO7P	DKD	PE(O-14:0/18:4(6Z,9Z,12Z,15Z))	-	-	-	0	0	1	1	1	DKD; Diabetes_Mellitus_Resilient; H-CKD	3	Shared Among 3 Groups
694.515	qc-077_2_s1_lip_pos_20250103_bg	CerP(d18:1(4E)/20:1(11Z))	SLM:000395728	C38H74NO6P	Control	CerP(d18:1(4E)/20:1(11Z))	-	-	-	0	1	1	1	0	Control; DKD; Diabetes_Mellitus_Resilient	3	Shared Among 3 Groups
694.515	s-2212-003371_4_s1_lip_pos_20250117_bg	CerP(d18:1(4E)/20:1(11Z))	SLM:000395728	C38H74NO6P	Diabetes_Mellitus_Resilient	CerP(d18:1(4E)/20:1(11Z))	-	-	-	0	1	1	1	0	Control; DKD; Diabetes_Mellitus_Resilient	3	Shared Among 3 Groups
694.515	s-2310-016664_2_s1_lip_pos_20250117_bg	CerP(d18:1(4E)/20:1(11Z))	SLM:000395728	C38H74NO6P	DKD	CerP(d18:1(4E)/20:1(11Z))	-	-	-	0	1	1	1	0	Control; DKD; Diabetes_Mellitus_Resilient	3	Shared Among 3 Groups
697.478	qc-077_2_s1_lip_pos_20250103_bg	PA(14:1(9Z)/20:0), PA(17:1(9Z)/17:0), PA(15:1(9Z)/19:0), PA(17:0/17:1(9Z)), PA(15:0/19:1(9Z)), PA(16:0/18:1(11Z)), PA(16:0/18:1(9Z)), PA(12:0/22:1(11Z)), PA(14:0/20:1(11Z)), PA(19:0/15:1(9Z)), PA(19:1(9Z)/15:0), PA(20:0/14:1(9Z)), PA(20:1(11Z)/14:0), PA(22:1(11Z)/12:0), PA(18:0/16:1(9Z)), PA(16:1(9Z)/18:0), PA(18:1(9Z)/16:0); PA(24:1(15Z)/10:0), PA(16:0/18:1(11E)), PA(16:0/18:1(6Z)), PA(18:1(9Z)/…	LMGP10010125, LMGP10010254, LMGP10010176, LMGP10010229, LMGP10010147, LMGP10010007, LMGP10010032, LMGP10010063, LMGP10010100, LMGP10010455, LMGP10010482, LMGP10010509, LMGP10010528, LMGP10010724, LMGP10010887, LMGP10010209, LMGP10010964; SLM:000022575, SLM:000026210, SLM:000026249, SLM:000000636, SLM:000021634, SLM:000026620, SLM:000000422, SLM:000021564, SLM:000026558, SLM:000024164, SLM:0000242…	C37H71O8P	Control	PA(14:1(9Z)/20:0)	-	-	-	0	1	1	1	0	Control; DKD; Diabetes_Mellitus_Resilient	3	Shared Among 3 Groups
697.478	s-2212-003371_4_s1_lip_pos_20250117_bg	PA(14:1(9Z)/20:0), PA(17:1(9Z)/17:0), PA(15:1(9Z)/19:0), PA(17:0/17:1(9Z)), PA(15:0/19:1(9Z)), PA(16:0/18:1(11Z)), PA(16:0/18:1(9Z)), PA(12:0/22:1(11Z)), PA(14:0/20:1(11Z)), PA(19:0/15:1(9Z)), PA(19:1(9Z)/15:0), PA(20:0/14:1(9Z)), PA(20:1(11Z)/14:0), PA(22:1(11Z)/12:0), PA(18:0/16:1(9Z)), PA(16:1(9Z)/18:0), PA(18:1(9Z)/16:0); PA(24:1(15Z)/10:0), PA(16:0/18:1(11E)), PA(16:0/18:1(6Z)), PA(18:1(9Z)/…	LMGP10010125, LMGP10010254, LMGP10010176, LMGP10010229, LMGP10010147, LMGP10010007, LMGP10010032, LMGP10010063, LMGP10010100, LMGP10010455, LMGP10010482, LMGP10010509, LMGP10010528, LMGP10010724, LMGP10010887, LMGP10010209, LMGP10010964; SLM:000022575, SLM:000026210, SLM:000026249, SLM:000000636, SLM:000021634, SLM:000026620, SLM:000000422, SLM:000021564, SLM:000026558, SLM:000024164, SLM:0000242…	C37H71O8P	Diabetes_Mellitus_Resilient	PA(14:1(9Z)/20:0)	-	-	-	0	1	1	1	0	Control; DKD; Diabetes_Mellitus_Resilient	3	Shared Among 3 Groups
697.478	s-2310-016664_2_s1_lip_pos_20250117_bg	PA(14:1(9Z)/20:0), PA(17:1(9Z)/17:0), PA(15:1(9Z)/19:0), PA(17:0/17:1(9Z)), PA(15:0/19:1(9Z)), PA(16:0/18:1(11Z)), PA(16:0/18:1(9Z)), PA(12:0/22:1(11Z)), PA(14:0/20:1(11Z)), PA(19:0/15:1(9Z)), PA(19:1(9Z)/15:0), PA(20:0/14:1(9Z)), PA(20:1(11Z)/14:0), PA(22:1(11Z)/12:0), PA(18:0/16:1(9Z)), PA(16:1(9Z)/18:0), PA(18:1(9Z)/16:0); PA(24:1(15Z)/10:0), PA(16:0/18:1(11E)), PA(16:0/18:1(6Z)), PA(18:1(9Z)/…	LMGP10010125, LMGP10010254, LMGP10010176, LMGP10010229, LMGP10010147, LMGP10010007, LMGP10010032, LMGP10010063, LMGP10010100, LMGP10010455, LMGP10010482, LMGP10010509, LMGP10010528, LMGP10010724, LMGP10010887, LMGP10010209, LMGP10010964; SLM:000022575, SLM:000026210, SLM:000026249, SLM:000000636, SLM:000021634, SLM:000026620, SLM:000000422, SLM:000021564, SLM:000026558, SLM:000024164, SLM:0000242…	C37H71O8P	DKD	PA(14:1(9Z)/20:0)	-	-	-	0	1	1	1	0	Control; DKD; Diabetes_Mellitus_Resilient	3	Shared Among 3 Groups
697.525	qc-077_2_s1_lip_pos_20250103_bg	SM(d18:1/14:0), PE-Cer(d14:1(4E)/21:0), SM(d16:1/16:0), PE-Cer(d15:1(4E)/20:0), PE-Cer(d16:1(4E)/19:0); SM(iso-d17:1(4E)/15:0), SM(d18:1(4E)/14:0), SM(d18:0/14:1(9Z)), SM(d16:0/16:1(9Z)), PE-Cer(d18:1(4E)/17:0), SM(d14:0/18:1(11Z)), SM(d14:0/18:1(9Z)), SM(d16:0/16:1(6Z)), PE-Cer(d14:1(4E)/21:0), PE-Cer(d16:1(4E)/19:0), SM(d14:0/18:1(11E)), SM(d16:1(4E)/16:0), SM(d14:1(4E)/18:0), SM(d14:0/18:1(6Z)…	LMSP03010028, LMSP03020007, LMSP03010035, LMSP03020016, LMSP03020021; SLM:000395948, SLM:000395272, SLM:000395855, SLM:000397921, SLM:000396688, SLM:000397635, SLM:000397682, SLM:000397907, SLM:000398490, SLM:000398655, SLM:000397628, SLM:000398013, SLM:000397777, SLM:000397668, SLM:000396735, SLM:000398328, SLM:000395890; HMDB0012097	C37H75N2O6P	Control	SM(d18:1/14:0)	Sphingolipids	Phosphosphingolipids	SM	0	1	1	1	0	Control; DKD; Diabetes_Mellitus_Resilient	3	Shared Among 3 Groups
697.525	s-2212-003371_4_s1_lip_pos_20250117_bg	SM(d18:1/14:0), PE-Cer(d14:1(4E)/21:0), SM(d16:1/16:0), PE-Cer(d15:1(4E)/20:0), PE-Cer(d16:1(4E)/19:0); SM(iso-d17:1(4E)/15:0), SM(d18:1(4E)/14:0), SM(d18:0/14:1(9Z)), SM(d16:0/16:1(9Z)), PE-Cer(d18:1(4E)/17:0), SM(d14:0/18:1(11Z)), SM(d14:0/18:1(9Z)), SM(d16:0/16:1(6Z)), PE-Cer(d14:1(4E)/21:0), PE-Cer(d16:1(4E)/19:0), SM(d14:0/18:1(11E)), SM(d16:1(4E)/16:0), SM(d14:1(4E)/18:0), SM(d14:0/18:1(6Z)…	LMSP03010028, LMSP03020007, LMSP03010035, LMSP03020016, LMSP03020021; SLM:000395948, SLM:000395272, SLM:000395855, SLM:000397921, SLM:000396688, SLM:000397635, SLM:000397682, SLM:000397907, SLM:000398490, SLM:000398655, SLM:000397628, SLM:000398013, SLM:000397777, SLM:000397668, SLM:000396735, SLM:000398328, SLM:000395890; HMDB0012097	C37H75N2O6P	Diabetes_Mellitus_Resilient	SM(d18:1/14:0)	Sphingolipids	Phosphosphingolipids	SM	0	1	1	1	0	Control; DKD; Diabetes_Mellitus_Resilient	3	Shared Among 3 Groups
697.525	s-2310-016664_2_s1_lip_pos_20250117_bg	SM(d18:1/14:0), PE-Cer(d14:1(4E)/21:0), SM(d16:1/16:0), PE-Cer(d15:1(4E)/20:0), PE-Cer(d16:1(4E)/19:0); SM(iso-d17:1(4E)/15:0), SM(d18:1(4E)/14:0), SM(d18:0/14:1(9Z)), SM(d16:0/16:1(9Z)), PE-Cer(d18:1(4E)/17:0), SM(d14:0/18:1(11Z)), SM(d14:0/18:1(9Z)), SM(d16:0/16:1(6Z)), PE-Cer(d14:1(4E)/21:0), PE-Cer(d16:1(4E)/19:0), SM(d14:0/18:1(11E)), SM(d16:1(4E)/16:0), SM(d14:1(4E)/18:0), SM(d14:0/18:1(6Z)…	LMSP03010028, LMSP03020007, LMSP03010035, LMSP03020016, LMSP03020021; SLM:000395948, SLM:000395272, SLM:000395855, SLM:000397921, SLM:000396688, SLM:000397635, SLM:000397682, SLM:000397907, SLM:000398490, SLM:000398655, SLM:000397628, SLM:000398013, SLM:000397777, SLM:000397668, SLM:000396735, SLM:000398328, SLM:000395890; HMDB0012097	C37H75N2O6P	DKD	SM(d18:1/14:0)	Sphingolipids	Phosphosphingolipids	SM	0	1	1	1	0	Control; DKD; Diabetes_Mellitus_Resilient	3	Shared Among 3 Groups
697.528	s-2305-004587_3_s1_lip_pos_20250710_bg	SM(d14:1(4E)/20:3(11Z,14Z,17Z)), SM(d16:0/18:4(6Z,9Z,12Z,15Z)), SM(d14:0/20:4(5Z,8Z,11Z,14Z)), SM(d16:1(4E)/18:3(9Z,12Z,15Z)), SM(d16:1(4E)/18:3(6Z,9Z,12Z)), SM(d14:0/20:4(8Z,11Z,14Z,17Z)), SM(d14:1(4E)/20:3(8Z,11Z,14Z))	SLM:000397712, SLM:000397905, SLM:000397662, SLM:000397998, SLM:000397986, SLM:000397673, SLM:000397754	C39H73N2O6P	H-CKD	SM(d14:1(4E)/20:3(11Z,14Z,17Z))	-	-	-	1	0	0	0	1	AKI; H-CKD	2	Shared Among 2 Groups
697.528	s-2407-021118_2_s1_lip_pos_20250412_bg	SM(d14:1(4E)/20:3(11Z,14Z,17Z)), SM(d16:0/18:4(6Z,9Z,12Z,15Z)), SM(d14:0/20:4(5Z,8Z,11Z,14Z)), SM(d16:1(4E)/18:3(9Z,12Z,15Z)), SM(d16:1(4E)/18:3(6Z,9Z,12Z)), SM(d14:0/20:4(8Z,11Z,14Z,17Z)), SM(d14:1(4E)/20:3(8Z,11Z,14Z))	SLM:000397712, SLM:000397905, SLM:000397662, SLM:000397998, SLM:000397986, SLM:000397673, SLM:000397754	C39H73N2O6P	AKI	SM(d14:1(4E)/20:3(11Z,14Z,17Z))	-	-	-	1	0	0	0	1	AKI; H-CKD	2	Shared Among 2 Groups
700.452	qc-077_2_s1_lip_pos_20250103_bg	PS(P-16:0/13:0); PS(P-13:0/16:0), PS(O-13:0/16:1(9Z)), PS(P-26:0/3:0), PS(P-14:0/15:0), PS(P-16:0/13:0), PS(P-16:0/13:0), PS(P-15:0/14:0), PS(O-13:0/16:1(6Z)), PS(P-14:0/15:0), PS(O-15:0/14:1(9Z)), PS(P-17:0/12:0)	LMGP03030002; SLM:000050874, SLM:000043501, SLM:000051761, SLM:000052160, SLM:000051770, SLM:000051845, SLM:000051123, SLM:000043487, SLM:000052099, SLM:000044697, SLM:000051349	C35H68NO9P	Control	PS(P-16:0/13:0)	Glycerophospholipids	Glycerophosphoserines	O-PS	1	1	1	0	1	AKI; Control; DKD; H-CKD	4	Shared Among 4 Groups
700.452	s-2305-004587_3_s1_lip_pos_20250710_bg	PS(P-16:0/13:0); PS(P-13:0/16:0), PS(O-13:0/16:1(9Z)), PS(P-26:0/3:0), PS(P-14:0/15:0), PS(P-16:0/13:0), PS(P-16:0/13:0), PS(P-15:0/14:0), PS(O-13:0/16:1(6Z)), PS(P-14:0/15:0), PS(O-15:0/14:1(9Z)), PS(P-17:0/12:0)	LMGP03030002; SLM:000050874, SLM:000043501, SLM:000051761, SLM:000052160, SLM:000051770, SLM:000051845, SLM:000051123, SLM:000043487, SLM:000052099, SLM:000044697, SLM:000051349	C35H68NO9P	H-CKD	PS(P-16:0/13:0)	Glycerophospholipids	Glycerophosphoserines	O-PS	1	1	1	0	1	AKI; Control; DKD; H-CKD	4	Shared Among 4 Groups
700.452	s-2310-016664_2_s1_lip_pos_20250117_bg	PS(P-16:0/13:0); PS(P-13:0/16:0), PS(O-13:0/16:1(9Z)), PS(P-26:0/3:0), PS(P-14:0/15:0), PS(P-16:0/13:0), PS(P-16:0/13:0), PS(P-15:0/14:0), PS(O-13:0/16:1(6Z)), PS(P-14:0/15:0), PS(O-15:0/14:1(9Z)), PS(P-17:0/12:0)	LMGP03030002; SLM:000050874, SLM:000043501, SLM:000051761, SLM:000052160, SLM:000051770, SLM:000051845, SLM:000051123, SLM:000043487, SLM:000052099, SLM:000044697, SLM:000051349	C35H68NO9P	DKD	PS(P-16:0/13:0)	Glycerophospholipids	Glycerophosphoserines	O-PS	1	1	1	0	1	AKI; Control; DKD; H-CKD	4	Shared Among 4 Groups
700.452	s-2407-021118_2_s1_lip_pos_20250412_bg	PS(P-16:0/13:0); PS(P-13:0/16:0), PS(O-13:0/16:1(9Z)), PS(P-26:0/3:0), PS(P-14:0/15:0), PS(P-16:0/13:0), PS(P-16:0/13:0), PS(P-15:0/14:0), PS(O-13:0/16:1(6Z)), PS(P-14:0/15:0), PS(O-15:0/14:1(9Z)), PS(P-17:0/12:0)	LMGP03030002; SLM:000050874, SLM:000043501, SLM:000051761, SLM:000052160, SLM:000051770, SLM:000051845, SLM:000051123, SLM:000043487, SLM:000052099, SLM:000044697, SLM:000051349	C35H68NO9P	AKI	PS(P-16:0/13:0)	Glycerophospholipids	Glycerophosphoserines	O-PS	1	1	1	0	1	AKI; Control; DKD; H-CKD	4	Shared Among 4 Groups
700.455	s-2305-004587_3_s1_lip_pos_20250710_bg	PS(P-13:0/18:3(6Z,9Z,12Z)), PS(O-13:0/18:4(6Z,9Z,12Z,15Z)), PS(P-13:0/18:3(9Z,12Z,15Z))	SLM:000050847, SLM:000043485, SLM:000050859	C37H66NO9P	H-CKD	PS(P-13:0/18:3(6Z,9Z,12Z))	-	-	-	1	0	0	0	1	AKI; H-CKD	2	Shared Among 2 Groups
700.455	s-2407-021118_2_s1_lip_pos_20250412_bg	PS(P-13:0/18:3(6Z,9Z,12Z)), PS(O-13:0/18:4(6Z,9Z,12Z,15Z)), PS(P-13:0/18:3(9Z,12Z,15Z))	SLM:000050847, SLM:000043485, SLM:000050859	C37H66NO9P	AKI	PS(P-13:0/18:3(6Z,9Z,12Z))	-	-	-	1	0	0	0	1	AKI; H-CKD	2	Shared Among 2 Groups
704.39	qc-077_2_s1_lip_pos_20250103_bg	PS(30:6(12Z,15Z,18Z,21Z,24Z,27Z)/0:0), PS(0:0/30:6(12Z,15Z,18Z,21Z,24Z,27Z))	SLM:000030032, SLM:000043377	C36H60NO9P	Control	PS(30:6(12Z,15Z,18Z,21Z,24Z,27Z)/0:0)	-	-	-	0	1	0	1	1	Control; Diabetes_Mellitus_Resilient; H-CKD	3	Shared Among 3 Groups
704.39	s-2212-003371_4_s1_lip_pos_20250117_bg	PS(30:6(12Z,15Z,18Z,21Z,24Z,27Z)/0:0), PS(0:0/30:6(12Z,15Z,18Z,21Z,24Z,27Z))	SLM:000030032, SLM:000043377	C36H60NO9P	Diabetes_Mellitus_Resilient	PS(30:6(12Z,15Z,18Z,21Z,24Z,27Z)/0:0)	-	-	-	0	1	0	1	1	Control; Diabetes_Mellitus_Resilient; H-CKD	3	Shared Among 3 Groups
704.39	s-2305-004587_3_s1_lip_pos_20250710_bg	PS(30:6(12Z,15Z,18Z,21Z,24Z,27Z)/0:0), PS(0:0/30:6(12Z,15Z,18Z,21Z,24Z,27Z))	SLM:000030032, SLM:000043377	C36H60NO9P	H-CKD	PS(30:6(12Z,15Z,18Z,21Z,24Z,27Z)/0:0)	-	-	-	0	1	0	1	1	Control; Diabetes_Mellitus_Resilient; H-CKD	3	Shared Among 3 Groups
711.541	qc-077_2_s1_lip_pos_20250103_bg	SM(d16:1/17:0), PE-Cer(d16:1(4E)/20:0), SM(d18:1/15:0), PE-Cer(d14:1(4E)/22:0); PE-Cer(d18:0/18:1(11Z)), PE-Cer(d16:1(4E)/20:0), PE-Cer(d20:0/16:1(9Z)), PE-Cer(d16:0/20:1(11Z)), SM(d14:1(4E)/19:0), PE-Cer(d14:1(4E)/22:0), SM(d18:1(4E)/15:0), PE-Cer(d18:0/18:1(6Z)), SM(d16:1(4E)/17:0), PE-Cer(d20:0/16:1(6Z)), SM(iso-d17:0/16:1(6Z)), SM(iso-d17:0/16:1(9Z)), SM(d20:1(4E)/13:0), PE-Cer(d18:0/18:1(11E…	LMSP03010037, LMSP03020022, LMSP03010038, LMSP03020008; SLM:000396997, SLM:000398649, SLM:000398721, SLM:000398514, SLM:000397775, SLM:000398487, SLM:000395210, SLM:000397030, SLM:000398011, SLM:000398707, SLM:000398147, SLM:000398161, SLM:000398269, SLM:000396990, SLM:000397964, SLM:000395269, SLM:000397044, SLM:000398842, SLM:000395942, SLM:000396741, SLM:000398344	C38H77N2O6P	Control	SM(d16:1/17:0)	Sphingolipids	Phosphosphingolipids	SM	0	1	1	1	0	Control; DKD; Diabetes_Mellitus_Resilient	3	Shared Among 3 Groups
711.541	s-2212-003371_4_s1_lip_pos_20250117_bg	SM(d16:1/17:0), PE-Cer(d16:1(4E)/20:0), SM(d18:1/15:0), PE-Cer(d14:1(4E)/22:0); PE-Cer(d18:0/18:1(11Z)), PE-Cer(d16:1(4E)/20:0), PE-Cer(d20:0/16:1(9Z)), PE-Cer(d16:0/20:1(11Z)), SM(d14:1(4E)/19:0), PE-Cer(d14:1(4E)/22:0), SM(d18:1(4E)/15:0), PE-Cer(d18:0/18:1(6Z)), SM(d16:1(4E)/17:0), PE-Cer(d20:0/16:1(6Z)), SM(iso-d17:0/16:1(6Z)), SM(iso-d17:0/16:1(9Z)), SM(d20:1(4E)/13:0), PE-Cer(d18:0/18:1(11E…	LMSP03010037, LMSP03020022, LMSP03010038, LMSP03020008; SLM:000396997, SLM:000398649, SLM:000398721, SLM:000398514, SLM:000397775, SLM:000398487, SLM:000395210, SLM:000397030, SLM:000398011, SLM:000398707, SLM:000398147, SLM:000398161, SLM:000398269, SLM:000396990, SLM:000397964, SLM:000395269, SLM:000397044, SLM:000398842, SLM:000395942, SLM:000396741, SLM:000398344	C38H77N2O6P	Diabetes_Mellitus_Resilient	SM(d16:1/17:0)	Sphingolipids	Phosphosphingolipids	SM	0	1	1	1	0	Control; DKD; Diabetes_Mellitus_Resilient	3	Shared Among 3 Groups
711.541	s-2310-016664_2_s1_lip_pos_20250117_bg	SM(d16:1/17:0), PE-Cer(d16:1(4E)/20:0), SM(d18:1/15:0), PE-Cer(d14:1(4E)/22:0); PE-Cer(d18:0/18:1(11Z)), PE-Cer(d16:1(4E)/20:0), PE-Cer(d20:0/16:1(9Z)), PE-Cer(d16:0/20:1(11Z)), SM(d14:1(4E)/19:0), PE-Cer(d14:1(4E)/22:0), SM(d18:1(4E)/15:0), PE-Cer(d18:0/18:1(6Z)), SM(d16:1(4E)/17:0), PE-Cer(d20:0/16:1(6Z)), SM(iso-d17:0/16:1(6Z)), SM(iso-d17:0/16:1(9Z)), SM(d20:1(4E)/13:0), PE-Cer(d18:0/18:1(11E…	LMSP03010037, LMSP03020022, LMSP03010038, LMSP03020008; SLM:000396997, SLM:000398649, SLM:000398721, SLM:000398514, SLM:000397775, SLM:000398487, SLM:000395210, SLM:000397030, SLM:000398011, SLM:000398707, SLM:000398147, SLM:000398161, SLM:000398269, SLM:000396990, SLM:000397964, SLM:000395269, SLM:000397044, SLM:000398842, SLM:000395942, SLM:000396741, SLM:000398344	C38H77N2O6P	DKD	SM(d16:1/17:0)	Sphingolipids	Phosphosphingolipids	SM	0	1	1	1	0	Control; DKD; Diabetes_Mellitus_Resilient	3	Shared Among 3 Groups
712.455	s-2305-004587_3_s1_lip_pos_20250710_bg	PS(32:5(17Z,20Z,23Z,26Z,29Z)/0:0), PS(32:5(14Z,17Z,20Z,23Z,26Z)/0:0), PS(0:0/32:5(17Z,20Z,23Z,26Z,29Z)), PS(0:0/32:5(14Z,17Z,20Z,23Z,26Z)), PS(P-14:0/18:4(6Z,9Z,12Z,15Z))	SLM:000030044, SLM:000498144, SLM:000043389, SLM:000490624, SLM:000052126	C38H66NO9P	H-CKD	PS(32:5(17Z,20Z,23Z,26Z,29Z)/0:0)	-	-	-	1	0	0	0	1	AKI; H-CKD	2	Shared Among 2 Groups
712.455	s-2407-021118_2_s1_lip_pos_20250412_bg	PS(32:5(17Z,20Z,23Z,26Z,29Z)/0:0), PS(32:5(14Z,17Z,20Z,23Z,26Z)/0:0), PS(0:0/32:5(17Z,20Z,23Z,26Z,29Z)), PS(0:0/32:5(14Z,17Z,20Z,23Z,26Z)), PS(P-14:0/18:4(6Z,9Z,12Z,15Z))	SLM:000030044, SLM:000498144, SLM:000043389, SLM:000490624, SLM:000052126	C38H66NO9P	AKI	PS(32:5(17Z,20Z,23Z,26Z,29Z)/0:0)	-	-	-	1	0	0	0	1	AKI; H-CKD	2	Shared Among 2 Groups
713.452	qc-077_2_s1_lip_pos_20250103_bg	PA(P-15:0/22:6(4Z,7Z,10Z,13Z,16Z,19Z)), PA(P-13:0/24:6(6Z,9Z,12Z,15Z,18Z,21Z))	SLM:000046721, SLM:000046485	C40H67O7P	Control	PA(P-15:0/22:6(4Z,7Z,10Z,13Z,16Z,19Z))	-	-	-	0	1	1	1	0	Control; DKD; Diabetes_Mellitus_Resilient	3	Shared Among 3 Groups
713.452	s-2212-003371_4_s1_lip_pos_20250117_bg	PA(P-15:0/22:6(4Z,7Z,10Z,13Z,16Z,19Z)), PA(P-13:0/24:6(6Z,9Z,12Z,15Z,18Z,21Z))	SLM:000046721, SLM:000046485	C40H67O7P	Diabetes_Mellitus_Resilient	PA(P-15:0/22:6(4Z,7Z,10Z,13Z,16Z,19Z))	-	-	-	0	1	1	1	0	Control; DKD; Diabetes_Mellitus_Resilient	3	Shared Among 3 Groups
713.452	s-2310-016664_2_s1_lip_pos_20250117_bg	PA(P-15:0/22:6(4Z,7Z,10Z,13Z,16Z,19Z)), PA(P-13:0/24:6(6Z,9Z,12Z,15Z,18Z,21Z))	SLM:000046721, SLM:000046485	C40H67O7P	DKD	PA(P-15:0/22:6(4Z,7Z,10Z,13Z,16Z,19Z))	-	-	-	0	1	1	1	0	Control; DKD; Diabetes_Mellitus_Resilient	3	Shared Among 3 Groups
713.452	qc-077_2_s1_lip_pos_20250103_bg	PA(14:1(9Z)/20:0), PA(17:1(9Z)/17:0), PA(15:1(9Z)/19:0), PA(17:0/17:1(9Z)), PA(15:0/19:1(9Z)), PA(16:0/18:1(11Z)), PA(16:0/18:1(9Z)), PA(12:0/22:1(11Z)), PA(14:0/20:1(11Z)), PA(19:0/15:1(9Z)), PA(19:1(9Z)/15:0), PA(20:0/14:1(9Z)), PA(20:1(11Z)/14:0), PA(22:1(11Z)/12:0), PA(18:0/16:1(9Z)), PA(16:1(9Z)/18:0), PA(18:1(9Z)/16:0); PA(24:1(15Z)/10:0), PA(16:0/18:1(11E)), PA(16:0/18:1(6Z)), PA(18:1(9Z)/…	LMGP10010125, LMGP10010254, LMGP10010176, LMGP10010229, LMGP10010147, LMGP10010007, LMGP10010032, LMGP10010063, LMGP10010100, LMGP10010455, LMGP10010482, LMGP10010509, LMGP10010528, LMGP10010724, LMGP10010887, LMGP10010209, LMGP10010964; SLM:000022575, SLM:000026210, SLM:000026249, SLM:000000636, SLM:000021634, SLM:000026620, SLM:000000422, SLM:000021564, SLM:000026558, SLM:000024164, SLM:0000242…	C37H71O8P	Control	PA(14:1(9Z)/20:0)	-	-	-	0	1	1	1	0	Control; DKD; Diabetes_Mellitus_Resilient	3	Shared Among 3 Groups
713.452	s-2212-003371_4_s1_lip_pos_20250117_bg	PA(14:1(9Z)/20:0), PA(17:1(9Z)/17:0), PA(15:1(9Z)/19:0), PA(17:0/17:1(9Z)), PA(15:0/19:1(9Z)), PA(16:0/18:1(11Z)), PA(16:0/18:1(9Z)), PA(12:0/22:1(11Z)), PA(14:0/20:1(11Z)), PA(19:0/15:1(9Z)), PA(19:1(9Z)/15:0), PA(20:0/14:1(9Z)), PA(20:1(11Z)/14:0), PA(22:1(11Z)/12:0), PA(18:0/16:1(9Z)), PA(16:1(9Z)/18:0), PA(18:1(9Z)/16:0); PA(24:1(15Z)/10:0), PA(16:0/18:1(11E)), PA(16:0/18:1(6Z)), PA(18:1(9Z)/…	LMGP10010125, LMGP10010254, LMGP10010176, LMGP10010229, LMGP10010147, LMGP10010007, LMGP10010032, LMGP10010063, LMGP10010100, LMGP10010455, LMGP10010482, LMGP10010509, LMGP10010528, LMGP10010724, LMGP10010887, LMGP10010209, LMGP10010964; SLM:000022575, SLM:000026210, SLM:000026249, SLM:000000636, SLM:000021634, SLM:000026620, SLM:000000422, SLM:000021564, SLM:000026558, SLM:000024164, SLM:0000242…	C37H71O8P	Diabetes_Mellitus_Resilient	PA(14:1(9Z)/20:0)	-	-	-	0	1	1	1	0	Control; DKD; Diabetes_Mellitus_Resilient	3	Shared Among 3 Groups
713.452	s-2310-016664_2_s1_lip_pos_20250117_bg	PA(14:1(9Z)/20:0), PA(17:1(9Z)/17:0), PA(15:1(9Z)/19:0), PA(17:0/17:1(9Z)), PA(15:0/19:1(9Z)), PA(16:0/18:1(11Z)), PA(16:0/18:1(9Z)), PA(12:0/22:1(11Z)), PA(14:0/20:1(11Z)), PA(19:0/15:1(9Z)), PA(19:1(9Z)/15:0), PA(20:0/14:1(9Z)), PA(20:1(11Z)/14:0), PA(22:1(11Z)/12:0), PA(18:0/16:1(9Z)), PA(16:1(9Z)/18:0), PA(18:1(9Z)/16:0); PA(24:1(15Z)/10:0), PA(16:0/18:1(11E)), PA(16:0/18:1(6Z)), PA(18:1(9Z)/…	LMGP10010125, LMGP10010254, LMGP10010176, LMGP10010229, LMGP10010147, LMGP10010007, LMGP10010032, LMGP10010063, LMGP10010100, LMGP10010455, LMGP10010482, LMGP10010509, LMGP10010528, LMGP10010724, LMGP10010887, LMGP10010209, LMGP10010964; SLM:000022575, SLM:000026210, SLM:000026249, SLM:000000636, SLM:000021634, SLM:000026620, SLM:000000422, SLM:000021564, SLM:000026558, SLM:000024164, SLM:0000242…	C37H71O8P	DKD	PA(14:1(9Z)/20:0)	-	-	-	0	1	1	1	0	Control; DKD; Diabetes_Mellitus_Resilient	3	Shared Among 3 Groups
716.426	qc-077_2_s1_lip_pos_20250103_bg	PC(26:6(8Z,11Z,14Z,17Z,20Z,23Z)/4:0), PC(24:6(6Z,9Z,12Z,15Z,18Z,21Z)/6:0), PC(4:0/26:6(8Z,11Z,14Z,17Z,20Z,23Z)), PC(28:6(10Z,13Z,16Z,19Z,22Z,25Z)/2:0), PC(2:0/28:6(10Z,13Z,16Z,19Z,22Z,25Z)), PC(22:6(4Z,7Z,10Z,13Z,16Z,19Z)/8:0), PC(6:0/24:6(6Z,9Z,12Z,15Z,18Z,21Z)), PE(3:0/30:6(12Z,15Z,18Z,21Z,24Z,27Z)), PC(8:0/22:6(4Z,7Z,10Z,13Z,16Z,19Z)), PE(30:6(12Z,15Z,18Z,21Z,24Z,27Z)/3:0)	SLM:000011454, SLM:000010831, SLM:000012622, SLM:000007819, SLM:000012497, SLM:000010519, SLM:000013313, SLM:000036192, SLM:000013623, SLM:000031123	C38H64NO8P	Control	PC(26:6(8Z,11Z,14Z,17Z,20Z,23Z)/4:0)	-	-	-	0	1	0	0	1	Control; H-CKD	2	Shared Among 2 Groups
716.426	s-2305-004587_3_s1_lip_pos_20250710_bg	PC(26:6(8Z,11Z,14Z,17Z,20Z,23Z)/4:0), PC(24:6(6Z,9Z,12Z,15Z,18Z,21Z)/6:0), PC(4:0/26:6(8Z,11Z,14Z,17Z,20Z,23Z)), PC(28:6(10Z,13Z,16Z,19Z,22Z,25Z)/2:0), PC(2:0/28:6(10Z,13Z,16Z,19Z,22Z,25Z)), PC(22:6(4Z,7Z,10Z,13Z,16Z,19Z)/8:0), PC(6:0/24:6(6Z,9Z,12Z,15Z,18Z,21Z)), PE(3:0/30:6(12Z,15Z,18Z,21Z,24Z,27Z)), PC(8:0/22:6(4Z,7Z,10Z,13Z,16Z,19Z)), PE(30:6(12Z,15Z,18Z,21Z,24Z,27Z)/3:0)	SLM:000011454, SLM:000010831, SLM:000012622, SLM:000007819, SLM:000012497, SLM:000010519, SLM:000013313, SLM:000036192, SLM:000013623, SLM:000031123	C38H64NO8P	H-CKD	PC(26:6(8Z,11Z,14Z,17Z,20Z,23Z)/4:0)	-	-	-	0	1	0	0	1	Control; H-CKD	2	Shared Among 2 Groups
720.59	qc-077_2_s1_lip_pos_20250103_bg	Cer(iso-t17:0/28:6(10Z,13Z,16Z,19Z,22Z,25Z))	SLM:000396349	C45H79NO4	Control	Cer(iso-t17:0/28:6(10Z,13Z,16Z,19Z,22Z,25Z))	-	-	-	0	1	1	1	0	Control; DKD; Diabetes_Mellitus_Resilient	3	Shared Among 3 Groups
720.59	s-2212-003371_4_s1_lip_pos_20250117_bg	Cer(iso-t17:0/28:6(10Z,13Z,16Z,19Z,22Z,25Z))	SLM:000396349	C45H79NO4	Diabetes_Mellitus_Resilient	Cer(iso-t17:0/28:6(10Z,13Z,16Z,19Z,22Z,25Z))	-	-	-	0	1	1	1	0	Control; DKD; Diabetes_Mellitus_Resilient	3	Shared Among 3 Groups
720.59	s-2310-016664_2_s1_lip_pos_20250117_bg	Cer(iso-t17:0/28:6(10Z,13Z,16Z,19Z,22Z,25Z))	SLM:000396349	C45H79NO4	DKD	Cer(iso-t17:0/28:6(10Z,13Z,16Z,19Z,22Z,25Z))	-	-	-	0	1	1	1	0	Control; DKD; Diabetes_Mellitus_Resilient	3	Shared Among 3 Groups
721.478	qc-077_2_s1_lip_pos_20250103_bg	PA(14:1(9Z)/22:2(13Z,16Z)), PA(17:2(9Z,12Z)/19:1(9Z)), PA(18:0/18:3(9Z,12Z,15Z)), PA(18:2(9Z,12Z)/18:1(9Z)), PA(18:3(9Z,12Z,15Z)/18:0), PA(19:1(9Z)/17:2(9Z,12Z)), PA(18:0/18:3(6Z,9Z,12Z)), PA(18:3(6Z,9Z,12Z)/18:0), PA(20:2(11Z,14Z)/16:1(9Z)), PA(20:3(8Z,11Z,14Z)/16:0), PA(22:2(13Z,16Z)/14:1(9Z)), PA(16:0/20:3(8Z,11Z,14Z)), PA(16:1(9Z)/20:2(11Z,14Z)), PA(18:1(9Z)/18:2(9Z,12Z)); PA(18:1(11E)/18:2(9…	LMGP10010134, LMGP10010293, LMGP10010314, LMGP10010348, LMGP10010405, LMGP10010488, LMGP10010313, LMGP10010375, LMGP10010563, LMGP10010593, LMGP10010758, LMGP10010905, LMGP10010216, LMGP10010961; SLM:000021068, SLM:000024781, SLM:000021541, SLM:000021616, SLM:000021621, SLM:000021011, SLM:000024713, SLM:000025323, SLM:000000786, SLM:000021397, SLM:000026255, SLM:000026912, SLM:000026557, SLM:0000…	C39H71O8P	Control	PA(14:1(9Z)/22:2(13Z,16Z))	Glycerophospholipids	Glycerophosphates	PA	0	1	1	1	1	Control; DKD; Diabetes_Mellitus_Resilient; H-CKD	4	Shared Among 4 Groups
721.478	s-2212-003371_4_s1_lip_pos_20250117_bg	PA(14:1(9Z)/22:2(13Z,16Z)), PA(17:2(9Z,12Z)/19:1(9Z)), PA(18:0/18:3(9Z,12Z,15Z)), PA(18:2(9Z,12Z)/18:1(9Z)), PA(18:3(9Z,12Z,15Z)/18:0), PA(19:1(9Z)/17:2(9Z,12Z)), PA(18:0/18:3(6Z,9Z,12Z)), PA(18:3(6Z,9Z,12Z)/18:0), PA(20:2(11Z,14Z)/16:1(9Z)), PA(20:3(8Z,11Z,14Z)/16:0), PA(22:2(13Z,16Z)/14:1(9Z)), PA(16:0/20:3(8Z,11Z,14Z)), PA(16:1(9Z)/20:2(11Z,14Z)), PA(18:1(9Z)/18:2(9Z,12Z)); PA(18:1(11E)/18:2(9…	LMGP10010134, LMGP10010293, LMGP10010314, LMGP10010348, LMGP10010405, LMGP10010488, LMGP10010313, LMGP10010375, LMGP10010563, LMGP10010593, LMGP10010758, LMGP10010905, LMGP10010216, LMGP10010961; SLM:000021068, SLM:000024781, SLM:000021541, SLM:000021616, SLM:000021621, SLM:000021011, SLM:000024713, SLM:000025323, SLM:000000786, SLM:000021397, SLM:000026255, SLM:000026912, SLM:000026557, SLM:0000…	C39H71O8P	Diabetes_Mellitus_Resilient	PA(14:1(9Z)/22:2(13Z,16Z))	Glycerophospholipids	Glycerophosphates	PA	0	1	1	1	1	Control; DKD; Diabetes_Mellitus_Resilient; H-CKD	4	Shared Among 4 Groups
721.478	s-2305-004587_3_s1_lip_pos_20250710_bg	PA(14:1(9Z)/22:2(13Z,16Z)), PA(17:2(9Z,12Z)/19:1(9Z)), PA(18:0/18:3(9Z,12Z,15Z)), PA(18:2(9Z,12Z)/18:1(9Z)), PA(18:3(9Z,12Z,15Z)/18:0), PA(19:1(9Z)/17:2(9Z,12Z)), PA(18:0/18:3(6Z,9Z,12Z)), PA(18:3(6Z,9Z,12Z)/18:0), PA(20:2(11Z,14Z)/16:1(9Z)), PA(20:3(8Z,11Z,14Z)/16:0), PA(22:2(13Z,16Z)/14:1(9Z)), PA(16:0/20:3(8Z,11Z,14Z)), PA(16:1(9Z)/20:2(11Z,14Z)), PA(18:1(9Z)/18:2(9Z,12Z)); PA(18:1(11E)/18:2(9…	LMGP10010134, LMGP10010293, LMGP10010314, LMGP10010348, LMGP10010405, LMGP10010488, LMGP10010313, LMGP10010375, LMGP10010563, LMGP10010593, LMGP10010758, LMGP10010905, LMGP10010216, LMGP10010961; SLM:000021068, SLM:000024781, SLM:000021541, SLM:000021616, SLM:000021621, SLM:000021011, SLM:000024713, SLM:000025323, SLM:000000786, SLM:000021397, SLM:000026255, SLM:000026912, SLM:000026557, SLM:0000…	C39H71O8P	H-CKD	PA(14:1(9Z)/22:2(13Z,16Z))	Glycerophospholipids	Glycerophosphates	PA	0	1	1	1	1	Control; DKD; Diabetes_Mellitus_Resilient; H-CKD	4	Shared Among 4 Groups
721.478	s-2310-016664_2_s1_lip_pos_20250117_bg	PA(14:1(9Z)/22:2(13Z,16Z)), PA(17:2(9Z,12Z)/19:1(9Z)), PA(18:0/18:3(9Z,12Z,15Z)), PA(18:2(9Z,12Z)/18:1(9Z)), PA(18:3(9Z,12Z,15Z)/18:0), PA(19:1(9Z)/17:2(9Z,12Z)), PA(18:0/18:3(6Z,9Z,12Z)), PA(18:3(6Z,9Z,12Z)/18:0), PA(20:2(11Z,14Z)/16:1(9Z)), PA(20:3(8Z,11Z,14Z)/16:0), PA(22:2(13Z,16Z)/14:1(9Z)), PA(16:0/20:3(8Z,11Z,14Z)), PA(16:1(9Z)/20:2(11Z,14Z)), PA(18:1(9Z)/18:2(9Z,12Z)); PA(18:1(11E)/18:2(9…	LMGP10010134, LMGP10010293, LMGP10010314, LMGP10010348, LMGP10010405, LMGP10010488, LMGP10010313, LMGP10010375, LMGP10010563, LMGP10010593, LMGP10010758, LMGP10010905, LMGP10010216, LMGP10010961; SLM:000021068, SLM:000024781, SLM:000021541, SLM:000021616, SLM:000021621, SLM:000021011, SLM:000024713, SLM:000025323, SLM:000000786, SLM:000021397, SLM:000026255, SLM:000026912, SLM:000026557, SLM:0000…	C39H71O8P	DKD	PA(14:1(9Z)/22:2(13Z,16Z))	Glycerophospholipids	Glycerophosphates	PA	0	1	1	1	1	Control; DKD; Diabetes_Mellitus_Resilient; H-CKD	4	Shared Among 4 Groups
721.48	s-2305-004587_3_s1_lip_pos_20250710_bg	PA(16:0/22:6(4Z,7Z,10Z,13Z,16Z,19Z)), PA(20:4(5Z,8Z,11Z,14Z)/18:2(9Z,12Z)), PA(20:5(5Z,8Z,11Z,14Z,17Z)/18:1(9Z)), PA(18:1(9Z)/20:5(5Z,8Z,11Z,14Z,17Z)), PA(18:3(6Z,9Z,12Z)/20:3(8Z,11Z,14Z)), PA(18:3(9Z,12Z,15Z)/20:3(8Z,11Z,14Z)), PA(18:4(6Z,9Z,12Z,15Z)/20:2(11Z,14Z)), PA(20:2(11Z,14Z)/18:4(6Z,9Z,12Z,15Z)), PA(20:3(8Z,11Z,14Z)/18:3(6Z,9Z,12Z)), PA(20:3(8Z,11Z,14Z)/18:3(9Z,12Z,15Z)), PA(22:6(4Z,7Z,1…	LMGP10010038, LMGP10010630, LMGP10010856, LMGP10010878, LMGP10010386, LMGP10010414, LMGP10010444, LMGP10010572, LMGP10010601, LMGP10010602, LMGP10010845, LMGP10010875; SLM:000020837, SLM:000021049, SLM:000021370, SLM:000021718, SLM:000022968, SLM:000024128, SLM:000024136, SLM:000025156, SLM:000025167, SLM:000026605, SLM:000022267, SLM:000024969, SLM:000025600, SLM:000023677, SLM:000025232, SLM:00…	C41H69O8P	H-CKD	PA(16:0/22:6(4Z,7Z,10Z,13Z,16Z,19Z))	Glycerophospholipids	Glycerophosphates	PA	1	0	0	0	1	AKI; H-CKD	2	Shared Among 2 Groups
721.48	s-2407-021118_2_s1_lip_pos_20250412_bg	PA(16:0/22:6(4Z,7Z,10Z,13Z,16Z,19Z)), PA(20:4(5Z,8Z,11Z,14Z)/18:2(9Z,12Z)), PA(20:5(5Z,8Z,11Z,14Z,17Z)/18:1(9Z)), PA(18:1(9Z)/20:5(5Z,8Z,11Z,14Z,17Z)), PA(18:3(6Z,9Z,12Z)/20:3(8Z,11Z,14Z)), PA(18:3(9Z,12Z,15Z)/20:3(8Z,11Z,14Z)), PA(18:4(6Z,9Z,12Z,15Z)/20:2(11Z,14Z)), PA(20:2(11Z,14Z)/18:4(6Z,9Z,12Z,15Z)), PA(20:3(8Z,11Z,14Z)/18:3(6Z,9Z,12Z)), PA(20:3(8Z,11Z,14Z)/18:3(9Z,12Z,15Z)), PA(22:6(4Z,7Z,1…	LMGP10010038, LMGP10010630, LMGP10010856, LMGP10010878, LMGP10010386, LMGP10010414, LMGP10010444, LMGP10010572, LMGP10010601, LMGP10010602, LMGP10010845, LMGP10010875; SLM:000020837, SLM:000021049, SLM:000021370, SLM:000021718, SLM:000022968, SLM:000024128, SLM:000024136, SLM:000025156, SLM:000025167, SLM:000026605, SLM:000022267, SLM:000024969, SLM:000025600, SLM:000023677, SLM:000025232, SLM:00…	C41H69O8P	AKI	PA(16:0/22:6(4Z,7Z,10Z,13Z,16Z,19Z))	Glycerophospholipids	Glycerophosphates	PA	1	0	0	0	1	AKI; H-CKD	2	Shared Among 2 Groups
723.496	s-2305-004587_3_s1_lip_pos_20250710_bg	PA(16:1(9Z)/22:4(7Z,10Z,13Z,16Z)), PA(18:2(9Z,12Z)/20:3(8Z,11Z,14Z)), PA(18:3(6Z,9Z,12Z)/20:2(11Z,14Z)), PA(18:3(9Z,12Z,15Z)/20:2(11Z,14Z)), PA(20:2(11Z,14Z)/18:3(9Z,12Z,15Z)), PA(20:3(8Z,11Z,14Z)/18:2(9Z,12Z)), PA(18:1(9Z)/20:4(5Z,8Z,11Z,14Z)), PA(18:4(6Z,9Z,12Z,15Z)/20:1(11Z)), PA(20:1(11Z)/18:4(6Z,9Z,12Z,15Z)), PA(20:2(11Z,14Z)/18:3(6Z,9Z,12Z)), PA(20:4(5Z,8Z,11Z,14Z)/18:1(9Z)), PA(20:5(5Z,8Z,…	LMGP10010223, LMGP10010357, LMGP10010385, LMGP10010413, LMGP10010571, LMGP10010600, LMGP10010879, LMGP10010443, LMGP10010542, LMGP10010570, LMGP10010629, LMGP10010658, LMGP10010793, LMGP10010884; SLM:000025168, SLM:000021461, SLM:000024385, SLM:000021527, SLM:000025321, SLM:000026304, SLM:000497168, SLM:000023710, SLM:000024318, SLM:000021797, SLM:000021943, SLM:000024550, SLM:000024940, SLM:0000…	C41H71O8P	H-CKD	PA(16:1(9Z)/22:4(7Z,10Z,13Z,16Z))	Glycerophospholipids	Glycerophosphates	PA	1	0	0	0	1	AKI; H-CKD	2	Shared Among 2 Groups
723.496	s-2407-021118_2_s1_lip_pos_20250412_bg	PA(16:1(9Z)/22:4(7Z,10Z,13Z,16Z)), PA(18:2(9Z,12Z)/20:3(8Z,11Z,14Z)), PA(18:3(6Z,9Z,12Z)/20:2(11Z,14Z)), PA(18:3(9Z,12Z,15Z)/20:2(11Z,14Z)), PA(20:2(11Z,14Z)/18:3(9Z,12Z,15Z)), PA(20:3(8Z,11Z,14Z)/18:2(9Z,12Z)), PA(18:1(9Z)/20:4(5Z,8Z,11Z,14Z)), PA(18:4(6Z,9Z,12Z,15Z)/20:1(11Z)), PA(20:1(11Z)/18:4(6Z,9Z,12Z,15Z)), PA(20:2(11Z,14Z)/18:3(6Z,9Z,12Z)), PA(20:4(5Z,8Z,11Z,14Z)/18:1(9Z)), PA(20:5(5Z,8Z,…	LMGP10010223, LMGP10010357, LMGP10010385, LMGP10010413, LMGP10010571, LMGP10010600, LMGP10010879, LMGP10010443, LMGP10010542, LMGP10010570, LMGP10010629, LMGP10010658, LMGP10010793, LMGP10010884; SLM:000025168, SLM:000021461, SLM:000024385, SLM:000021527, SLM:000025321, SLM:000026304, SLM:000497168, SLM:000023710, SLM:000024318, SLM:000021797, SLM:000021943, SLM:000024550, SLM:000024940, SLM:0000…	C41H71O8P	AKI	PA(16:1(9Z)/22:4(7Z,10Z,13Z,16Z))	Glycerophospholipids	Glycerophosphates	PA	1	0	0	0	1	AKI; H-CKD	2	Shared Among 2 Groups
723.541	qc-077_2_s1_lip_pos_20250103_bg	SM(d18:1/16:1), SM(d16:1/18:1), SM(d18:2/16:0), PE-Cer(d14:2(4E,6E)/23:0), PE-Cer(d15:2(4E,6E)/22:0), PE-Cer(d16:2(4E,6E)/21:0); SM(d18:1(4E)/16:1(9Z)), SM(d16:1(4E)/18:1(11E)), SM(d18:1(4E)/16:1(6Z)), SM(d14:0/20:2(11Z,14Z)), SM(d16:0/18:2(9Z,11E)), SM(d18:0/16:2(9Z,12Z)), SM(d16:1(4E)/18:1(9Z)), SM(d16:1(4E)/18:1(11Z)), SM(d20:1(4E)/14:1(9Z)), SM(d16:1(4E)/18:1(6Z)), SM(d16:0/18:2(9Z,12Z)), SM(…	LMSP03010041, LMSP03010040, LMSP03010090, LMSP03020041, LMSP03020045, LMSP03020057; SLM:000395253, SLM:000397948, SLM:000395239, SLM:000397633, SLM:000397915, SLM:000395851, SLM:000398002, SLM:000397955, SLM:000398323, SLM:000397988, SLM:000397920, SLM:000397714	C39H77N2O6P	Control	SM(d18:1/16:1)	Sphingolipids	Phosphosphingolipids	SM	0	1	1	1	1	Control; DKD; Diabetes_Mellitus_Resilient; H-CKD	4	Shared Among 4 Groups
723.541	s-2212-003371_4_s1_lip_pos_20250117_bg	SM(d18:1/16:1), SM(d16:1/18:1), SM(d18:2/16:0), PE-Cer(d14:2(4E,6E)/23:0), PE-Cer(d15:2(4E,6E)/22:0), PE-Cer(d16:2(4E,6E)/21:0); SM(d18:1(4E)/16:1(9Z)), SM(d16:1(4E)/18:1(11E)), SM(d18:1(4E)/16:1(6Z)), SM(d14:0/20:2(11Z,14Z)), SM(d16:0/18:2(9Z,11E)), SM(d18:0/16:2(9Z,12Z)), SM(d16:1(4E)/18:1(9Z)), SM(d16:1(4E)/18:1(11Z)), SM(d20:1(4E)/14:1(9Z)), SM(d16:1(4E)/18:1(6Z)), SM(d16:0/18:2(9Z,12Z)), SM(…	LMSP03010041, LMSP03010040, LMSP03010090, LMSP03020041, LMSP03020045, LMSP03020057; SLM:000395253, SLM:000397948, SLM:000395239, SLM:000397633, SLM:000397915, SLM:000395851, SLM:000398002, SLM:000397955, SLM:000398323, SLM:000397988, SLM:000397920, SLM:000397714	C39H77N2O6P	Diabetes_Mellitus_Resilient	SM(d18:1/16:1)	Sphingolipids	Phosphosphingolipids	SM	0	1	1	1	1	Control; DKD; Diabetes_Mellitus_Resilient; H-CKD	4	Shared Among 4 Groups
723.541	s-2305-004587_3_s1_lip_pos_20250710_bg	SM(d18:1/16:1), SM(d16:1/18:1), SM(d18:2/16:0), PE-Cer(d14:2(4E,6E)/23:0), PE-Cer(d15:2(4E,6E)/22:0), PE-Cer(d16:2(4E,6E)/21:0); SM(d18:1(4E)/16:1(9Z)), SM(d16:1(4E)/18:1(11E)), SM(d18:1(4E)/16:1(6Z)), SM(d14:0/20:2(11Z,14Z)), SM(d16:0/18:2(9Z,11E)), SM(d18:0/16:2(9Z,12Z)), SM(d16:1(4E)/18:1(9Z)), SM(d16:1(4E)/18:1(11Z)), SM(d20:1(4E)/14:1(9Z)), SM(d16:1(4E)/18:1(6Z)), SM(d16:0/18:2(9Z,12Z)), SM(…	LMSP03010041, LMSP03010040, LMSP03010090, LMSP03020041, LMSP03020045, LMSP03020057; SLM:000395253, SLM:000397948, SLM:000395239, SLM:000397633, SLM:000397915, SLM:000395851, SLM:000398002, SLM:000397955, SLM:000398323, SLM:000397988, SLM:000397920, SLM:000397714	C39H77N2O6P	H-CKD	SM(d18:1/16:1)	Sphingolipids	Phosphosphingolipids	SM	0	1	1	1	1	Control; DKD; Diabetes_Mellitus_Resilient; H-CKD	4	Shared Among 4 Groups
723.541	s-2310-016664_2_s1_lip_pos_20250117_bg	SM(d18:1/16:1), SM(d16:1/18:1), SM(d18:2/16:0), PE-Cer(d14:2(4E,6E)/23:0), PE-Cer(d15:2(4E,6E)/22:0), PE-Cer(d16:2(4E,6E)/21:0); SM(d18:1(4E)/16:1(9Z)), SM(d16:1(4E)/18:1(11E)), SM(d18:1(4E)/16:1(6Z)), SM(d14:0/20:2(11Z,14Z)), SM(d16:0/18:2(9Z,11E)), SM(d18:0/16:2(9Z,12Z)), SM(d16:1(4E)/18:1(9Z)), SM(d16:1(4E)/18:1(11Z)), SM(d20:1(4E)/14:1(9Z)), SM(d16:1(4E)/18:1(6Z)), SM(d16:0/18:2(9Z,12Z)), SM(…	LMSP03010041, LMSP03010040, LMSP03010090, LMSP03020041, LMSP03020045, LMSP03020057; SLM:000395253, SLM:000397948, SLM:000395239, SLM:000397633, SLM:000397915, SLM:000395851, SLM:000398002, SLM:000397955, SLM:000398323, SLM:000397988, SLM:000397920, SLM:000397714	C39H77N2O6P	DKD	SM(d18:1/16:1)	Sphingolipids	Phosphosphingolipids	SM	0	1	1	1	1	Control; DKD; Diabetes_Mellitus_Resilient; H-CKD	4	Shared Among 4 Groups
725.559	s-2305-004587_3_s1_lip_pos_20250710_bg	SM(d16:0/20:4(5Z,8Z,11Z,14Z)), SM(d14:0/22:4(7Z,10Z,13Z,16Z)), SM(d16:1(4E)/20:3(11Z,14Z,17Z)), SM(d14:1(4E)/22:3(10Z,13Z,16Z)), SM(d18:1(4E)/18:3(9Z,12Z,15Z)), SM(d16:1(4E)/20:3(8Z,11Z,14Z)), SM(d16:0/20:4(8Z,11Z,14Z,17Z)), SM(d18:0/18:4(6Z,9Z,12Z,15Z)), SM(d18:1(4E)/18:3(6Z,9Z,12Z))	SLM:000397902, SLM:000397670, SLM:000397952, SLM:000397707, SLM:000395250, SLM:000397994, SLM:000397913, SLM:000395837, SLM:000395238	C41H77N2O6P	H-CKD	SM(d16:0/20:4(5Z,8Z,11Z,14Z))	-	-	-	1	0	0	0	1	AKI; H-CKD	2	Shared Among 2 Groups
725.559	s-2407-021118_2_s1_lip_pos_20250412_bg	SM(d16:0/20:4(5Z,8Z,11Z,14Z)), SM(d14:0/22:4(7Z,10Z,13Z,16Z)), SM(d16:1(4E)/20:3(11Z,14Z,17Z)), SM(d14:1(4E)/22:3(10Z,13Z,16Z)), SM(d18:1(4E)/18:3(9Z,12Z,15Z)), SM(d16:1(4E)/20:3(8Z,11Z,14Z)), SM(d16:0/20:4(8Z,11Z,14Z,17Z)), SM(d18:0/18:4(6Z,9Z,12Z,15Z)), SM(d18:1(4E)/18:3(6Z,9Z,12Z))	SLM:000397902, SLM:000397670, SLM:000397952, SLM:000397707, SLM:000395250, SLM:000397994, SLM:000397913, SLM:000395837, SLM:000395238	C41H77N2O6P	AKI	SM(d16:0/20:4(5Z,8Z,11Z,14Z))	-	-	-	1	0	0	0	1	AKI; H-CKD	2	Shared Among 2 Groups
727.572	qc-077_2_s1_lip_pos_20250103_bg	SM(d18:0/16:0); SM(iso-d17:0/17:0), PE-Cer(d14:0/23:0), PE-Cer(d18:0/19:0), SM(iso-d17:0/17:0), SM(d14:0/20:0), SM(d16:0/18:0), SM(d20:0/14:0), SM(d18:0/16:0), PE-Cer(d16:0/21:0), PE-Cer(d20:0/17:0), PE-Cer(d20:0/17:0); N-hexadecanoylsphinganine-1-phosphocholine	LMSP03010004; SLM:000398171, SLM:000487564, SLM:000397057, SLM:000398124, SLM:000397689, SLM:000397937, SLM:000398262, SLM:000395865, SLM:000398570, SLM:000398731, SLM:000398684; HMDB0062665	C39H81N2O6P	Control	SM(d18:0/16:0)	Sphingolipids	Phosphosphingolipids	SM	0	1	1	1	1	Control; DKD; Diabetes_Mellitus_Resilient; H-CKD	4	Shared Among 4 Groups
727.572	s-2212-003371_4_s1_lip_pos_20250117_bg	SM(d18:0/16:0); SM(iso-d17:0/17:0), PE-Cer(d14:0/23:0), PE-Cer(d18:0/19:0), SM(iso-d17:0/17:0), SM(d14:0/20:0), SM(d16:0/18:0), SM(d20:0/14:0), SM(d18:0/16:0), PE-Cer(d16:0/21:0), PE-Cer(d20:0/17:0), PE-Cer(d20:0/17:0); N-hexadecanoylsphinganine-1-phosphocholine	LMSP03010004; SLM:000398171, SLM:000487564, SLM:000397057, SLM:000398124, SLM:000397689, SLM:000397937, SLM:000398262, SLM:000395865, SLM:000398570, SLM:000398731, SLM:000398684; HMDB0062665	C39H81N2O6P	Diabetes_Mellitus_Resilient	SM(d18:0/16:0)	Sphingolipids	Phosphosphingolipids	SM	0	1	1	1	1	Control; DKD; Diabetes_Mellitus_Resilient; H-CKD	4	Shared Among 4 Groups
727.572	s-2305-004587_3_s1_lip_pos_20250710_bg	SM(d18:0/16:0); SM(iso-d17:0/17:0), PE-Cer(d14:0/23:0), PE-Cer(d18:0/19:0), SM(iso-d17:0/17:0), SM(d14:0/20:0), SM(d16:0/18:0), SM(d20:0/14:0), SM(d18:0/16:0), PE-Cer(d16:0/21:0), PE-Cer(d20:0/17:0), PE-Cer(d20:0/17:0); N-hexadecanoylsphinganine-1-phosphocholine	LMSP03010004; SLM:000398171, SLM:000487564, SLM:000397057, SLM:000398124, SLM:000397689, SLM:000397937, SLM:000398262, SLM:000395865, SLM:000398570, SLM:000398731, SLM:000398684; HMDB0062665	C39H81N2O6P	H-CKD	SM(d18:0/16:0)	Sphingolipids	Phosphosphingolipids	SM	0	1	1	1	1	Control; DKD; Diabetes_Mellitus_Resilient; H-CKD	4	Shared Among 4 Groups
727.572	s-2310-016664_2_s1_lip_pos_20250117_bg	SM(d18:0/16:0); SM(iso-d17:0/17:0), PE-Cer(d14:0/23:0), PE-Cer(d18:0/19:0), SM(iso-d17:0/17:0), SM(d14:0/20:0), SM(d16:0/18:0), SM(d20:0/14:0), SM(d18:0/16:0), PE-Cer(d16:0/21:0), PE-Cer(d20:0/17:0), PE-Cer(d20:0/17:0); N-hexadecanoylsphinganine-1-phosphocholine	LMSP03010004; SLM:000398171, SLM:000487564, SLM:000397057, SLM:000398124, SLM:000397689, SLM:000397937, SLM:000398262, SLM:000395865, SLM:000398570, SLM:000398731, SLM:000398684; HMDB0062665	C39H81N2O6P	DKD	SM(d18:0/16:0)	Sphingolipids	Phosphosphingolipids	SM	0	1	1	1	1	Control; DKD; Diabetes_Mellitus_Resilient; H-CKD	4	Shared Among 4 Groups
728.52	qc-077_2_s1_lip_pos_20250103_bg	PE(17:0/16:0), PC(10:0/20:0), PC(14:0/16:0), PC(17:0/13:0), PC(18:0/12:0), PE-NMe(16:0/16:0), PE(12:0/21:0), PE(18:0/15:0), PE(16:0/17:0), PC(9:0/21:0), PC(12:0/18:0), PC(13:0/17:0), PC(11:0/19:0), PC(15:0/15:0), PC(16:0/14:0), PC(20:0/10:0), PC(19:0/11:0), PE(20:0/13:0), PE(21:0/12:0), PE(19:0/14:0), PE(15:0/18:0), PE(13:0/20:0), PE(14:0/19:0); PE(16:0/17:0), PC(13:0/17:0), PC(12:0/18:0), PC(14:…	LMGP02010542, LMGP01010395, LMGP01010481, LMGP01010702, LMGP01010736, LMGP02010337, LMGP02010377, LMGP02010623, LMGP02011227, LMGP01011265, LMGP01010438, LMGP01010461, LMGP01010416, LMGP01010530, LMGP01010560, LMGP01010995, LMGP01010969, LMGP02011181, LMGP02011170, LMGP02011186, LMGP02011233, LMGP02011253, LMGP02010413; SLM:000035694, SLM:000008142, SLM:000012883, SLM:000000692, SLM:000012642, SL…	C38H76NO8P	Control	PE(17:0/16:0)	Glycerophospholipids	Glycerophosphoethanolamines	PE	1	1	1	1	0	AKI; Control; DKD; Diabetes_Mellitus_Resilient	4	Shared Among 4 Groups
728.52	s-2212-003371_4_s1_lip_pos_20250117_bg	PE(17:0/16:0), PC(10:0/20:0), PC(14:0/16:0), PC(17:0/13:0), PC(18:0/12:0), PE-NMe(16:0/16:0), PE(12:0/21:0), PE(18:0/15:0), PE(16:0/17:0), PC(9:0/21:0), PC(12:0/18:0), PC(13:0/17:0), PC(11:0/19:0), PC(15:0/15:0), PC(16:0/14:0), PC(20:0/10:0), PC(19:0/11:0), PE(20:0/13:0), PE(21:0/12:0), PE(19:0/14:0), PE(15:0/18:0), PE(13:0/20:0), PE(14:0/19:0); PE(16:0/17:0), PC(13:0/17:0), PC(12:0/18:0), PC(14:…	LMGP02010542, LMGP01010395, LMGP01010481, LMGP01010702, LMGP01010736, LMGP02010337, LMGP02010377, LMGP02010623, LMGP02011227, LMGP01011265, LMGP01010438, LMGP01010461, LMGP01010416, LMGP01010530, LMGP01010560, LMGP01010995, LMGP01010969, LMGP02011181, LMGP02011170, LMGP02011186, LMGP02011233, LMGP02011253, LMGP02010413; SLM:000035694, SLM:000008142, SLM:000012883, SLM:000000692, SLM:000012642, SL…	C38H76NO8P	Diabetes_Mellitus_Resilient	PE(17:0/16:0)	Glycerophospholipids	Glycerophosphoethanolamines	PE	1	1	1	1	0	AKI; Control; DKD; Diabetes_Mellitus_Resilient	4	Shared Among 4 Groups
728.52	s-2310-016664_2_s1_lip_pos_20250117_bg	PE(17:0/16:0), PC(10:0/20:0), PC(14:0/16:0), PC(17:0/13:0), PC(18:0/12:0), PE-NMe(16:0/16:0), PE(12:0/21:0), PE(18:0/15:0), PE(16:0/17:0), PC(9:0/21:0), PC(12:0/18:0), PC(13:0/17:0), PC(11:0/19:0), PC(15:0/15:0), PC(16:0/14:0), PC(20:0/10:0), PC(19:0/11:0), PE(20:0/13:0), PE(21:0/12:0), PE(19:0/14:0), PE(15:0/18:0), PE(13:0/20:0), PE(14:0/19:0); PE(16:0/17:0), PC(13:0/17:0), PC(12:0/18:0), PC(14:…	LMGP02010542, LMGP01010395, LMGP01010481, LMGP01010702, LMGP01010736, LMGP02010337, LMGP02010377, LMGP02010623, LMGP02011227, LMGP01011265, LMGP01010438, LMGP01010461, LMGP01010416, LMGP01010530, LMGP01010560, LMGP01010995, LMGP01010969, LMGP02011181, LMGP02011170, LMGP02011186, LMGP02011233, LMGP02011253, LMGP02010413; SLM:000035694, SLM:000008142, SLM:000012883, SLM:000000692, SLM:000012642, SL…	C38H76NO8P	DKD	PE(17:0/16:0)	Glycerophospholipids	Glycerophosphoethanolamines	PE	1	1	1	1	0	AKI; Control; DKD; Diabetes_Mellitus_Resilient	4	Shared Among 4 Groups
728.52	s-2407-021118_2_s1_lip_pos_20250412_bg	PE(17:0/16:0), PC(10:0/20:0), PC(14:0/16:0), PC(17:0/13:0), PC(18:0/12:0), PE-NMe(16:0/16:0), PE(12:0/21:0), PE(18:0/15:0), PE(16:0/17:0), PC(9:0/21:0), PC(12:0/18:0), PC(13:0/17:0), PC(11:0/19:0), PC(15:0/15:0), PC(16:0/14:0), PC(20:0/10:0), PC(19:0/11:0), PE(20:0/13:0), PE(21:0/12:0), PE(19:0/14:0), PE(15:0/18:0), PE(13:0/20:0), PE(14:0/19:0); PE(16:0/17:0), PC(13:0/17:0), PC(12:0/18:0), PC(14:…	LMGP02010542, LMGP01010395, LMGP01010481, LMGP01010702, LMGP01010736, LMGP02010337, LMGP02010377, LMGP02010623, LMGP02011227, LMGP01011265, LMGP01010438, LMGP01010461, LMGP01010416, LMGP01010530, LMGP01010560, LMGP01010995, LMGP01010969, LMGP02011181, LMGP02011170, LMGP02011186, LMGP02011233, LMGP02011253, LMGP02010413; SLM:000035694, SLM:000008142, SLM:000012883, SLM:000000692, SLM:000012642, SL…	C38H76NO8P	AKI	PE(17:0/16:0)	Glycerophospholipids	Glycerophosphoethanolamines	PE	1	1	1	1	0	AKI; Control; DKD; Diabetes_Mellitus_Resilient	4	Shared Among 4 Groups
731.606	qc-077_2_s1_lip_pos_20250103_bg	SM(d16:1/20:0), PE-Cer(d15:1(4E)/24:0), SM(d18:1/18:0), SM(d18:0/18:1(9Z)), PE-Cer(d14:1(4E)/25:0), PE-Cer(d16:1(4E)/23:0); PE-Cer(d18:1(4E)/21:0), SM(d14:1(4E)/22:0), SM(d20:0/16:1(6Z)), PE-Cer(d16:1(4E)/23:0), SM(d16:1(4E)/20:0), SM(d18:0/18:1(6Z)), SM(d18:1(4E)/18:0), SM(d14:0/22:1(13Z)), SM(d20:0/16:1(9Z)), SM(d18:0/18:1(9Z)), SM(d18:0/18:1(11E)), SM(d16:0/20:1(11Z)), SM(d20:1(4E)/16:0), SM(i…	LMSP03010052, LMSP03020018, LMSP03010001, LMSP03010031, LMSP03020013, LMSP03020025; SLM:000396734, SLM:000397767, SLM:000398227, SLM:000487548, SLM:000398009, SLM:000395840, SLM:000395267, SLM:000397642, SLM:000398241, SLM:000395854, SLM:000395800, SLM:000397874, SLM:000398333, SLM:000395944, SLM:000395807; HMDB0012088, HMDB0012089, HMDB0062559	C41H83N2O6P	Control	SM(d16:1/20:0)	Sphingolipids	Phosphosphingolipids	SM	1	1	0	0	1	AKI; Control; H-CKD	3	Shared Among 3 Groups
731.606	s-2305-004587_3_s1_lip_pos_20250710_bg	SM(d16:1/20:0), PE-Cer(d15:1(4E)/24:0), SM(d18:1/18:0), SM(d18:0/18:1(9Z)), PE-Cer(d14:1(4E)/25:0), PE-Cer(d16:1(4E)/23:0); PE-Cer(d18:1(4E)/21:0), SM(d14:1(4E)/22:0), SM(d20:0/16:1(6Z)), PE-Cer(d16:1(4E)/23:0), SM(d16:1(4E)/20:0), SM(d18:0/18:1(6Z)), SM(d18:1(4E)/18:0), SM(d14:0/22:1(13Z)), SM(d20:0/16:1(9Z)), SM(d18:0/18:1(9Z)), SM(d18:0/18:1(11E)), SM(d16:0/20:1(11Z)), SM(d20:1(4E)/16:0), SM(i…	LMSP03010052, LMSP03020018, LMSP03010001, LMSP03010031, LMSP03020013, LMSP03020025; SLM:000396734, SLM:000397767, SLM:000398227, SLM:000487548, SLM:000398009, SLM:000395840, SLM:000395267, SLM:000397642, SLM:000398241, SLM:000395854, SLM:000395800, SLM:000397874, SLM:000398333, SLM:000395944, SLM:000395807; HMDB0012088, HMDB0012089, HMDB0062559	C41H83N2O6P	H-CKD	SM(d16:1/20:0)	Sphingolipids	Phosphosphingolipids	SM	1	1	0	0	1	AKI; Control; H-CKD	3	Shared Among 3 Groups
[truncated: 607 more rows]
