# Supplementary material for: A Step‐by‐Step Protocol From METASPACE to Biological Interpretation
Source: J Mass Spectrom. 2026 Jun 11;61(7):e70072. doi: 10.1002/jms.70072 (PMC13255009; doi:10.1002/jms.70072)
Supplement: Supplementary file 4 — Data S3: Supporting information. [file JMS-61-e70072-s002.xlsx]

## Sheet: Results_Example3
mz	SampleNames	moleculeNames	moleculeIds	formula	msm	fdr	adduct	source	status	Name1	chemical_id_translated.Input.name	chemical_id_translated.Standardized.name	chemical_id_translated.Formula	chemical_id_translated.Exact.mass	chemical_id_translated.Super.class	chemical_id_translated.Main.class	chemical_id_translated.Sub.class	chemical_id_translated.PubChem_CID	chemical_id_translated.ChEBI_ID	chemical_id_translated.HMDB_ID	chemical_id_translated.LM_ID	chemical_id_translated.KEGG_ID	chemical_id_translated.INCHI_KEY	chemical_id_translated.RefMet_ID
200.128	Doped w/Ice	5-oxo-7-decynoic acid, 10-oxo-5,8-decadienoic acid, Furfuryl isovalerate, Furfuryl pentanoate, Iridotrial, (-)-5-oxo-1,2-campholide	LMFA01030579, LMFA01060085, LMFA07010890, LMFA07010892, LMPR0102070004, LMPR0102120042	C10H14O3	0.711203	0.05	M+NH4	Doped w/Ice	Unique	5-oxo-7-decynoic acid	5-oxo-7-decynoic acid	5-Oxo-7-Decynoic acid	C10H14O3	182.094	Fatty Acyls	Fatty acids	Oxo FA	5312701	165476	-	LMFA01030579	-	JYHUNGZMKMRIAT-UHFFFAOYSA-N	RM0153647
200.143	Doped w/Ice	1,2-dihydrostilbene	LMPK13090043	C14H14	0.34229	0.1	M+NH4	Doped w/Ice, Doped w/o Ice	Shared	1,2-dihydrostilbene	1	2-dihydrostilbene	1	2-Dihydrostilbene	C14H14	182.11	Polyketides	Aromatic polyketides	Stilbenes	7647	34047	HMDB0244093	LMPK13090043	C14685	QWUWMCYKGHVNAV-UHFFFAOYSA-N	RM0224462
200.143	Doped w/o Ice	1,2-dihydrostilbene	LMPK13090043	C14H14	0.313916	0.1	M+NH4	Doped w/Ice, Doped w/o Ice	Shared	1,2-dihydrostilbene	1	2-dihydrostilbene	1	2-Dihydrostilbene	C14H14	182.11	Polyketides	Aromatic polyketides	Stilbenes	7647	34047	HMDB0244093	LMPK13090043	C14685	QWUWMCYKGHVNAV-UHFFFAOYSA-N	RM0224462
200.201	Doped w/Ice	7Z-Dodecenal, 7E-Dodecenal, 3,5-dodecadien-1-ol, 8E,10E-dodecadien-1-ol, 5,7-dodecadien-1-ol, (+)-geosmin, 2-dodecenal, 5Z-Dodecenal, 9E-Dodecenal, 9E,11-Dodecadien-1-ol, 9Z-Dodecenal, 8E,10Z-Dodecadien-1-ol, 3,4,7-Trimethyl-2E,6-nonadien-1-ol, 5E,7Z-Dodecadien-1-ol, 9Z,11-Dodecadien-1-ol, 5Z,7E-Dodecadien-1-ol, 7Z,9E-Dodecadien-1-ol, 8Z,10E-Dodecadien-1-ol, 3Z,6Z-Dodecadien-1-ol, 7Z,9Z-Dodecadie…	LMFA06000162, LMFA06000152, LMFA05000033, LMFA05000046, LMFA05000020, LMPR0103090008, LMFA06000072, LMFA06000161, LMFA06000154, LMFA05000149, LMFA06000164, LMFA05000151, LMFA05000132, LMFA05000150, LMFA05000157, LMFA05000159, LMFA05000160, LMFA05000161, LMFA05000163, LMFA05000164, LMFA05000165, LMFA05000573, LMFA05000026, LMFA12000161, LMFA12000162; LMFA08010001	C12H22O; C12H25NO	0.287358	0.1	M+NH4	Doped w/Ice	Unique	7Z-Dodecenal	7Z-Dodecenal	-	-	-	-	-	-	-	-	-	-	-	-	-
200.237	Doped w/Ice	5-Tridecene, 1-Tridecene, 4Z-Tridecene, 4-Tridecene, 6-Tridecene, 5Z-Tridecene	LMFA11000468, LMFA11000331, LMFA11000081, LMFA11000435, LMFA11000480, LMFA11000084	C13H26	0.756614	0.05	M+NH4	Doped w/Ice, Doped w/o Ice, Std w/Ice, Std w/o Ice	Shared	5-Tridecene	5-Tridecene	-	-	-	-	-	-	-	-	-	-	-	-	-
200.237	Doped w/o Ice	5-Tridecene, 1-Tridecene, 4Z-Tridecene, 4-Tridecene, 6-Tridecene, 5Z-Tridecene	LMFA11000468, LMFA11000331, LMFA11000081, LMFA11000435, LMFA11000480, LMFA11000084	C13H26	0.267897	0.1	M+NH4	Doped w/Ice, Doped w/o Ice, Std w/Ice, Std w/o Ice	Shared	5-Tridecene	5-Tridecene	-	-	-	-	-	-	-	-	-	-	-	-	-
200.237	Std w/Ice	5-Tridecene, 1-Tridecene, 4Z-Tridecene, 4-Tridecene, 6-Tridecene, 5Z-Tridecene	LMFA11000468, LMFA11000331, LMFA11000081, LMFA11000435, LMFA11000480, LMFA11000084	C13H26	0.752984	0.05	M+NH4	Doped w/Ice, Doped w/o Ice, Std w/Ice, Std w/o Ice	Shared	5-Tridecene	5-Tridecene	-	-	-	-	-	-	-	-	-	-	-	-	-
200.237	Std w/o Ice	5-Tridecene, 1-Tridecene, 4Z-Tridecene, 4-Tridecene, 6-Tridecene, 5Z-Tridecene	LMFA11000468, LMFA11000331, LMFA11000081, LMFA11000435, LMFA11000480, LMFA11000084	C13H26	0.539699	0.1	M+NH4	Doped w/Ice, Doped w/o Ice, Std w/Ice, Std w/o Ice	Shared	5-Tridecene	5-Tridecene	-	-	-	-	-	-	-	-	-	-	-	-	-
202.159	Doped w/o Ice	Chamazulene	LMPR0103410002	C14H16	0.326575	0.1	M+NH4	Doped w/o Ice, Std w/o Ice	Shared	Chamazulene	Chamazulene	Chamazulene	C14H16	184.125	Prenol Lipids	Isoprenoids	C15 isoprenoids	10719	3573	HMDB0036470	LMPR0103410002	C09633	GXGJIOMUZAGVEH-UHFFFAOYSA-N	RM0157562
202.159	Std w/o Ice	Chamazulene	LMPR0103410002	C14H16	0.291355	0.1	M+NH4	Doped w/o Ice, Std w/o Ice	Shared	Chamazulene	Chamazulene	Chamazulene	C14H16	184.125	Prenol Lipids	Isoprenoids	C15 isoprenoids	10719	3573	HMDB0036470	LMPR0103410002	C09633	GXGJIOMUZAGVEH-UHFFFAOYSA-N	RM0157562
202.18	Doped w/Ice	11-amino-undecanoic acid; 2Z-undecenoic acid, 3E-undecenoic acid, 6Z-undecenoic acid, 9Z-undecenoic acid, 2,7-dimethyl-6-nonenoic acid, 4-undecenoic acid, Undecylenic acid, 2-Hexenyl isovalerate, 2-Hexenyl valerate, 5-Octenyl propanoate, 6E-Nonenyl acetate, 11-undecanolactone, gamma-undecalactone, (2S,6S,8S)-2,8-Dimethyl-1,7-dioxaspiro[5.5]undecane, 2S-Ethyl-7-methyl-1,6-dioxaspiro[4.5]decane, (2…	LMFA01100004; LMFA01030217, LMFA01030218, LMFA01030219, LMFA01030221, LMFA01020130, LMFA01030606, LMFA01030036, LMFA07010717, LMFA07010719, LMFA07010767, LMFA07010198, LMFA07040001, LMFA07040030, LMPK09000025, LMPK09000026, LMPK09000018, LMPK09000022, LMPK09000023, LMFA01030220, LMPK09000020, LMPK09000021, LMPK09000024, LMPK09000027, LMPK09000028, LMPR0102010014, LMFA07010524, LMFA07011028, LMFA0…	C11H23NO2; C11H20O2	0.425733	0.1	M+H	Doped w/Ice, Doped w/o Ice, Std w/Ice, Std w/o Ice	Shared	11-amino-undecanoic acid	11-amino-undecanoic acid	11-Aminoundecanoic acid	C11H23NO2	201.173	Fatty Acyls	Fatty acids	Amino FA	17083	82387	HMDB0032669	LMFA01100004	C19325	GUOSQNAUYHMCRU-UHFFFAOYSA-N	RM0150734
202.18	Doped w/o Ice	11-amino-undecanoic acid; 2Z-undecenoic acid, 3E-undecenoic acid, 6Z-undecenoic acid, 9Z-undecenoic acid, 2,7-dimethyl-6-nonenoic acid, 4-undecenoic acid, Undecylenic acid, 2-Hexenyl isovalerate, 2-Hexenyl valerate, 5-Octenyl propanoate, 6E-Nonenyl acetate, 11-undecanolactone, gamma-undecalactone, (2S,6S,8S)-2,8-Dimethyl-1,7-dioxaspiro[5.5]undecane, 2S-Ethyl-7-methyl-1,6-dioxaspiro[4.5]decane, (2…	LMFA01100004; LMFA01030217, LMFA01030218, LMFA01030219, LMFA01030221, LMFA01020130, LMFA01030606, LMFA01030036, LMFA07010717, LMFA07010719, LMFA07010767, LMFA07010198, LMFA07040001, LMFA07040030, LMPK09000025, LMPK09000026, LMPK09000018, LMPK09000022, LMPK09000023, LMFA01030220, LMPK09000020, LMPK09000021, LMPK09000024, LMPK09000027, LMPK09000028, LMPR0102010014, LMFA07010524, LMFA07011028, LMFA0…	C11H23NO2; C11H20O2	0.543304	0.05	M+H	Doped w/Ice, Doped w/o Ice, Std w/Ice, Std w/o Ice	Shared	11-amino-undecanoic acid	11-amino-undecanoic acid	11-Aminoundecanoic acid	C11H23NO2	201.173	Fatty Acyls	Fatty acids	Amino FA	17083	82387	HMDB0032669	LMFA01100004	C19325	GUOSQNAUYHMCRU-UHFFFAOYSA-N	RM0150734
202.18	Std w/Ice	11-amino-undecanoic acid; 2Z-undecenoic acid, 3E-undecenoic acid, 6Z-undecenoic acid, 9Z-undecenoic acid, 2,7-dimethyl-6-nonenoic acid, 4-undecenoic acid, Undecylenic acid, 2-Hexenyl isovalerate, 2-Hexenyl valerate, 5-Octenyl propanoate, 6E-Nonenyl acetate, 11-undecanolactone, gamma-undecalactone, (2S,6S,8S)-2,8-Dimethyl-1,7-dioxaspiro[5.5]undecane, 2S-Ethyl-7-methyl-1,6-dioxaspiro[4.5]decane, (2…	LMFA01100004; LMFA01030217, LMFA01030218, LMFA01030219, LMFA01030221, LMFA01020130, LMFA01030606, LMFA01030036, LMFA07010717, LMFA07010719, LMFA07010767, LMFA07010198, LMFA07040001, LMFA07040030, LMPK09000025, LMPK09000026, LMPK09000018, LMPK09000022, LMPK09000023, LMFA01030220, LMPK09000020, LMPK09000021, LMPK09000024, LMPK09000027, LMPK09000028, LMPR0102010014, LMFA07010524, LMFA07011028, LMFA0…	C11H23NO2; C11H20O2	0.358458	0.1	M+H	Doped w/Ice, Doped w/o Ice, Std w/Ice, Std w/o Ice	Shared	11-amino-undecanoic acid	11-amino-undecanoic acid	11-Aminoundecanoic acid	C11H23NO2	201.173	Fatty Acyls	Fatty acids	Amino FA	17083	82387	HMDB0032669	LMFA01100004	C19325	GUOSQNAUYHMCRU-UHFFFAOYSA-N	RM0150734
202.18	Std w/o Ice	11-amino-undecanoic acid; 2Z-undecenoic acid, 3E-undecenoic acid, 6Z-undecenoic acid, 9Z-undecenoic acid, 2,7-dimethyl-6-nonenoic acid, 4-undecenoic acid, Undecylenic acid, 2-Hexenyl isovalerate, 2-Hexenyl valerate, 5-Octenyl propanoate, 6E-Nonenyl acetate, 11-undecanolactone, gamma-undecalactone, (2S,6S,8S)-2,8-Dimethyl-1,7-dioxaspiro[5.5]undecane, 2S-Ethyl-7-methyl-1,6-dioxaspiro[4.5]decane, (2…	LMFA01100004; LMFA01030217, LMFA01030218, LMFA01030219, LMFA01030221, LMFA01020130, LMFA01030606, LMFA01030036, LMFA07010717, LMFA07010719, LMFA07010767, LMFA07010198, LMFA07040001, LMFA07040030, LMPK09000025, LMPK09000026, LMPK09000018, LMPK09000022, LMPK09000023, LMFA01030220, LMPK09000020, LMPK09000021, LMPK09000024, LMPK09000027, LMPK09000028, LMPR0102010014, LMFA07010524, LMFA07011028, LMFA0…	C11H23NO2; C11H20O2	0.346391	0.1	M+H	Doped w/Ice, Doped w/o Ice, Std w/Ice, Std w/o Ice	Shared	11-amino-undecanoic acid	11-amino-undecanoic acid	11-Aminoundecanoic acid	C11H23NO2	201.173	Fatty Acyls	Fatty acids	Amino FA	17083	82387	HMDB0032669	LMFA01100004	C19325	GUOSQNAUYHMCRU-UHFFFAOYSA-N	RM0150734
202.216	Doped w/Ice	Dodecan-2-one, Dodecan-3-one, 10-dodecen-1-ol, 8Z-dodecen-1-ol, 9-dodecen-1-ol, 4,5-Dimethyldecanal, 4,8-Dimethyldecanal, 5E-Dodecen-1-ol, 6E-Dodecen-1-ol, 8E-Dodecen-1-ol, 9-dodecen-1-ol, Laurylaldehyde, 10Z-Dodecen-1-ol, 3Z-Dodecen-1-ol, 5Z-Dodecen-1-ol, 7Z-Dodecen-1-ol, 9Z-Dodecen-1-ol, 4R,8R-Dimethyldecanal, 4R,8S-Dimethyldecanal, 11-dodecen-1-ol, 7E-dodecen-1-ol	LMFA12000163, LMFA12000164, LMFA05000025, LMFA05000045, LMFA05000024, LMFA06000150, LMFA06000151, LMFA05000146, LMFA05000147, LMFA05000148, LMFA05000636, LMFA06000071, LMFA05000153, LMFA05000154, LMFA05000155, LMFA05000156, LMFA05000158, LMFA06000141, LMFA06000142, LMFA05000021, LMFA05000049	C12H24O	0.859745	0.05	M+NH4	Doped w/Ice	Unique	Dodecan-2-one	Dodecan-2-one	2-Dodecanone	C12H24O	184.183	Fatty Acyls	Hydrocarbons	Oxygenated hydrocarbons	22556	89284	HMDB0031019	LMFA12000163	-	LSKONYYRONEBKA-UHFFFAOYSA-N	RM0153420
203.053	Doped w/Ice	Fuconic acid	LMFA01050532	C6H12O6	0.590256	0.1	M+Na	Doped w/Ice	Unique	Fuconic acid	Fuconic acid	-	-	-	-	-	-	-	-	-	-	-	-	-
203.128	Doped w/Ice	Sebacic acid, 9,10-dihydroxy-2-decenoic acid, 2,6-Dimethyl-1,8-octanedioic acid, R-2-Hydroxy-3-methylbutanoic acid 3-Methylbutanoyl	LMFA01170006, LMFA01050428, LMFA01170129, LMFA07011009	C10H18O4	0.757429	0.05	M+H	Doped w/Ice, Doped w/o Ice, Std w/Ice, Std w/o Ice	Shared	Sebacic acid	Sebacic acid	Sebacic acid	C10H18O4	202.12	Fatty Acyls	Fatty acids	Dicarboxylic acids	5192	41865	HMDB0000792	LMFA01170006	C08277	CXMXRPHRNRROMY-UHFFFAOYSA-N	RM0153047
203.128	Doped w/o Ice	Sebacic acid, 9,10-dihydroxy-2-decenoic acid, 2,6-Dimethyl-1,8-octanedioic acid, R-2-Hydroxy-3-methylbutanoic acid 3-Methylbutanoyl	LMFA01170006, LMFA01050428, LMFA01170129, LMFA07011009	C10H18O4	0.699086	0.05	M+H	Doped w/Ice, Doped w/o Ice, Std w/Ice, Std w/o Ice	Shared	Sebacic acid	Sebacic acid	Sebacic acid	C10H18O4	202.12	Fatty Acyls	Fatty acids	Dicarboxylic acids	5192	41865	HMDB0000792	LMFA01170006	C08277	CXMXRPHRNRROMY-UHFFFAOYSA-N	RM0153047
203.128	Std w/Ice	Sebacic acid, 9,10-dihydroxy-2-decenoic acid, 2,6-Dimethyl-1,8-octanedioic acid, R-2-Hydroxy-3-methylbutanoic acid 3-Methylbutanoyl	LMFA01170006, LMFA01050428, LMFA01170129, LMFA07011009	C10H18O4	0.527615	0.05	M+H	Doped w/Ice, Doped w/o Ice, Std w/Ice, Std w/o Ice	Shared	Sebacic acid	Sebacic acid	Sebacic acid	C10H18O4	202.12	Fatty Acyls	Fatty acids	Dicarboxylic acids	5192	41865	HMDB0000792	LMFA01170006	C08277	CXMXRPHRNRROMY-UHFFFAOYSA-N	RM0153047
203.128	Std w/o Ice	Sebacic acid, 9,10-dihydroxy-2-decenoic acid, 2,6-Dimethyl-1,8-octanedioic acid, R-2-Hydroxy-3-methylbutanoic acid 3-Methylbutanoyl	LMFA01170006, LMFA01050428, LMFA01170129, LMFA07011009	C10H18O4	0.530751	0.05	M+H	Doped w/Ice, Doped w/o Ice, Std w/Ice, Std w/o Ice	Shared	Sebacic acid	Sebacic acid	Sebacic acid	C10H18O4	202.12	Fatty Acyls	Fatty acids	Dicarboxylic acids	5192	41865	HMDB0000792	LMFA01170006	C08277	CXMXRPHRNRROMY-UHFFFAOYSA-N	RM0153047
203.179	Doped w/Ice	Cuparene, alpha-curcumene, Patchoula-2,4-diene	LMPR0103140001, LMPR0103060015, LMPR0103450001	C15H22	0.666601	0.1	M+H	Doped w/Ice, Doped w/o Ice, Std w/Ice, Std w/o Ice	Shared	Cuparene	Cuparene	-	-	-	-	-	-	-	-	-	-	-	-	-
203.179	Doped w/o Ice	Cuparene, alpha-curcumene, Patchoula-2,4-diene	LMPR0103140001, LMPR0103060015, LMPR0103450001	C15H22	0.45889	0.05	M+H	Doped w/Ice, Doped w/o Ice, Std w/Ice, Std w/o Ice	Shared	Cuparene	Cuparene	-	-	-	-	-	-	-	-	-	-	-	-	-
203.179	Std w/Ice	Cuparene, alpha-curcumene, Patchoula-2,4-diene	LMPR0103140001, LMPR0103060015, LMPR0103450001	C15H22	0.771392	0.05	M+H	Doped w/Ice, Doped w/o Ice, Std w/Ice, Std w/o Ice	Shared	Cuparene	Cuparene	-	-	-	-	-	-	-	-	-	-	-	-	-
203.179	Std w/o Ice	Cuparene, alpha-curcumene, Patchoula-2,4-diene	LMPR0103140001, LMPR0103060015, LMPR0103450001	C15H22	0.422034	0.1	M+H	Doped w/Ice, Doped w/o Ice, Std w/Ice, Std w/o Ice	Shared	Cuparene	Cuparene	-	-	-	-	-	-	-	-	-	-	-	-	-
204.123	Doped w/o Ice	DL-Acetylcarnitine, Acetyl-D-carnitine, Acetyl-L-carnitine	LMFA07070060, LMFA07070049, LMFA07070050	C9H17NO4	0.22389	0.1	M+H	Doped w/o Ice, Std w/o Ice	Shared	DL-Acetylcarnitine	DL-Acetylcarnitine	CAR 2:0	C9H17NO4	203.116	Fatty Acyls	Fatty esters	Acyl carnitines	18230	86045	HMDB0240771	LMFA07070049	-	RDHQFKQIGNGIED-QMMMGPOBSA-N	RM0154009
204.123	Std w/o Ice	DL-Acetylcarnitine, Acetyl-D-carnitine, Acetyl-L-carnitine	LMFA07070060, LMFA07070049, LMFA07070050	C9H17NO4	0.219235	0.1	M+H	Doped w/o Ice, Std w/o Ice	Shared	DL-Acetylcarnitine	DL-Acetylcarnitine	CAR 2:0	C9H17NO4	203.116	Fatty Acyls	Fatty esters	Acyl carnitines	18230	86045	HMDB0240771	LMFA07070049	-	RDHQFKQIGNGIED-QMMMGPOBSA-N	RM0154009
205.086	Doped w/Ice	Odyssic acid	LMFA01031114	C12H12O3	0.707976	0.05	M+H	Doped w/Ice, Doped w/o Ice, Std w/Ice, Std w/o Ice	Shared	Odyssic acid	Odyssic acid	-	-	-	-	-	-	-	-	-	-	-	-	-
205.086	Doped w/o Ice	Odyssic acid	LMFA01031114	C12H12O3	0.848491	0.05	M+H	Doped w/Ice, Doped w/o Ice, Std w/Ice, Std w/o Ice	Shared	Odyssic acid	Odyssic acid	-	-	-	-	-	-	-	-	-	-	-	-	-
205.086	Std w/Ice	Odyssic acid	LMFA01031114	C12H12O3	0.566467	0.05	M+H	Doped w/Ice, Doped w/o Ice, Std w/Ice, Std w/o Ice	Shared	Odyssic acid	Odyssic acid	-	-	-	-	-	-	-	-	-	-	-	-	-
205.086	Std w/o Ice	Odyssic acid	LMFA01031114	C12H12O3	0.709285	0.05	M+H	Doped w/Ice, Doped w/o Ice, Std w/Ice, Std w/o Ice	Shared	Odyssic acid	Odyssic acid	-	-	-	-	-	-	-	-	-	-	-	-	-
205.143	Doped w/Ice	3,10-dihydroxydecanoic acid, (2xi,6xi)-7-Methyl-3-methylene-1,2,6,7-octanetetrol, 6,6-dimethoxy-octanoic acid	LMFA01050429, LMFA05000554, LMFA01080018	C10H20O4	0.209712	0.1	M+H	Doped w/Ice	Unique	3,10-dihydroxydecanoic acid	3	10-dihydroxydecanoic acid	-	-	-	-	-	-	-	-	-	-	-	-	-
205.159	Doped w/Ice	9Z,13-Tetradecadien-11-ynal, 13-tetradecen-2,4-diyn-1-ol	LMFA06000180, LMFA05000016	C14H20O	0.531271	0.1	M+H	Doped w/Ice, Doped w/o Ice, Std w/Ice, Std w/o Ice	Shared	9Z,13-Tetradecadien-11-ynal	9Z	13-Tetradecadien-11-ynal	-	-	-	-	-	-	-	-	-	-	-	-	-
205.159	Doped w/o Ice	9Z,13-Tetradecadien-11-ynal, 13-tetradecen-2,4-diyn-1-ol	LMFA06000180, LMFA05000016	C14H20O	0.786942	0.05	M+H	Doped w/Ice, Doped w/o Ice, Std w/Ice, Std w/o Ice	Shared	9Z,13-Tetradecadien-11-ynal	9Z	13-Tetradecadien-11-ynal	-	-	-	-	-	-	-	-	-	-	-	-	-
205.159	Std w/Ice	9Z,13-Tetradecadien-11-ynal, 13-tetradecen-2,4-diyn-1-ol	LMFA06000180, LMFA05000016	C14H20O	0.654413	0.05	M+H	Doped w/Ice, Doped w/o Ice, Std w/Ice, Std w/o Ice	Shared	9Z,13-Tetradecadien-11-ynal	9Z	13-Tetradecadien-11-ynal	-	-	-	-	-	-	-	-	-	-	-	-	-
205.159	Std w/o Ice	9Z,13-Tetradecadien-11-ynal, 13-tetradecen-2,4-diyn-1-ol	LMFA06000180, LMFA05000016	C14H20O	0.795014	0.05	M+H	Doped w/Ice, Doped w/o Ice, Std w/Ice, Std w/o Ice	Shared	9Z,13-Tetradecadien-11-ynal	9Z	13-Tetradecadien-11-ynal	-	-	-	-	-	-	-	-	-	-	-	-	-
205.195	Doped w/Ice	7-Ethyl-3,5-dimethyl-2E,4E,6E,8E-undecatetraene, Humulene, (+)-1(10)-Aristolene, (Z)-alpha-bisabolene, (R,Z)-alpha-bisabolene, (R)-beta-bisabolene, (-)-Sesquicarene, Germacrene B, (1E,6E)-gamma-humulene, (1Z,6E)-gamma-humulene, (4E,8E)-beta-humulene, beta-Caryophyllene, Trichodiene, sibirene, 5beta,10alpha-sibirene, (-)-beta-selinene, (+)-beta-selinene, Isocaryophyllene, (+)-alpha-Longipinene, Zi…	LMFA11000060, LMPR0103110001, LMPR0103270001, LMPR0103060006, LMPR0103060010, LMPR0103060014, LMPR0103070001, LMPR0103090007, LMPR0103110002, LMPR0103110004, LMPR0103110005, LMPR0103120001, LMPR0103180001, LMPR0103190005, LMPR0103190007, LMPR0103190010, LMPR0103190014, LMPR0103120002, LMPR0103490001, LMPR0103060002, LMPR0103060004, LMPR0103060005, LMPR0103060007, LMPR0103060008, LMPR0103060009, L…	C15H24	0.531651	0.1	M+H	Doped w/Ice, Doped w/o Ice, Std w/Ice, Std w/o Ice	Shared	7-Ethyl-3,5-dimethyl-2E,4E,6E,8E-undecatetraene	7-Ethyl-3	5-dimethyl-2E	4E	6E	8E-undecatetraene	-	-	-	-	-	-	-	-	-	-	-	-	-
205.195	Doped w/o Ice	7-Ethyl-3,5-dimethyl-2E,4E,6E,8E-undecatetraene, Humulene, (+)-1(10)-Aristolene, (Z)-alpha-bisabolene, (R,Z)-alpha-bisabolene, (R)-beta-bisabolene, (-)-Sesquicarene, Germacrene B, (1E,6E)-gamma-humulene, (1Z,6E)-gamma-humulene, (4E,8E)-beta-humulene, beta-Caryophyllene, Trichodiene, sibirene, 5beta,10alpha-sibirene, (-)-beta-selinene, (+)-beta-selinene, Isocaryophyllene, (+)-alpha-Longipinene, Zi…	LMFA11000060, LMPR0103110001, LMPR0103270001, LMPR0103060006, LMPR0103060010, LMPR0103060014, LMPR0103070001, LMPR0103090007, LMPR0103110002, LMPR0103110004, LMPR0103110005, LMPR0103120001, LMPR0103180001, LMPR0103190005, LMPR0103190007, LMPR0103190010, LMPR0103190014, LMPR0103120002, LMPR0103490001, LMPR0103060002, LMPR0103060004, LMPR0103060005, LMPR0103060007, LMPR0103060008, LMPR0103060009, L…	C15H24	0.267479	0.1	M+H	Doped w/Ice, Doped w/o Ice, Std w/Ice, Std w/o Ice	Shared	7-Ethyl-3,5-dimethyl-2E,4E,6E,8E-undecatetraene	7-Ethyl-3	5-dimethyl-2E	4E	6E	8E-undecatetraene	-	-	-	-	-	-	-	-	-	-	-	-	-
205.195	Std w/Ice	7-Ethyl-3,5-dimethyl-2E,4E,6E,8E-undecatetraene, Humulene, (+)-1(10)-Aristolene, (Z)-alpha-bisabolene, (R,Z)-alpha-bisabolene, (R)-beta-bisabolene, (-)-Sesquicarene, Germacrene B, (1E,6E)-gamma-humulene, (1Z,6E)-gamma-humulene, (4E,8E)-beta-humulene, beta-Caryophyllene, Trichodiene, sibirene, 5beta,10alpha-sibirene, (-)-beta-selinene, (+)-beta-selinene, Isocaryophyllene, (+)-alpha-Longipinene, Zi…	LMFA11000060, LMPR0103110001, LMPR0103270001, LMPR0103060006, LMPR0103060010, LMPR0103060014, LMPR0103070001, LMPR0103090007, LMPR0103110002, LMPR0103110004, LMPR0103110005, LMPR0103120001, LMPR0103180001, LMPR0103190005, LMPR0103190007, LMPR0103190010, LMPR0103190014, LMPR0103120002, LMPR0103490001, LMPR0103060002, LMPR0103060004, LMPR0103060005, LMPR0103060007, LMPR0103060008, LMPR0103060009, L…	C15H24	0.641363	0.05	M+H	Doped w/Ice, Doped w/o Ice, Std w/Ice, Std w/o Ice	Shared	7-Ethyl-3,5-dimethyl-2E,4E,6E,8E-undecatetraene	7-Ethyl-3	5-dimethyl-2E	4E	6E	8E-undecatetraene	-	-	-	-	-	-	-	-	-	-	-	-	-
205.195	Std w/o Ice	7-Ethyl-3,5-dimethyl-2E,4E,6E,8E-undecatetraene, Humulene, (+)-1(10)-Aristolene, (Z)-alpha-bisabolene, (R,Z)-alpha-bisabolene, (R)-beta-bisabolene, (-)-Sesquicarene, Germacrene B, (1E,6E)-gamma-humulene, (1Z,6E)-gamma-humulene, (4E,8E)-beta-humulene, beta-Caryophyllene, Trichodiene, sibirene, 5beta,10alpha-sibirene, (-)-beta-selinene, (+)-beta-selinene, Isocaryophyllene, (+)-alpha-Longipinene, Zi…	LMFA11000060, LMPR0103110001, LMPR0103270001, LMPR0103060006, LMPR0103060010, LMPR0103060014, LMPR0103070001, LMPR0103090007, LMPR0103110002, LMPR0103110004, LMPR0103110005, LMPR0103120001, LMPR0103180001, LMPR0103190005, LMPR0103190007, LMPR0103190010, LMPR0103190014, LMPR0103120002, LMPR0103490001, LMPR0103060002, LMPR0103060004, LMPR0103060005, LMPR0103060007, LMPR0103060008, LMPR0103060009, L…	C15H24	0.294371	0.1	M+H	Doped w/Ice, Doped w/o Ice, Std w/Ice, Std w/o Ice	Shared	7-Ethyl-3,5-dimethyl-2E,4E,6E,8E-undecatetraene	7-Ethyl-3	5-dimethyl-2E	4E	6E	8E-undecatetraene	-	-	-	-	-	-	-	-	-	-	-	-	-
207.099	Doped w/Ice	(E)-10-Oxo-8-decenoic acid, 9-oxo-2Z-decenoic acid, (3R)-3-isopropenyl-6-oxoheptanoic acid, (3S)-3-isopropenyl-6-oxoheptanoic acid, 9-oxo-2E-decenoic acid, 5-oxo-7E-decenoic acid	LMFA01030949, LMFA01060083, LMFA01060179, LMFA01060180, LMFA01060082, LMFA01060084	C10H16O3	0.664475	0.1	M+Na	Doped w/Ice	Unique	(E)-10-Oxo-8-decenoic acid	(E)-10-Oxo-8-decenoic acid	-	-	-	-	-	-	-	-	-	-	-	-	-
207.138	Doped w/Ice	Plastoquinol-1, Ethyl 2-ethyl-3-phenylpropanoate	LMPR02010037, LMFA07010853	C13H18O2	0.375167	0.1	M+H	Doped w/Ice, Doped w/o Ice, Std w/Ice	Shared	Plastoquinol-1	Plastoquinol-1	Plastoquinol-1	C13H18O2	206.131	Prenol Lipids	Quinones and hydroquinones	Ubiquinones	24892729	16323	-	LMPR02010037	C02185	WKFUDLTXRQQGHB-UHFFFAOYSA-N	RM0061038
207.138	Doped w/o Ice	Plastoquinol-1, Ethyl 2-ethyl-3-phenylpropanoate	LMPR02010037, LMFA07010853	C13H18O2	0.323254	0.05	M+H	Doped w/Ice, Doped w/o Ice, Std w/Ice	Shared	Plastoquinol-1	Plastoquinol-1	Plastoquinol-1	C13H18O2	206.131	Prenol Lipids	Quinones and hydroquinones	Ubiquinones	24892729	16323	-	LMPR02010037	C02185	WKFUDLTXRQQGHB-UHFFFAOYSA-N	RM0061038
207.138	Std w/Ice	Plastoquinol-1, Ethyl 2-ethyl-3-phenylpropanoate	LMPR02010037, LMFA07010853	C13H18O2	0.35366	0.1	M+H	Doped w/Ice, Doped w/o Ice, Std w/Ice	Shared	Plastoquinol-1	Plastoquinol-1	Plastoquinol-1	C13H18O2	206.131	Prenol Lipids	Quinones and hydroquinones	Ubiquinones	24892729	16323	-	LMPR02010037	C02185	WKFUDLTXRQQGHB-UHFFFAOYSA-N	RM0061038
207.174	Doped w/Ice	9Z,11E,13-Tetradecatrienal, (+)-Mayurone	LMFA06000182, LMPR0103860002	C14H22O	0.266558	0.1	M+H	Doped w/Ice, Doped w/o Ice, Std w/Ice, Std w/o Ice	Shared	9Z,11E,13-Tetradecatrienal	9Z	11E	13-Tetradecatrienal	9Z	11E	13-Tetradecatrienal	C14H22O	206.167	Fatty Acyls	Fatty aldehydes	Fatty aldehydes	14522041	137826	-	LMFA06000182	-	JABQZEDFZXKPOY-ICWBMWKASA-N	RM0153492
207.174	Doped w/o Ice	9Z,11E,13-Tetradecatrienal, (+)-Mayurone	LMFA06000182, LMPR0103860002	C14H22O	0.730564	0.05	M+H	Doped w/Ice, Doped w/o Ice, Std w/Ice, Std w/o Ice	Shared	9Z,11E,13-Tetradecatrienal	9Z	11E	13-Tetradecatrienal	9Z	11E	13-Tetradecatrienal	C14H22O	206.167	Fatty Acyls	Fatty aldehydes	Fatty aldehydes	14522041	137826	-	LMFA06000182	-	JABQZEDFZXKPOY-ICWBMWKASA-N	RM0153492
207.174	Std w/Ice	9Z,11E,13-Tetradecatrienal, (+)-Mayurone	LMFA06000182, LMPR0103860002	C14H22O	0.513166	0.05	M+H	Doped w/Ice, Doped w/o Ice, Std w/Ice, Std w/o Ice	Shared	9Z,11E,13-Tetradecatrienal	9Z	11E	13-Tetradecatrienal	9Z	11E	13-Tetradecatrienal	C14H22O	206.167	Fatty Acyls	Fatty aldehydes	Fatty aldehydes	14522041	137826	-	LMFA06000182	-	JABQZEDFZXKPOY-ICWBMWKASA-N	RM0153492
207.174	Std w/o Ice	9Z,11E,13-Tetradecatrienal, (+)-Mayurone	LMFA06000182, LMPR0103860002	C14H22O	0.734068	0.05	M+H	Doped w/Ice, Doped w/o Ice, Std w/Ice, Std w/o Ice	Shared	9Z,11E,13-Tetradecatrienal	9Z	11E	13-Tetradecatrienal	9Z	11E	13-Tetradecatrienal	C14H22O	206.167	Fatty Acyls	Fatty aldehydes	Fatty aldehydes	14522041	137826	-	LMFA06000182	-	JABQZEDFZXKPOY-ICWBMWKASA-N	RM0153492
208.097	Doped w/Ice	Nemotinic acid	LMFA01031036	C11H10O3	0.368577	0.1	M+NH4	Doped w/Ice, Doped w/o Ice, Std w/o Ice	Shared	Nemotinic acid	Nemotinic acid	-	-	-	-	-	-	-	-	-	-	-	-	-
208.097	Doped w/o Ice	Nemotinic acid	LMFA01031036	C11H10O3	0.412029	0.05	M+NH4	Doped w/Ice, Doped w/o Ice, Std w/o Ice	Shared	Nemotinic acid	Nemotinic acid	-	-	-	-	-	-	-	-	-	-	-	-	-
208.097	Std w/o Ice	Nemotinic acid	LMFA01031036	C11H10O3	0.326223	0.1	M+NH4	Doped w/Ice, Doped w/o Ice, Std w/o Ice	Shared	Nemotinic acid	Nemotinic acid	-	-	-	-	-	-	-	-	-	-	-	-	-
209.115	Doped w/Ice	10-hydroxy-2E-decenoic acid, 9R-hydroxy-2E-decenoic acid, 9S-hydroxy-2E-decenoic acid, 9-hydroxy-2E-decenoic acid, 10-hydroxy-2Z-decenoic acid, 6-Hydroxy-4-decanolide, 10-hydroxy-8E-decenoic acid, 3-oxo capric acid, 4-oxo capric acid, 5-oxo capric acid, 6-oxo capric acid, 8-oxo capric acid, 9-oxo capric acid, 6-hydroxy-3-isopropenylheptanoic acid, 3Z-Hexenyl 3R-hydroxybutanoate, 2-oxo capric acid…	LMFA01050157, LMFA01050249, LMFA01050250, LMFA01050158, LMFA01050159, LMFA07040027, LMFA01050160, LMFA01060028, LMFA01060029, LMFA01060030, LMFA01060031, LMFA01060032, LMFA01060033, LMFA01050371, LMFA07010642, LMFA01060001, LMFA01060078, LMFA01060081, LMFA05000018	C10H18O3	0.718822	0.1	M+Na	Doped w/Ice	Unique	10-hydroxy-2E-decenoic acid	10-hydroxy-2E-decenoic acid	10-Hydroxy-2E-decenoic acid	C10H18O3	186.126	Fatty Acyls	Fatty acids	Hydroxy FA	5312738	78668	-	LMFA01050157	-	QHBZHVUGQROELI-SOFGYWHQSA-N	RM0194332
209.117	Doped w/Ice	12-oxo-5E,8E,10Z-dodecatrienoic acid	LMFA01060095	C12H16O3	0.388689	0.1	M+H	Doped w/Ice, Doped w/o Ice, Std w/o Ice	Shared	12-oxo-5E,8E,10Z-dodecatrienoic acid	12-oxo-5E	8E	10Z-dodecatrienoic acid	-	-	-	-	-	-	-	-	-	-	-	-	-
209.117	Doped w/o Ice	12-oxo-5E,8E,10Z-dodecatrienoic acid	LMFA01060095	C12H16O3	0.453705	0.05	M+H	Doped w/Ice, Doped w/o Ice, Std w/o Ice	Shared	12-oxo-5E,8E,10Z-dodecatrienoic acid	12-oxo-5E	8E	10Z-dodecatrienoic acid	-	-	-	-	-	-	-	-	-	-	-	-	-
209.117	Std w/o Ice	12-oxo-5E,8E,10Z-dodecatrienoic acid	LMFA01060095	C12H16O3	0.371961	0.1	M+H	Doped w/Ice, Doped w/o Ice, Std w/o Ice	Shared	12-oxo-5E,8E,10Z-dodecatrienoic acid	12-oxo-5E	8E	10Z-dodecatrienoic acid	-	-	-	-	-	-	-	-	-	-	-	-	-
209.19	Doped w/o Ice	11E,13-Tetradecadienal, 8E,10E-Tetradecadienal, 8E,10Z-Tetradecadienal, 8Z,10Z-Tetradecadienal, 6,10-dimethyl-9-methylene-5E-undecen-2-one, 4E,9Z-Tetradecadienal, 11Z,13-Tetradecadienal, 9Z,12E-Tetradecadienal, 10,12-Tetradecadienal, 5,8-tetradecadienal, 9Z,11E-Tetradecadienal, 9Z,11Z-Tetradecadienal	LMFA06000171, LMFA06000173, LMFA06000175, LMFA06000185, LMPR0103030001, LMFA06000174, LMFA06000176, LMFA06000184, LMFA06000187, LMFA06000082, LMFA06000183, LMFA06000186	C14H24O	0.431321	0.05	M+H	Doped w/o Ice, Std w/Ice, Std w/o Ice	Shared	11E,13-Tetradecadienal	11E	13-Tetradecadienal	-	-	-	-	-	-	-	-	-	-	-	-	-
209.19	Std w/Ice	11E,13-Tetradecadienal, 8E,10E-Tetradecadienal, 8E,10Z-Tetradecadienal, 8Z,10Z-Tetradecadienal, 6,10-dimethyl-9-methylene-5E-undecen-2-one, 4E,9Z-Tetradecadienal, 11Z,13-Tetradecadienal, 9Z,12E-Tetradecadienal, 10,12-Tetradecadienal, 5,8-tetradecadienal, 9Z,11E-Tetradecadienal, 9Z,11Z-Tetradecadienal	LMFA06000171, LMFA06000173, LMFA06000175, LMFA06000185, LMPR0103030001, LMFA06000174, LMFA06000176, LMFA06000184, LMFA06000187, LMFA06000082, LMFA06000183, LMFA06000186	C14H24O	0.226156	0.1	M+H	Doped w/o Ice, Std w/Ice, Std w/o Ice	Shared	11E,13-Tetradecadienal	11E	13-Tetradecadienal	-	-	-	-	-	-	-	-	-	-	-	-	-
209.19	Std w/o Ice	11E,13-Tetradecadienal, 8E,10E-Tetradecadienal, 8E,10Z-Tetradecadienal, 8Z,10Z-Tetradecadienal, 6,10-dimethyl-9-methylene-5E-undecen-2-one, 4E,9Z-Tetradecadienal, 11Z,13-Tetradecadienal, 9Z,12E-Tetradecadienal, 10,12-Tetradecadienal, 5,8-tetradecadienal, 9Z,11E-Tetradecadienal, 9Z,11Z-Tetradecadienal	LMFA06000171, LMFA06000173, LMFA06000175, LMFA06000185, LMPR0103030001, LMFA06000174, LMFA06000176, LMFA06000184, LMFA06000187, LMFA06000082, LMFA06000183, LMFA06000186	C14H24O	0.486409	0.05	M+H	Doped w/o Ice, Std w/Ice, Std w/o Ice	Shared	11E,13-Tetradecadienal	11E	13-Tetradecadienal	-	-	-	-	-	-	-	-	-	-	-	-	-
210.149	Doped w/Ice	2E,6E,8E,10E-dodecatetraenoic acid, 2E,6E,8Z,10E-dodecatetraenoic acid, Ethyl 4-phenylbutanoate, 2E,4E,8Z,10E-dodecatetraenoic acid, 5,11-dodecadiynoic acid	LMFA01030241, LMFA01030242, LMFA07010871, LMFA01030240, LMFA01030464	C12H16O2	0.696804	0.1	M+NH4	Doped w/Ice, Doped w/o Ice, Std w/Ice, Std w/o Ice	Shared	2E,6E,8E,10E-dodecatetraenoic acid	2E	6E	8E	10E-dodecatetraenoic acid	-	-	-	-	-	-	-	-	-	-	-	-	-
210.149	Doped w/o Ice	2E,6E,8E,10E-dodecatetraenoic acid, 2E,6E,8Z,10E-dodecatetraenoic acid, Ethyl 4-phenylbutanoate, 2E,4E,8Z,10E-dodecatetraenoic acid, 5,11-dodecadiynoic acid	LMFA01030241, LMFA01030242, LMFA07010871, LMFA01030240, LMFA01030464	C12H16O2	0.557983	0.05	M+NH4	Doped w/Ice, Doped w/o Ice, Std w/Ice, Std w/o Ice	Shared	2E,6E,8E,10E-dodecatetraenoic acid	2E	6E	8E	10E-dodecatetraenoic acid	-	-	-	-	-	-	-	-	-	-	-	-	-
210.149	Std w/Ice	2E,6E,8E,10E-dodecatetraenoic acid, 2E,6E,8Z,10E-dodecatetraenoic acid, Ethyl 4-phenylbutanoate, 2E,4E,8Z,10E-dodecatetraenoic acid, 5,11-dodecadiynoic acid	LMFA01030241, LMFA01030242, LMFA07010871, LMFA01030240, LMFA01030464	C12H16O2	0.425153	0.1	M+NH4	Doped w/Ice, Doped w/o Ice, Std w/Ice, Std w/o Ice	Shared	2E,6E,8E,10E-dodecatetraenoic acid	2E	6E	8E	10E-dodecatetraenoic acid	-	-	-	-	-	-	-	-	-	-	-	-	-
210.149	Std w/o Ice	2E,6E,8E,10E-dodecatetraenoic acid, 2E,6E,8Z,10E-dodecatetraenoic acid, Ethyl 4-phenylbutanoate, 2E,4E,8Z,10E-dodecatetraenoic acid, 5,11-dodecadiynoic acid	LMFA01030241, LMFA01030242, LMFA07010871, LMFA01030240, LMFA01030464	C12H16O2	0.547926	0.1	M+NH4	Doped w/Ice, Doped w/o Ice, Std w/Ice, Std w/o Ice	Shared	2E,6E,8E,10E-dodecatetraenoic acid	2E	6E	8E	10E-dodecatetraenoic acid	-	-	-	-	-	-	-	-	-	-	-	-	-
211.094	Doped w/Ice	cis- and trans-Ethyl 2,4-dimethyl-1,3-dioxolane-2-acetate, (+/-)-Ethyl 3-acetoxy-2-methylbutyrate, (+/-)-Methyl 5-acetoxyhexanoate, 3-Methylsubericacid, Azelaic acid	LMFA07010803, LMFA07010695, LMFA07010697, LMFA01030981, LMFA01170054	C9H16O4	0.848505	0.1	M+Na	Doped w/Ice	Unique	cis- and trans-Ethyl 2,4-dimethyl-1,3-dioxolane-2-acetate	cis- and trans-Ethyl 2	4-dimethyl-1	3-dioxolane-2-acetate	Ethyl 2	4-dimethyl-1	3-dioxolane-2-acetate	C9H16O4	188.105	Fatty Acyls	Fatty esters	Short fatty esters	95392	-	HMDB0032200	LMFA07010803	-	GSIXJEIRJVOUFB-UHFFFAOYSA-N	RM0194341
211.133	Doped w/o Ice	(3S,7S)-Jasmonic acid, Isoamyl 2-furonpropionate, Jasmonic acid, (3R,7S)-iso-jasmonic acid, (3S,7R)-iso-jasmonic acid	LMFA02020017, LMFA07010913, LMFA02020001, LMFA02020003, LMFA02020004	C12H18O3	0.296069	0.1	M+H	Doped w/o Ice, Std w/Ice, Std w/o Ice	Shared	(3S,7S)-Jasmonic acid	(3S	7S)-Jasmonic acid	-	-	-	-	-	-	-	-	-	-	-	-	-
211.133	Std w/Ice	(3S,7S)-Jasmonic acid, Isoamyl 2-furonpropionate, Jasmonic acid, (3R,7S)-iso-jasmonic acid, (3S,7R)-iso-jasmonic acid	LMFA02020017, LMFA07010913, LMFA02020001, LMFA02020003, LMFA02020004	C12H18O3	0.209637	0.1	M+H	Doped w/o Ice, Std w/Ice, Std w/o Ice	Shared	(3S,7S)-Jasmonic acid	(3S	7S)-Jasmonic acid	-	-	-	-	-	-	-	-	-	-	-	-	-
211.133	Std w/o Ice	(3S,7S)-Jasmonic acid, Isoamyl 2-furonpropionate, Jasmonic acid, (3R,7S)-iso-jasmonic acid, (3S,7R)-iso-jasmonic acid	LMFA02020017, LMFA07010913, LMFA02020001, LMFA02020003, LMFA02020004	C12H18O3	0.441684	0.1	M+H	Doped w/o Ice, Std w/Ice, Std w/o Ice	Shared	(3S,7S)-Jasmonic acid	(3S	7S)-Jasmonic acid	-	-	-	-	-	-	-	-	-	-	-	-	-
211.169	Doped w/Ice	9-tridecynoic acid, 10-tridecynoic acid, 11-tridecynoic acid, 3-tridecynoic acid, 5-tridecynoic acid, 6-tridecynoic acid, 8-tridecynoic acid, (E)-2-Octenyl 2-methyl-(E)-2-butenoate, (E)-3,7-Dimethyl-2,6-octadienyl propionate, (E)-3,7-Dimethyl-2,7-octadienyl propionate, (Z)-3,7-Dimethyl-2,7-octadienyl propionate, 4-tridecynoic acid, 7-tridecynoic acid, 2-Propenyl cyclohexanebutanoate, Methyl (2E,6…	LMFA01030602, LMFA01030603, LMFA01030604, LMFA01030596, LMFA01030598, LMFA01030599, LMFA01030601, LMFA07010604, LMFA07010614, LMFA07010622, LMFA07010629, LMFA01030597, LMFA01030600, LMFA07010743, LMFA07010930, LMFA07010976, LMFA07011001, LMFA01030244, LMFA01030245, LMFA01030605	C13H22O2	0.331981	0.1	M+H	Doped w/Ice, Doped w/o Ice, Std w/Ice, Std w/o Ice	Shared	9-tridecynoic acid	9-tridecynoic acid	-	-	-	-	-	-	-	-	-	-	-	-	-
211.169	Doped w/o Ice	9-tridecynoic acid, 10-tridecynoic acid, 11-tridecynoic acid, 3-tridecynoic acid, 5-tridecynoic acid, 6-tridecynoic acid, 8-tridecynoic acid, (E)-2-Octenyl 2-methyl-(E)-2-butenoate, (E)-3,7-Dimethyl-2,6-octadienyl propionate, (E)-3,7-Dimethyl-2,7-octadienyl propionate, (Z)-3,7-Dimethyl-2,7-octadienyl propionate, 4-tridecynoic acid, 7-tridecynoic acid, 2-Propenyl cyclohexanebutanoate, Methyl (2E,6…	LMFA01030602, LMFA01030603, LMFA01030604, LMFA01030596, LMFA01030598, LMFA01030599, LMFA01030601, LMFA07010604, LMFA07010614, LMFA07010622, LMFA07010629, LMFA01030597, LMFA01030600, LMFA07010743, LMFA07010930, LMFA07010976, LMFA07011001, LMFA01030244, LMFA01030245, LMFA01030605	C13H22O2	0.736049	0.05	M+H	Doped w/Ice, Doped w/o Ice, Std w/Ice, Std w/o Ice	Shared	9-tridecynoic acid	9-tridecynoic acid	-	-	-	-	-	-	-	-	-	-	-	-	-
211.169	Std w/Ice	9-tridecynoic acid, 10-tridecynoic acid, 11-tridecynoic acid, 3-tridecynoic acid, 5-tridecynoic acid, 6-tridecynoic acid, 8-tridecynoic acid, (E)-2-Octenyl 2-methyl-(E)-2-butenoate, (E)-3,7-Dimethyl-2,6-octadienyl propionate, (E)-3,7-Dimethyl-2,7-octadienyl propionate, (Z)-3,7-Dimethyl-2,7-octadienyl propionate, 4-tridecynoic acid, 7-tridecynoic acid, 2-Propenyl cyclohexanebutanoate, Methyl (2E,6…	LMFA01030602, LMFA01030603, LMFA01030604, LMFA01030596, LMFA01030598, LMFA01030599, LMFA01030601, LMFA07010604, LMFA07010614, LMFA07010622, LMFA07010629, LMFA01030597, LMFA01030600, LMFA07010743, LMFA07010930, LMFA07010976, LMFA07011001, LMFA01030244, LMFA01030245, LMFA01030605	C13H22O2	0.435711	0.1	M+H	Doped w/Ice, Doped w/o Ice, Std w/Ice, Std w/o Ice	Shared	9-tridecynoic acid	9-tridecynoic acid	-	-	-	-	-	-	-	-	-	-	-	-	-
211.169	Std w/o Ice	9-tridecynoic acid, 10-tridecynoic acid, 11-tridecynoic acid, 3-tridecynoic acid, 5-tridecynoic acid, 6-tridecynoic acid, 8-tridecynoic acid, (E)-2-Octenyl 2-methyl-(E)-2-butenoate, (E)-3,7-Dimethyl-2,6-octadienyl propionate, (E)-3,7-Dimethyl-2,7-octadienyl propionate, (Z)-3,7-Dimethyl-2,7-octadienyl propionate, 4-tridecynoic acid, 7-tridecynoic acid, 2-Propenyl cyclohexanebutanoate, Methyl (2E,6…	LMFA01030602, LMFA01030603, LMFA01030604, LMFA01030596, LMFA01030598, LMFA01030599, LMFA01030601, LMFA07010604, LMFA07010614, LMFA07010622, LMFA07010629, LMFA01030597, LMFA01030600, LMFA07010743, LMFA07010930, LMFA07010976, LMFA07011001, LMFA01030244, LMFA01030245, LMFA01030605	C13H22O2	0.681178	0.05	M+H	Doped w/Ice, Doped w/o Ice, Std w/Ice, Std w/o Ice	Shared	9-tridecynoic acid	9-tridecynoic acid	-	-	-	-	-	-	-	-	-	-	-	-	-
212.092	Doped w/Ice	2E,4E,6E,8E-Decatetraenedioic acid, 2E,4E,6Z,8Z-Decatetraenedioic acid, 2E,4Z,6Z,8Z-Decatetraenedioic acid	LMFA01170005, LMFA01170003, LMFA01170004	C10H10O4	0.3076	0.1	M+NH4	Doped w/Ice, Doped w/o Ice, Std w/o Ice	Shared	2E,4E,6E,8E-Decatetraenedioic acid	2E	4E	6E	8E-Decatetraenedioic acid	-	-	-	-	-	-	-	-	-	-	-	-	-
212.092	Doped w/o Ice	2E,4E,6E,8E-Decatetraenedioic acid, 2E,4E,6Z,8Z-Decatetraenedioic acid, 2E,4Z,6Z,8Z-Decatetraenedioic acid	LMFA01170005, LMFA01170003, LMFA01170004	C10H10O4	0.344198	0.1	M+NH4	Doped w/Ice, Doped w/o Ice, Std w/o Ice	Shared	2E,4E,6E,8E-Decatetraenedioic acid	2E	4E	6E	8E-Decatetraenedioic acid	-	-	-	-	-	-	-	-	-	-	-	-	-
212.092	Std w/o Ice	2E,4E,6E,8E-Decatetraenedioic acid, 2E,4E,6Z,8Z-Decatetraenedioic acid, 2E,4Z,6Z,8Z-Decatetraenedioic acid	LMFA01170005, LMFA01170003, LMFA01170004	C10H10O4	0.20357	0.1	M+NH4	Doped w/Ice, Doped w/o Ice, Std w/o Ice	Shared	2E,4E,6E,8E-Decatetraenedioic acid	2E	4E	6E	8E-Decatetraenedioic acid	-	-	-	-	-	-	-	-	-	-	-	-	-
212.201	Doped w/Ice	6,10-Dimethyl-5(E),9-undecadien-2-one	LMFA11000696	C13H22O	0.63156	0.1	M+NH4	Doped w/Ice	Unique	6,10-Dimethyl-5(E),9-undecadien-2-one	6	10-Dimethyl-5(E)	9-undecadien-2-one	Geranyl acetone	C13H22O	194.167	Prenol Lipids	Isoprenoids	C10 isoprenoids	1549778	67206	-	LMFA11000696	-	HNZUNIKWNYHEJJ-FMIVXFBMSA-N	RM0186788
213.149	Doped w/o Ice	8-oxo-3,7-Dimethyl-6E-octenyl acetate, (-)-9,10-dihydrojasmonic acid, 12-hydroxy-3Z,6Z-dodecadienoic acid, 12-oxo-10Z-dodecenoic acid, 10-Hydroxy-3,7-dimethyl-2E,6E-decadienoic acid, 7-oxo-11-Dodecenoic acid, (+)-7-epi--9,10-dihydrojasmonic acid, (-)-7-epi--9,10-dihydrojasmonic acid, (+)-cucurbic acid, (+)-9,10-dihydrojasmonic acid, 8-Hydroxy-4,8-dimethyl-4E,9-decadienoic acid, Traumatin, 12-oxo-…	LMFA07010190, LMFA02020204, LMFA01050171, LMFA01060094, LMFA01030787, LMFA01060182, LMFA02020005, LMFA02020006, LMFA02020013, LMFA02020205, LMFA01050373, LMFA01060093, LMFA01060167	C12H20O3	0.35695	0.05	M+H	Doped w/o Ice, Std w/Ice, Std w/o Ice	Shared	8-oxo-3,7-Dimethyl-6E-octenyl acetate	8-oxo-3	7-Dimethyl-6E-octenyl acetate	-	-	-	-	-	-	-	-	-	-	-	-	-
213.149	Std w/Ice	8-oxo-3,7-Dimethyl-6E-octenyl acetate, (-)-9,10-dihydrojasmonic acid, 12-hydroxy-3Z,6Z-dodecadienoic acid, 12-oxo-10Z-dodecenoic acid, 10-Hydroxy-3,7-dimethyl-2E,6E-decadienoic acid, 7-oxo-11-Dodecenoic acid, (+)-7-epi--9,10-dihydrojasmonic acid, (-)-7-epi--9,10-dihydrojasmonic acid, (+)-cucurbic acid, (+)-9,10-dihydrojasmonic acid, 8-Hydroxy-4,8-dimethyl-4E,9-decadienoic acid, Traumatin, 12-oxo-…	LMFA07010190, LMFA02020204, LMFA01050171, LMFA01060094, LMFA01030787, LMFA01060182, LMFA02020005, LMFA02020006, LMFA02020013, LMFA02020205, LMFA01050373, LMFA01060093, LMFA01060167	C12H20O3	0.270762	0.1	M+H	Doped w/o Ice, Std w/Ice, Std w/o Ice	Shared	8-oxo-3,7-Dimethyl-6E-octenyl acetate	8-oxo-3	7-Dimethyl-6E-octenyl acetate	-	-	-	-	-	-	-	-	-	-	-	-	-
213.149	Std w/o Ice	8-oxo-3,7-Dimethyl-6E-octenyl acetate, (-)-9,10-dihydrojasmonic acid, 12-hydroxy-3Z,6Z-dodecadienoic acid, 12-oxo-10Z-dodecenoic acid, 10-Hydroxy-3,7-dimethyl-2E,6E-decadienoic acid, 7-oxo-11-Dodecenoic acid, (+)-7-epi--9,10-dihydrojasmonic acid, (-)-7-epi--9,10-dihydrojasmonic acid, (+)-cucurbic acid, (+)-9,10-dihydrojasmonic acid, 8-Hydroxy-4,8-dimethyl-4E,9-decadienoic acid, Traumatin, 12-oxo-…	LMFA07010190, LMFA02020204, LMFA01050171, LMFA01060094, LMFA01030787, LMFA01060182, LMFA02020005, LMFA02020006, LMFA02020013, LMFA02020205, LMFA01050373, LMFA01060093, LMFA01060167	C12H20O3	0.455048	0.1	M+H	Doped w/o Ice, Std w/Ice, Std w/o Ice	Shared	8-oxo-3,7-Dimethyl-6E-octenyl acetate	8-oxo-3	7-Dimethyl-6E-octenyl acetate	-	-	-	-	-	-	-	-	-	-	-	-	-
213.185	Doped w/Ice	2-methylene dodecanoic acid, Isotridecenoic acid, 13:1(8), 9E-Undecenyl acetate, 9Z-Undecenyl acetate, 8-Methyl-2-propyl-1,7-dioxaspiro[5.5]undecane, 7-Butyl-2-methyl-1,6-dioxaspiro[4.5]decane, 2,7-Dipropyl-1,6-dioxaspiro[4.4]nonane, 7-Ethylundecane-4,6-dione, 7-tridecenoic acid, 3,4-methylenedodecanoic acid, Ethyl 10-undecenoate, Methyl (E)-2-dodecenoate, Rhodinyl propionate, 5-Ethylundecane-2,4…	LMFA01020143, LMFA01030045, LMFA01030892, LMFA07010214, LMFA07010218, LMPK09000035, LMPK09000034, LMPK09000033, LMFA12000256, LMFA01030595, LMFA01140052, LMFA07010850, LMFA07010931, LMFA07011016, LMFA12000253, LMFA07010213, LMFA07010215, LMFA07010216, LMFA07010217, LMFA07010219, LMFA07010535, LMFA07010610, LMFA07010820, LMFA01020107, LMFA01030044, LMFA01030046	C13H24O2	0.217944	0.1	M+H	Doped w/Ice, Doped w/o Ice, Std w/Ice, Std w/o Ice	Shared	2-methylene dodecanoic acid	2-methylene dodecanoic acid	-	-	-	-	-	-	-	-	-	-	-	-	-
213.185	Doped w/o Ice	2-methylene dodecanoic acid, Isotridecenoic acid, 13:1(8), 9E-Undecenyl acetate, 9Z-Undecenyl acetate, 8-Methyl-2-propyl-1,7-dioxaspiro[5.5]undecane, 7-Butyl-2-methyl-1,6-dioxaspiro[4.5]decane, 2,7-Dipropyl-1,6-dioxaspiro[4.4]nonane, 7-Ethylundecane-4,6-dione, 7-tridecenoic acid, 3,4-methylenedodecanoic acid, Ethyl 10-undecenoate, Methyl (E)-2-dodecenoate, Rhodinyl propionate, 5-Ethylundecane-2,4…	LMFA01020143, LMFA01030045, LMFA01030892, LMFA07010214, LMFA07010218, LMPK09000035, LMPK09000034, LMPK09000033, LMFA12000256, LMFA01030595, LMFA01140052, LMFA07010850, LMFA07010931, LMFA07011016, LMFA12000253, LMFA07010213, LMFA07010215, LMFA07010216, LMFA07010217, LMFA07010219, LMFA07010535, LMFA07010610, LMFA07010820, LMFA01020107, LMFA01030044, LMFA01030046	C13H24O2	0.61511	0.05	M+H	Doped w/Ice, Doped w/o Ice, Std w/Ice, Std w/o Ice	Shared	2-methylene dodecanoic acid	2-methylene dodecanoic acid	-	-	-	-	-	-	-	-	-	-	-	-	-
213.185	Std w/Ice	2-methylene dodecanoic acid, Isotridecenoic acid, 13:1(8), 9E-Undecenyl acetate, 9Z-Undecenyl acetate, 8-Methyl-2-propyl-1,7-dioxaspiro[5.5]undecane, 7-Butyl-2-methyl-1,6-dioxaspiro[4.5]decane, 2,7-Dipropyl-1,6-dioxaspiro[4.4]nonane, 7-Ethylundecane-4,6-dione, 7-tridecenoic acid, 3,4-methylenedodecanoic acid, Ethyl 10-undecenoate, Methyl (E)-2-dodecenoate, Rhodinyl propionate, 5-Ethylundecane-2,4…	LMFA01020143, LMFA01030045, LMFA01030892, LMFA07010214, LMFA07010218, LMPK09000035, LMPK09000034, LMPK09000033, LMFA12000256, LMFA01030595, LMFA01140052, LMFA07010850, LMFA07010931, LMFA07011016, LMFA12000253, LMFA07010213, LMFA07010215, LMFA07010216, LMFA07010217, LMFA07010219, LMFA07010535, LMFA07010610, LMFA07010820, LMFA01020107, LMFA01030044, LMFA01030046	C13H24O2	0.262396	0.1	M+H	Doped w/Ice, Doped w/o Ice, Std w/Ice, Std w/o Ice	Shared	2-methylene dodecanoic acid	2-methylene dodecanoic acid	-	-	-	-	-	-	-	-	-	-	-	-	-
213.185	Std w/o Ice	2-methylene dodecanoic acid, Isotridecenoic acid, 13:1(8), 9E-Undecenyl acetate, 9Z-Undecenyl acetate, 8-Methyl-2-propyl-1,7-dioxaspiro[5.5]undecane, 7-Butyl-2-methyl-1,6-dioxaspiro[4.5]decane, 2,7-Dipropyl-1,6-dioxaspiro[4.4]nonane, 7-Ethylundecane-4,6-dione, 7-tridecenoic acid, 3,4-methylenedodecanoic acid, Ethyl 10-undecenoate, Methyl (E)-2-dodecenoate, Rhodinyl propionate, 5-Ethylundecane-2,4…	LMFA01020143, LMFA01030045, LMFA01030892, LMFA07010214, LMFA07010218, LMPK09000035, LMPK09000034, LMPK09000033, LMFA12000256, LMFA01030595, LMFA01140052, LMFA07010850, LMFA07010931, LMFA07011016, LMFA12000253, LMFA07010213, LMFA07010215, LMFA07010216, LMFA07010217, LMFA07010219, LMFA07010535, LMFA07010610, LMFA07010820, LMFA01020107, LMFA01030044, LMFA01030046	C13H24O2	0.52504	0.05	M+H	Doped w/Ice, Doped w/o Ice, Std w/Ice, Std w/o Ice	Shared	2-methylene dodecanoic acid	2-methylene dodecanoic acid	-	-	-	-	-	-	-	-	-	-	-	-	-
214.216	Doped w/Ice	4Z-Tridecenal, 2-tridecenal, 12-Tridecen-2-one, 3E-Tridecen-2-one, (Z)-4-Dodecenal, 6-Tridecen-2-one, 7-Tridecen-2-one, 5-Ethyl-2E-undecen-4-one, 7-Ethyl-4E-undecen-6-one; Tridecanamide	LMFA06000170, LMFA06000075, LMFA12000167, LMFA12000168, LMFA06000256, LMFA12000169, LMFA12000170, LMFA12000250, LMFA12000254; LMFA08010012	C13H24O; C13H27NO	0.333217	0.1	M+NH4	Doped w/Ice	Unique	4Z-Tridecenal	4Z-Tridecenal	-	-	-	-	-	-	-	-	-	-	-	-	-
214.253	Doped w/Ice	1-Tetradecene, 2,6-Dimethyl-2-dodecene, 6Z-Tetradecene, 7Z-Tetradecene, 3-Tetradecene	LMFA11000329, LMFA11000338, LMFA11000089, LMFA11000100, LMFA11000411	C14H28	0.723628	0.05	M+NH4	Doped w/Ice, Doped w/o Ice, Std w/Ice, Std w/o Ice	Shared	1-Tetradecene	1-Tetradecene	1-Tetradecene	C14H28	196.219	Fatty Acyls	Hydrocarbons	Hydrocarbons	14260	77505	HMDB0061834	LMFA11000329	-	HFDVRLIODXPAHB-UHFFFAOYSA-N	RM0149893
214.253	Doped w/o Ice	1-Tetradecene, 2,6-Dimethyl-2-dodecene, 6Z-Tetradecene, 7Z-Tetradecene, 3-Tetradecene	LMFA11000329, LMFA11000338, LMFA11000089, LMFA11000100, LMFA11000411	C14H28	0.793246	0.05	M+NH4	Doped w/Ice, Doped w/o Ice, Std w/Ice, Std w/o Ice	Shared	1-Tetradecene	1-Tetradecene	1-Tetradecene	C14H28	196.219	Fatty Acyls	Hydrocarbons	Hydrocarbons	14260	77505	HMDB0061834	LMFA11000329	-	HFDVRLIODXPAHB-UHFFFAOYSA-N	RM0149893
214.253	Std w/Ice	1-Tetradecene, 2,6-Dimethyl-2-dodecene, 6Z-Tetradecene, 7Z-Tetradecene, 3-Tetradecene	LMFA11000329, LMFA11000338, LMFA11000089, LMFA11000100, LMFA11000411	C14H28	0.466164	0.1	M+NH4	Doped w/Ice, Doped w/o Ice, Std w/Ice, Std w/o Ice	Shared	1-Tetradecene	1-Tetradecene	1-Tetradecene	C14H28	196.219	Fatty Acyls	Hydrocarbons	Hydrocarbons	14260	77505	HMDB0061834	LMFA11000329	-	HFDVRLIODXPAHB-UHFFFAOYSA-N	RM0149893
214.253	Std w/o Ice	1-Tetradecene, 2,6-Dimethyl-2-dodecene, 6Z-Tetradecene, 7Z-Tetradecene, 3-Tetradecene	LMFA11000329, LMFA11000338, LMFA11000089, LMFA11000100, LMFA11000411	C14H28	0.6157	0.05	M+NH4	Doped w/Ice, Doped w/o Ice, Std w/Ice, Std w/o Ice	Shared	1-Tetradecene	1-Tetradecene	1-Tetradecene	C14H28	196.219	Fatty Acyls	Hydrocarbons	Hydrocarbons	14260	77505	HMDB0061834	LMFA11000329	-	HFDVRLIODXPAHB-UHFFFAOYSA-N	RM0149893
215.164	Doped w/o Ice	4-keto lauric acid, 9-keto lauric acid, 6-hydroxy-4-dodecanolide, 12-hydroxy-10-dodecenoic acid, 10-hydroxy-11-dodecenoic acid, 12-hydroxy-3Z-dodecenoic acid, 3R-hydroxy-5Z-dodecenoic acid, 12-oxo-dodecanoic acid, 5-Oxododecanoic acid, 7-Oxododecanoic acid, 11-oxo-dodecanoic acid, 2-oxo-dodecanoic acid, 3-oxo-dodecanoic acid	LMFA01060039, LMFA01060040, LMFA07040043, LMFA01050168, LMFA01050169, LMFA01050170, LMFA01050254, LMFA01060089, LMFA01060183, LMFA01060184, LMFA01060088, LMFA01060090, LMFA01060091	C12H22O3	0.587793	0.05	M+H	Doped w/o Ice, Std w/o Ice	Shared	4-keto lauric acid	4-keto lauric acid	-	-	-	-	-	-	-	-	-	-	-	-	-
215.164	Std w/o Ice	4-keto lauric acid, 9-keto lauric acid, 6-hydroxy-4-dodecanolide, 12-hydroxy-10-dodecenoic acid, 10-hydroxy-11-dodecenoic acid, 12-hydroxy-3Z-dodecenoic acid, 3R-hydroxy-5Z-dodecenoic acid, 12-oxo-dodecanoic acid, 5-Oxododecanoic acid, 7-Oxododecanoic acid, 11-oxo-dodecanoic acid, 2-oxo-dodecanoic acid, 3-oxo-dodecanoic acid	LMFA01060039, LMFA01060040, LMFA07040043, LMFA01050168, LMFA01050169, LMFA01050170, LMFA01050254, LMFA01060089, LMFA01060183, LMFA01060184, LMFA01060088, LMFA01060090, LMFA01060091	C12H22O3	0.389892	0.1	M+H	Doped w/o Ice, Std w/o Ice	Shared	4-keto lauric acid	4-keto lauric acid	-	-	-	-	-	-	-	-	-	-	-	-	-
217.159	Doped w/o Ice	iso-Debromo-laurinterol, 10-Hydroxy-isolaurene, Furodysin, Furodysinin, (+)-Anhydro-beta-rotunol, Mutisianthol	LMPR0103150001, LMPR0103170001, LMPR0103630001, LMPR0103630002, LMPR0103650002, LMPR0103360001	C15H20O	0.301938	0.1	M+H	Doped w/o Ice, Std w/Ice, Std w/o Ice	Shared	iso-Debromo-laurinterol	iso-Debromo-laurinterol	-	-	-	-	-	-	-	-	-	-	-	-	-
217.159	Std w/Ice	iso-Debromo-laurinterol, 10-Hydroxy-isolaurene, Furodysin, Furodysinin, (+)-Anhydro-beta-rotunol, Mutisianthol	LMPR0103150001, LMPR0103170001, LMPR0103630001, LMPR0103630002, LMPR0103650002, LMPR0103360001	C15H20O	0.317377	0.1	M+H	Doped w/o Ice, Std w/Ice, Std w/o Ice	Shared	iso-Debromo-laurinterol	iso-Debromo-laurinterol	-	-	-	-	-	-	-	-	-	-	-	-	-
217.159	Std w/o Ice	iso-Debromo-laurinterol, 10-Hydroxy-isolaurene, Furodysin, Furodysinin, (+)-Anhydro-beta-rotunol, Mutisianthol	LMPR0103150001, LMPR0103170001, LMPR0103630001, LMPR0103630002, LMPR0103650002, LMPR0103360001	C15H20O	0.325653	0.1	M+H	Doped w/o Ice, Std w/Ice, Std w/o Ice	Shared	iso-Debromo-laurinterol	iso-Debromo-laurinterol	-	-	-	-	-	-	-	-	-	-	-	-	-
217.195	Doped w/Ice	(+)-Vulgraon B	LMPR0103490003	C16H24	0.397438	0.1	M+H	Doped w/Ice, Std w/Ice, Std w/o Ice	Shared	(+)-Vulgraon B	(+)-Vulgraon B	-	-	-	-	-	-	-	-	-	-	-	-	-
217.195	Std w/Ice	(+)-Vulgraon B	LMPR0103490003	C16H24	0.556093	0.05	M+H	Doped w/Ice, Std w/Ice, Std w/o Ice	Shared	(+)-Vulgraon B	(+)-Vulgraon B	-	-	-	-	-	-	-	-	-	-	-	-	-
217.195	Std w/o Ice	(+)-Vulgraon B	LMPR0103490003	C16H24	0.219996	0.1	M+H	Doped w/Ice, Std w/Ice, Std w/o Ice	Shared	(+)-Vulgraon B	(+)-Vulgraon B	-	-	-	-	-	-	-	-	-	-	-	-	-
218.118	Doped w/o Ice	Safynol	LMFA05000697	C13H12O2	0.692986	0.05	M+NH4	Doped w/o Ice, Std w/o Ice	Shared	Safynol	Safynol	-	-	-	-	-	-	-	-	-	-	-	-	-
218.118	Std w/o Ice	Safynol	LMFA05000697	C13H12O2	0.580734	0.1	M+NH4	Doped w/o Ice, Std w/o Ice	Shared	Safynol	Safynol	-	-	-	-	-	-	-	-	-	-	-	-	-
218.212	Doped w/Ice	octyl 2-methyl-propionyl, 2-Heptyl butyrate, Decyl acetate, ethyl decanoate, 2-methyl-undecanoic acid, 4-methyl-undecanoic acid, 6-methyl-undecanoic acid, 8-methyl-undecanoic acid, Lauric acid, Lauric acid(d3), Isolauric acid, octyl butyrate, Pentyl heptanoate, hexyl hexanoate, Isopropyl nonanoate, 3R-methyl-undecanoic acid, 3-methyl-undecanoic acid, 5-methyl-undecanoic acid, 9-methyl-undecanoic …	LMFA07010504, LMFA07010715, LMFA07010212, LMFA07010455, LMFA01020053, LMFA01020055, LMFA01020057, LMFA01020058, LMFA01010012, LMFA01010043, LMFA01020004, LMFA07010420, LMFA07010991, LMFA07010438, LMFA07010923, LMFA01020156, LMFA01020054, LMFA01020056, LMFA01020059	C12H24O2	0.985819	0.05	M+NH4	Doped w/Ice	Unique	octyl 2-methyl-propionyl	octyl 2-methyl-propionyl	-	-	-	-	-	-	-	-	-	-	-	-	-
219.159	Doped w/Ice	9,9-dimethoxy-nonanoic acid	LMFA01080019	C11H22O4	0.291419	0.1	M+H	Doped w/Ice	Unique	9,9-dimethoxy-nonanoic acid	9	9-dimethoxy-nonanoic acid	-	-	-	-	-	-	-	-	-	-	-	-	-
219.174	Doped w/o Ice	Valerenal, 4(15),7(11)-Oppositadien-12-al, beta-Elemenone, Kissoones A, 6,8,10,12-pentadecatetraenal, (-)-Solavetivone, (+)-4-Isocedren-15-al, 3-Gymnomitren-15-al, (+)-8-hydroxycalamenene, (+)-3,7(11)-Acoradiene, albaflavenone, Pentalen-13-al, (+)-Arnicenone	LMPR0103040001, LMPR0103210001, LMPR0103080001, LMPR0103100002, LMFA06000087, LMPR0103650001, LMPR0103690004, LMPR0103880002, LMPR0103330006, LMPR0103660002, LMPR0103700006, LMPR0103740001, LMPR0103760001	C15H22O	0.675333	0.05	M+H	Doped w/o Ice, Std w/o Ice	Shared	Valerenal	Valerenal	Valerenal	C15H22O	218.167	Prenol Lipids	Isoprenoids	C15 isoprenoids	6440942	166676	HMDB0035786	LMPR0103040001	-	RJZWGDPBGWGJNU-MTXIQXFFSA-N	RM0135338
219.174	Std w/o Ice	Valerenal, 4(15),7(11)-Oppositadien-12-al, beta-Elemenone, Kissoones A, 6,8,10,12-pentadecatetraenal, (-)-Solavetivone, (+)-4-Isocedren-15-al, 3-Gymnomitren-15-al, (+)-8-hydroxycalamenene, (+)-3,7(11)-Acoradiene, albaflavenone, Pentalen-13-al, (+)-Arnicenone	LMPR0103040001, LMPR0103210001, LMPR0103080001, LMPR0103100002, LMFA06000087, LMPR0103650001, LMPR0103690004, LMPR0103880002, LMPR0103330006, LMPR0103660002, LMPR0103700006, LMPR0103740001, LMPR0103760001	C15H22O	0.619364	0.05	M+H	Doped w/o Ice, Std w/o Ice	Shared	Valerenal	Valerenal	Valerenal	C15H22O	218.167	Prenol Lipids	Isoprenoids	C15 isoprenoids	6440942	166676	HMDB0035786	LMPR0103040001	-	RJZWGDPBGWGJNU-MTXIQXFFSA-N	RM0135338
219.211	Doped w/Ice	2,6,10-Trimethyl-(E,E)-2,6,10,12-tridecatetraene, 7-Ethyl-3,11-dimethyldodeca-1,3,6,10-tetraene	LMFA11000335, LMFA11000501	C16H26	0.578084	0.1	M+H	Doped w/Ice, Doped w/o Ice, Std w/Ice, Std w/o Ice	Shared	2,6,10-Trimethyl-(E,E)-2,6,10,12-tridecatetraene	2	6	10-Trimethyl-(E	E)-2	6	10	12-tridecatetraene	-	-	-	-	-	-	-	-	-	-	-	-	-
219.211	Doped w/o Ice	2,6,10-Trimethyl-(E,E)-2,6,10,12-tridecatetraene, 7-Ethyl-3,11-dimethyldodeca-1,3,6,10-tetraene	LMFA11000335, LMFA11000501	C16H26	0.288199	0.1	M+H	Doped w/Ice, Doped w/o Ice, Std w/Ice, Std w/o Ice	Shared	2,6,10-Trimethyl-(E,E)-2,6,10,12-tridecatetraene	2	6	10-Trimethyl-(E	E)-2	6	10	12-tridecatetraene	-	-	-	-	-	-	-	-	-	-	-	-	-
219.211	Std w/Ice	2,6,10-Trimethyl-(E,E)-2,6,10,12-tridecatetraene, 7-Ethyl-3,11-dimethyldodeca-1,3,6,10-tetraene	LMFA11000335, LMFA11000501	C16H26	0.683607	0.05	M+H	Doped w/Ice, Doped w/o Ice, Std w/Ice, Std w/o Ice	Shared	2,6,10-Trimethyl-(E,E)-2,6,10,12-tridecatetraene	2	6	10-Trimethyl-(E	E)-2	6	10	12-tridecatetraene	-	-	-	-	-	-	-	-	-	-	-	-	-
219.211	Std w/o Ice	2,6,10-Trimethyl-(E,E)-2,6,10,12-tridecatetraene, 7-Ethyl-3,11-dimethyldodeca-1,3,6,10-tetraene	LMFA11000335, LMFA11000501	C16H26	0.33022	0.1	M+H	Doped w/Ice, Doped w/o Ice, Std w/Ice, Std w/o Ice	Shared	2,6,10-Trimethyl-(E,E)-2,6,10,12-tridecatetraene	2	6	10-Trimethyl-(E	E)-2	6	10	12-tridecatetraene	-	-	-	-	-	-	-	-	-	-	-	-	-
221.154	Doped w/Ice	Tetradecan-7,9-diynoic acid, 13-Tetradecene-1,3-diyne-6,7-diol, rosafluine	LMFA01031094, LMFA05000589, LMFA05000696	C14H20O2	0.573235	0.1	M+H	Doped w/Ice, Doped w/o Ice, Std w/Ice, Std w/o Ice	Shared	Tetradecan-7,9-diynoic acid	Tetradecan-7	9-diynoic acid	-	-	-	-	-	-	-	-	-	-	-	-	-
221.154	Doped w/o Ice	Tetradecan-7,9-diynoic acid, 13-Tetradecene-1,3-diyne-6,7-diol, rosafluine	LMFA01031094, LMFA05000589, LMFA05000696	C14H20O2	0.69082	0.05	M+H	Doped w/Ice, Doped w/o Ice, Std w/Ice, Std w/o Ice	Shared	Tetradecan-7,9-diynoic acid	Tetradecan-7	9-diynoic acid	-	-	-	-	-	-	-	-	-	-	-	-	-
221.154	Std w/Ice	Tetradecan-7,9-diynoic acid, 13-Tetradecene-1,3-diyne-6,7-diol, rosafluine	LMFA01031094, LMFA05000589, LMFA05000696	C14H20O2	0.733086	0.05	M+H	Doped w/Ice, Doped w/o Ice, Std w/Ice, Std w/o Ice	Shared	Tetradecan-7,9-diynoic acid	Tetradecan-7	9-diynoic acid	-	-	-	-	-	-	-	-	-	-	-	-	-
221.154	Std w/o Ice	Tetradecan-7,9-diynoic acid, 13-Tetradecene-1,3-diyne-6,7-diol, rosafluine	LMFA01031094, LMFA05000589, LMFA05000696	C14H20O2	0.606806	0.05	M+H	Doped w/Ice, Doped w/o Ice, Std w/Ice, Std w/o Ice	Shared	Tetradecan-7,9-diynoic acid	Tetradecan-7	9-diynoic acid	-	-	-	-	-	-	-	-	-	-	-	-	-
221.19	Doped w/o Ice	(-)-1(10),11-Eremophiladien-9beta-ol, ent-9-Aristen-8alpha-ol, Nonylphenol, (+)-Bicyclohumulenone, (+)-delta-Cuprenen-4alpha-ol, (+)-8-Drimen-7-one, (-)-4-Acoren-3-one, (2-trans,6-trans)-farnesal, 1beta,10beta-Epoxy-nardosinane, 7(14)-Isodaucen-10-one, (+)-2-Sterpurene-6-ol, (+)-Khusimol, albaflavenol, (5S)-albaflavenol, Suberosanone, alpha-santalol, 3-Copaene-2-ol, 2E,6Z-farnesal, 5-bromo-1-isop…	LMPR0103250001, LMPR0103270002, LMPK15010001, LMPR0103130001, LMPR0103140002, LMPR0103370002, LMPR0103660001, LMPR0103010012, LMPR0103280002, LMPR0103560001, LMPR0103600002, LMPR0103700004, LMPR0103700007, LMPR0103700009, LMPR0103790001, LMPR0103800002, LMPR0103830003, LMPR0103010007, LMPR0103230001, LMPR0103700008, LMPR0103780002, LMPR0103800003, LMPR0103830001, LMPR0103840001	C15H24O	0.239873	0.1	M+H	Doped w/o Ice, Std w/o Ice	Shared	(-)-1(10),11-Eremophiladien-9beta-ol	(-)-1(10)	11-Eremophiladien-9beta-ol	-	-	-	-	-	-	-	-	-	-	-	-	-
221.19	Std w/o Ice	(-)-1(10),11-Eremophiladien-9beta-ol, ent-9-Aristen-8alpha-ol, Nonylphenol, (+)-Bicyclohumulenone, (+)-delta-Cuprenen-4alpha-ol, (+)-8-Drimen-7-one, (-)-4-Acoren-3-one, (2-trans,6-trans)-farnesal, 1beta,10beta-Epoxy-nardosinane, 7(14)-Isodaucen-10-one, (+)-2-Sterpurene-6-ol, (+)-Khusimol, albaflavenol, (5S)-albaflavenol, Suberosanone, alpha-santalol, 3-Copaene-2-ol, 2E,6Z-farnesal, 5-bromo-1-isop…	LMPR0103250001, LMPR0103270002, LMPK15010001, LMPR0103130001, LMPR0103140002, LMPR0103370002, LMPR0103660001, LMPR0103010012, LMPR0103280002, LMPR0103560001, LMPR0103600002, LMPR0103700004, LMPR0103700007, LMPR0103700009, LMPR0103790001, LMPR0103800002, LMPR0103830003, LMPR0103010007, LMPR0103230001, LMPR0103700008, LMPR0103780002, LMPR0103800003, LMPR0103830001, LMPR0103840001	C15H24O	0.228124	0.1	M+H	Doped w/o Ice, Std w/o Ice	Shared	(-)-1(10),11-Eremophiladien-9beta-ol	(-)-1(10)	11-Eremophiladien-9beta-ol	-	-	-	-	-	-	-	-	-	-	-	-	-
221.226	Std w/Ice	4,8,12-Trimethyl-1,3E,7E,11-tridecatetraene, 3,6,9-Hexadecatriene	LMFA11000047, LMFA11000368	C16H28	0.285945	0.1	M+H	Std w/Ice	Unique	4,8,12-Trimethyl-1,3E,7E,11-tridecatetraene	4	8	12-Trimethyl-1	3E	7E	11-tridecatetraene	-	-	-	-	-	-	-	-	-	-	-	-	-
222.183	Doped w/Ice	dodecanamide	LMFA08010001	C12H25NO	0.69677	0.1	M+Na	Doped w/Ice	Unique	dodecanamide	dodecanamide	Dodecanamide	C12H25NO	199.194	Fatty Acyls	Fatty amides	Primary amides	14256	34726	HMDB0251566	LMFA08010001	C13831	ILRSCQWREDREME-UHFFFAOYSA-N	RM0155792
223.096	Doped w/Ice	2E,4E,8E,10E-Dodecatetraenedioic acid	LMFA01170008	C12H14O4	0.433818	0.1	M+H	Doped w/Ice, Doped w/o Ice, Std w/Ice, Std w/o Ice	Shared	2E,4E,8E,10E-Dodecatetraenedioic acid	2E	4E	8E	10E-Dodecatetraenedioic acid	-	-	-	-	-	-	-	-	-	-	-	-	-
223.096	Doped w/o Ice	2E,4E,8E,10E-Dodecatetraenedioic acid	LMFA01170008	C12H14O4	0.70115	0.05	M+H	Doped w/Ice, Doped w/o Ice, Std w/Ice, Std w/o Ice	Shared	2E,4E,8E,10E-Dodecatetraenedioic acid	2E	4E	8E	10E-Dodecatetraenedioic acid	-	-	-	-	-	-	-	-	-	-	-	-	-
223.096	Std w/Ice	2E,4E,8E,10E-Dodecatetraenedioic acid	LMFA01170008	C12H14O4	0.37094	0.1	M+H	Doped w/Ice, Doped w/o Ice, Std w/Ice, Std w/o Ice	Shared	2E,4E,8E,10E-Dodecatetraenedioic acid	2E	4E	8E	10E-Dodecatetraenedioic acid	-	-	-	-	-	-	-	-	-	-	-	-	-
223.096	Std w/o Ice	2E,4E,8E,10E-Dodecatetraenedioic acid	LMFA01170008	C12H14O4	0.557012	0.05	M+H	Doped w/Ice, Doped w/o Ice, Std w/Ice, Std w/o Ice	Shared	2E,4E,8E,10E-Dodecatetraenedioic acid	2E	4E	8E	10E-Dodecatetraenedioic acid	-	-	-	-	-	-	-	-	-	-	-	-	-
223.169	Doped w/Ice	7Z,9E,11-Dodecatrienyl acetate, 7E,9Z,11-Dodecatrienyl acetate, 9Z-Dodecen-7-ynyl acetate, 7E,9E,11-Dodecatrienyl acetate, R-cucujolide V, S-cucujolide V	LMFA07010251, LMFA07010238, LMFA07010247, LMFA07010233, LMFA07040048, LMFA07040049	C14H22O2	0.426328	0.1	M+H	Doped w/Ice, Doped w/o Ice, Std w/Ice, Std w/o Ice	Shared	7Z,9E,11-Dodecatrienyl acetate	7Z	9E	11-Dodecatrienyl acetate	-	-	-	-	-	-	-	-	-	-	-	-	-
223.169	Doped w/o Ice	7Z,9E,11-Dodecatrienyl acetate, 7E,9Z,11-Dodecatrienyl acetate, 9Z-Dodecen-7-ynyl acetate, 7E,9E,11-Dodecatrienyl acetate, R-cucujolide V, S-cucujolide V	LMFA07010251, LMFA07010238, LMFA07010247, LMFA07010233, LMFA07040048, LMFA07040049	C14H22O2	0.76603	0.05	M+H	Doped w/Ice, Doped w/o Ice, Std w/Ice, Std w/o Ice	Shared	7Z,9E,11-Dodecatrienyl acetate	7Z	9E	11-Dodecatrienyl acetate	-	-	-	-	-	-	-	-	-	-	-	-	-
223.169	Std w/Ice	7Z,9E,11-Dodecatrienyl acetate, 7E,9Z,11-Dodecatrienyl acetate, 9Z-Dodecen-7-ynyl acetate, 7E,9E,11-Dodecatrienyl acetate, R-cucujolide V, S-cucujolide V	LMFA07010251, LMFA07010238, LMFA07010247, LMFA07010233, LMFA07040048, LMFA07040049	C14H22O2	0.586956	0.05	M+H	Doped w/Ice, Doped w/o Ice, Std w/Ice, Std w/o Ice	Shared	7Z,9E,11-Dodecatrienyl acetate	7Z	9E	11-Dodecatrienyl acetate	-	-	-	-	-	-	-	-	-	-	-	-	-
223.169	Std w/o Ice	7Z,9E,11-Dodecatrienyl acetate, 7E,9Z,11-Dodecatrienyl acetate, 9Z-Dodecen-7-ynyl acetate, 7E,9E,11-Dodecatrienyl acetate, R-cucujolide V, S-cucujolide V	LMFA07010251, LMFA07010238, LMFA07010247, LMFA07010233, LMFA07040048, LMFA07040049	C14H22O2	0.77488	0.05	M+H	Doped w/Ice, Doped w/o Ice, Std w/Ice, Std w/o Ice	Shared	7Z,9E,11-Dodecatrienyl acetate	7Z	9E	11-Dodecatrienyl acetate	-	-	-	-	-	-	-	-	-	-	-	-	-
223.206	Doped w/o Ice	(-)-alpha-Bisabolol, germacradienol, 5,10-pentadecadienal, 3S,7,11-Trimethyl-6E,10-dodecadienal, (R)-Sesquilavandulol, guaiol, 6-Valerene-11-ol, Himachalane-2-en-6-ol, (+)-2-Himachalen-7-ol, (+)-8-Daucen-5-ol, 3,7,11-Trimethyl-6E,10-dodecadienal, 9E,11Z-Pentadecadienal, 2,4-pentadecadienal, (-)-Drimenol, 2E,6E-farnesol, (-)-Valeranone, 2-Africananol, (-)-Tamariscol, cedrol, (-)-Prezizaanol, Nerol…	LMPR0103060001, LMPR0103090009, LMFA06000086, LMFA06000160, LMPR0103030002, LMPR0103410007, LMPR0103460002, LMPR0103480002, LMPR0103480003, LMPR0103550001, LMFA06000168, LMFA06000191, LMFA06000085, LMPR0103370001, LMPR0103010001, LMPR0103310001, LMPR0103470001, LMPR0103570001, LMPR0103690007, LMPR0103700002, LMPR0103010005, LMPR0103010006, LMPR0103010008, LMPR0103010013, LMPR0103240001, LMPR01036…	C15H26O	0.218878	0.1	M+H	Doped w/o Ice, Std w/o Ice	Shared	(-)-alpha-Bisabolol	(-)-alpha-Bisabolol	alpha-Bisabolol	C15H26O	222.198	Prenol Lipids	Isoprenoids	C15 isoprenoids	442343	125	HMDB0036197	LMPR0103060001	C09621	RGZSQWQPBWRIAQ-CABCVRRESA-N	RM0135342
223.206	Std w/o Ice	(-)-alpha-Bisabolol, germacradienol, 5,10-pentadecadienal, 3S,7,11-Trimethyl-6E,10-dodecadienal, (R)-Sesquilavandulol, guaiol, 6-Valerene-11-ol, Himachalane-2-en-6-ol, (+)-2-Himachalen-7-ol, (+)-8-Daucen-5-ol, 3,7,11-Trimethyl-6E,10-dodecadienal, 9E,11Z-Pentadecadienal, 2,4-pentadecadienal, (-)-Drimenol, 2E,6E-farnesol, (-)-Valeranone, 2-Africananol, (-)-Tamariscol, cedrol, (-)-Prezizaanol, Nerol…	LMPR0103060001, LMPR0103090009, LMFA06000086, LMFA06000160, LMPR0103030002, LMPR0103410007, LMPR0103460002, LMPR0103480002, LMPR0103480003, LMPR0103550001, LMFA06000168, LMFA06000191, LMFA06000085, LMPR0103370001, LMPR0103010001, LMPR0103310001, LMPR0103470001, LMPR0103570001, LMPR0103690007, LMPR0103700002, LMPR0103010005, LMPR0103010006, LMPR0103010008, LMPR0103010013, LMPR0103240001, LMPR01036…	C15H26O	0.342201	0.1	M+H	Doped w/o Ice, Std w/o Ice	Shared	(-)-alpha-Bisabolol	(-)-alpha-Bisabolol	alpha-Bisabolol	C15H26O	222.198	Prenol Lipids	Isoprenoids	C15 isoprenoids	442343	125	HMDB0036197	LMPR0103060001	C09621	RGZSQWQPBWRIAQ-CABCVRRESA-N	RM0135342
224.128	Doped w/o Ice	Cerulenin	LMFA08010013	C12H17NO3	0.216396	0.1	M+H	Doped w/o Ice	Unique	Cerulenin	Cerulenin	Cerulenin	C12H17NO3	223.121	Organic oxygen compounds	Epoxides	Epoxides	5282054	171741	HMDB0015168	LMFA08010013	C12058	GVEZIHKRYBHEFX-ZIMISOLQSA-N	RM0138999
224.201	Doped w/Ice	(E,E)-2,4-Decadienoic isobutylamide; 9Z,11E,13-Tetradecatrienal, (+)-Mayurone	LMFA08020162; LMFA06000182, LMPR0103860002	C14H25NO; C14H22O	0.433166	0.1	M+H	Doped w/Ice	Unique	(E,E)-2,4-Decadienoic isobutylamide	(E	E)-2	4-Decadienoic isobutylamide	-	-	-	-	-	-	-	-	-	-	-	-	-
225.11	Doped w/Ice	Sebacic acid, 9,10-dihydroxy-2-decenoic acid, 2,6-Dimethyl-1,8-octanedioic acid, R-2-Hydroxy-3-methylbutanoic acid 3-Methylbutanoyl	LMFA01170006, LMFA01050428, LMFA01170129, LMFA07011009	C10H18O4	0.807883	0.1	M+Na	Doped w/Ice	Unique	Sebacic acid	Sebacic acid	Sebacic acid	C10H18O4	202.12	Fatty Acyls	Fatty acids	Dicarboxylic acids	5192	41865	HMDB0000792	LMFA01170006	C08277	CXMXRPHRNRROMY-UHFFFAOYSA-N	RM0153047
225.149	Doped w/o Ice	11-hydroxy-4-methyl-2E,4E,6E-dodecatrienoic acid, methyl (+)-7-isojasmonate, 13-Oxo-9,11-tridecadienoic acid, Methyl jasmonate, Furfuryl octanoate	LMFA01020413, LMFA02020016, LMFA01060202, LMFA02020010, LMFA07010891	C13H20O3	0.310618	0.1	M+H	Doped w/o Ice, Std w/o Ice	Shared	11-hydroxy-4-methyl-2E,4E,6E-dodecatrienoic acid	11-hydroxy-4-methyl-2E	4E	6E-dodecatrienoic acid	-	-	-	-	-	-	-	-	-	-	-	-	-
225.149	Std w/o Ice	11-hydroxy-4-methyl-2E,4E,6E-dodecatrienoic acid, methyl (+)-7-isojasmonate, 13-Oxo-9,11-tridecadienoic acid, Methyl jasmonate, Furfuryl octanoate	LMFA01020413, LMFA02020016, LMFA01060202, LMFA02020010, LMFA07010891	C13H20O3	0.305619	0.1	M+H	Doped w/o Ice, Std w/o Ice	Shared	11-hydroxy-4-methyl-2E,4E,6E-dodecatrienoic acid	11-hydroxy-4-methyl-2E	4E	6E-dodecatrienoic acid	-	-	-	-	-	-	-	-	-	-	-	-	-
225.185	Doped w/o Ice	2E,4E-tetradecadienoic acid, 3Z,5Z-tetradecadienoic acid, 5,8-tetradecadienoic acid, Allyl undecylenate, 14:2(6,9), 8Z,10E-Dodecadienyl acetate, 7E,9Z-Dodecadienyl acetate, 8E,10Z-Dodecadienyl acetate, 9Z,11-Dodecadienyl acetate, R-cucujolide III, 7Z,9Z-Dodecadienyl acetate, 8Z,10Z-Dodecadienyl acetate, 5E,7Z-Dodecadienyl acetate, 3Z,5E-Dodecadienyl acetate, 5Z,7E-Dodecadienyl acetate, 7Z,9E-Dode…	LMFA01030252, LMFA01030255, LMFA01030256, LMFA07010780, LMFA01030897, LMFA07010253, LMFA07010239, LMFA07010240, LMFA07010246, LMFA07040047, LMFA07010256, LMFA07010257, LMFA07010237, LMFA07010249, LMFA07010250, LMFA07010252, LMFA07010255, LMFA06000188, LMFA07010232, LMFA07010235, LMFA01030588, LMFA01030593, LMFA01030594, LMFA01030789, LMFA07010895, LMFA07010590, LMFA07010626, LMFA07040046, LMFA070…	C14H24O2	0.394394	0.05	M+H	Doped w/o Ice, Std w/Ice, Std w/o Ice	Shared	2E,4E-tetradecadienoic acid	2E	4E-tetradecadienoic acid	-	-	-	-	-	-	-	-	-	-	-	-	-
225.185	Std w/Ice	2E,4E-tetradecadienoic acid, 3Z,5Z-tetradecadienoic acid, 5,8-tetradecadienoic acid, Allyl undecylenate, 14:2(6,9), 8Z,10E-Dodecadienyl acetate, 7E,9Z-Dodecadienyl acetate, 8E,10Z-Dodecadienyl acetate, 9Z,11-Dodecadienyl acetate, R-cucujolide III, 7Z,9Z-Dodecadienyl acetate, 8Z,10Z-Dodecadienyl acetate, 5E,7Z-Dodecadienyl acetate, 3Z,5E-Dodecadienyl acetate, 5Z,7E-Dodecadienyl acetate, 7Z,9E-Dode…	LMFA01030252, LMFA01030255, LMFA01030256, LMFA07010780, LMFA01030897, LMFA07010253, LMFA07010239, LMFA07010240, LMFA07010246, LMFA07040047, LMFA07010256, LMFA07010257, LMFA07010237, LMFA07010249, LMFA07010250, LMFA07010252, LMFA07010255, LMFA06000188, LMFA07010232, LMFA07010235, LMFA01030588, LMFA01030593, LMFA01030594, LMFA01030789, LMFA07010895, LMFA07010590, LMFA07010626, LMFA07040046, LMFA070…	C14H24O2	0.222908	0.1	M+H	Doped w/o Ice, Std w/Ice, Std w/o Ice	Shared	2E,4E-tetradecadienoic acid	2E	4E-tetradecadienoic acid	-	-	-	-	-	-	-	-	-	-	-	-	-
225.185	Std w/o Ice	2E,4E-tetradecadienoic acid, 3Z,5Z-tetradecadienoic acid, 5,8-tetradecadienoic acid, Allyl undecylenate, 14:2(6,9), 8Z,10E-Dodecadienyl acetate, 7E,9Z-Dodecadienyl acetate, 8E,10Z-Dodecadienyl acetate, 9Z,11-Dodecadienyl acetate, R-cucujolide III, 7Z,9Z-Dodecadienyl acetate, 8Z,10Z-Dodecadienyl acetate, 5E,7Z-Dodecadienyl acetate, 3Z,5E-Dodecadienyl acetate, 5Z,7E-Dodecadienyl acetate, 7Z,9E-Dode…	LMFA01030252, LMFA01030255, LMFA01030256, LMFA07010780, LMFA01030897, LMFA07010253, LMFA07010239, LMFA07010240, LMFA07010246, LMFA07040047, LMFA07010256, LMFA07010257, LMFA07010237, LMFA07010249, LMFA07010250, LMFA07010252, LMFA07010255, LMFA06000188, LMFA07010232, LMFA07010235, LMFA01030588, LMFA01030593, LMFA01030594, LMFA01030789, LMFA07010895, LMFA07010590, LMFA07010626, LMFA07040046, LMFA070…	C14H24O2	0.4225	0.1	M+H	Doped w/o Ice, Std w/Ice, Std w/o Ice	Shared	2E,4E-tetradecadienoic acid	2E	4E-tetradecadienoic acid	-	-	-	-	-	-	-	-	-	-	-	-	-
227.125	Doped w/Ice	3,10-dihydroxydecanoic acid, (2xi,6xi)-7-Methyl-3-methylene-1,2,6,7-octanetetrol, 6,6-dimethoxy-octanoic acid	LMFA01050429, LMFA05000554, LMFA01080018	C10H20O4	0.895706	0.05	M+Na	Doped w/Ice	Unique	3,10-dihydroxydecanoic acid	3	10-dihydroxydecanoic acid	-	-	-	-	-	-	-	-	-	-	-	-	-
227.128	Std w/o Ice	Tuberonic acid, 3,7-Dimethyl-2E,6E-decadien-1,10-dioic acid, epi-4'-hydroxyjasmonic acid, 12-hydroxyjasmonic acid	LMFA02020007, LMFA01170130, LMFA02020008, LMFA02020011	C12H18O4	0.250395	0.1	M+H	Std w/o Ice	Unique	Tuberonic acid	Tuberonic acid	Tuberonic acid	C12H18O4	226.12	Fatty Acyls	Octadecanoids	Jasmonic acids	6443968	133220	HMDB0303749	LMFA02020007	-	RZGFUGXQKMEMOO-SZXTZRQCSA-N	RM0153752
227.162	Doped w/Ice	1-Octylglycerol, 2-Octylglycerol	LMGL01020027, LMGL01020030	C11H24O3	0.597863	0.1	M+Na	Doped w/Ice	Unique	1-Octylglycerol	1-Octylglycerol	-	-	-	-	-	-	-	-	-	-	-	-	-
227.201	Doped w/o Ice	8Z-tetradecenoic acid, Tsuzuic acid, Myristoleic acid, 2-Hexenyl octanoate, Citronellyl isobutyrate, Methyl 3-methyl-2Z-dodecenoate, 11-Dodecenyl acetate, 8Z-Dodecenyl acetate, 9Z-Dodecenyl acetate, 3-oxo-Tetradecanal, 10Z-Dodecenyl acetate, 3Z-Dodecenyl acetate, 5Z-Dodecenyl acetate, 7Z-Dodecenyl acetate, decyl 2E-butenoate, 5E-Dodecenyl acetate, 7E-Dodecenyl acetate, 9E-Dodecenyl acetate, delta…	LMFA01030050, LMFA01030247, LMFA01030051, LMFA07010718, LMFA07010817, LMFA07010175, LMFA07010260, LMFA07010245, LMFA07010248, LMFA06000189, LMFA07010241, LMFA07010242, LMFA07010243, LMFA07010244, LMFA07010514, LMFA07010225, LMFA07010226, LMFA07010229, LMFA07040045, LMFA01030771, LMFA07010791, LMFA07010224, LMFA07010605, LMFA07011011, LMFA07040050, LMFA07040051, LMFA07010227, LMFA01030770, LMFA010…	C14H26O2	0.591233	0.05	M+H	Doped w/o Ice, Std w/Ice, Std w/o Ice	Shared	8Z-tetradecenoic acid	8Z-tetradecenoic acid	-	-	-	-	-	-	-	-	-	-	-	-	-
227.201	Std w/Ice	8Z-tetradecenoic acid, Tsuzuic acid, Myristoleic acid, 2-Hexenyl octanoate, Citronellyl isobutyrate, Methyl 3-methyl-2Z-dodecenoate, 11-Dodecenyl acetate, 8Z-Dodecenyl acetate, 9Z-Dodecenyl acetate, 3-oxo-Tetradecanal, 10Z-Dodecenyl acetate, 3Z-Dodecenyl acetate, 5Z-Dodecenyl acetate, 7Z-Dodecenyl acetate, decyl 2E-butenoate, 5E-Dodecenyl acetate, 7E-Dodecenyl acetate, 9E-Dodecenyl acetate, delta…	LMFA01030050, LMFA01030247, LMFA01030051, LMFA07010718, LMFA07010817, LMFA07010175, LMFA07010260, LMFA07010245, LMFA07010248, LMFA06000189, LMFA07010241, LMFA07010242, LMFA07010243, LMFA07010244, LMFA07010514, LMFA07010225, LMFA07010226, LMFA07010229, LMFA07040045, LMFA01030771, LMFA07010791, LMFA07010224, LMFA07010605, LMFA07011011, LMFA07040050, LMFA07040051, LMFA07010227, LMFA01030770, LMFA010…	C14H26O2	0.304053	0.1	M+H	Doped w/o Ice, Std w/Ice, Std w/o Ice	Shared	8Z-tetradecenoic acid	8Z-tetradecenoic acid	-	-	-	-	-	-	-	-	-	-	-	-	-
227.201	Std w/o Ice	8Z-tetradecenoic acid, Tsuzuic acid, Myristoleic acid, 2-Hexenyl octanoate, Citronellyl isobutyrate, Methyl 3-methyl-2Z-dodecenoate, 11-Dodecenyl acetate, 8Z-Dodecenyl acetate, 9Z-Dodecenyl acetate, 3-oxo-Tetradecanal, 10Z-Dodecenyl acetate, 3Z-Dodecenyl acetate, 5Z-Dodecenyl acetate, 7Z-Dodecenyl acetate, decyl 2E-butenoate, 5E-Dodecenyl acetate, 7E-Dodecenyl acetate, 9E-Dodecenyl acetate, delta…	LMFA01030050, LMFA01030247, LMFA01030051, LMFA07010718, LMFA07010817, LMFA07010175, LMFA07010260, LMFA07010245, LMFA07010248, LMFA06000189, LMFA07010241, LMFA07010242, LMFA07010243, LMFA07010244, LMFA07010514, LMFA07010225, LMFA07010226, LMFA07010229, LMFA07040045, LMFA01030771, LMFA07010791, LMFA07010224, LMFA07010605, LMFA07011011, LMFA07040050, LMFA07040051, LMFA07010227, LMFA01030770, LMFA010…	C14H26O2	0.588971	0.05	M+H	Doped w/o Ice, Std w/Ice, Std w/o Ice	Shared	8Z-tetradecenoic acid	8Z-tetradecenoic acid	-	-	-	-	-	-	-	-	-	-	-	-	-
228.196	Doped w/o Ice	9-tridecynoic acid, 10-tridecynoic acid, 11-tridecynoic acid, 3-tridecynoic acid, 5-tridecynoic acid, 6-tridecynoic acid, 8-tridecynoic acid, (E)-2-Octenyl 2-methyl-(E)-2-butenoate, (E)-3,7-Dimethyl-2,6-octadienyl propionate, (E)-3,7-Dimethyl-2,7-octadienyl propionate, (Z)-3,7-Dimethyl-2,7-octadienyl propionate, 4-tridecynoic acid, 7-tridecynoic acid, 2-Propenyl cyclohexanebutanoate, Methyl (2E,6…	LMFA01030602, LMFA01030603, LMFA01030604, LMFA01030596, LMFA01030598, LMFA01030599, LMFA01030601, LMFA07010604, LMFA07010614, LMFA07010622, LMFA07010629, LMFA01030597, LMFA01030600, LMFA07010743, LMFA07010930, LMFA07010976, LMFA07011001, LMFA01030244, LMFA01030245, LMFA01030605	C13H22O2	0.297371	0.1	M+NH4	Doped w/o Ice	Unique	9-tridecynoic acid	9-tridecynoic acid	-	-	-	-	-	-	-	-	-	-	-	-	-
228.232	Doped w/Ice	Halaminol A	LMSP01080034	C14H29NO	0.215404	0.1	M+H	Doped w/Ice, Doped w/o Ice, Std w/o Ice	Shared	Halaminol A	Halaminol A	Halaminol A	C14H29NO	227.225	Sphingolipids	Sphingoid bases	Sphingoid base analogs	10059639	137092	-	LMSP01080034	-	KLWPMNOQFSPVII-UONOGXRCSA-N	RM0024848
228.232	Doped w/o Ice	9Z-Tetradecenal, 9R-(2-cyclopentenyl)-1-nonanol, 10E,12E-Tetradecadien-1-ol, 8E,10E-Tetradecadien-1-ol, 9Z,11E-Tetradecadien-1-ol, 9Z,12E-Tetradecadien-1-ol, 9Z,11Z-Tetradecadien-1-ol, 9Z,12Z-Tetradecadien-1-ol, 2-tetradecenal, 7-tetradecenal, 9-tetradecenal, 11Z-Tetradecenal, 7Z-Tetradecenal, 7E-Tetradecen-2-one, 1,13-Tetradecadien-3-one, 7Z-Tetradecen-2-one, 1-Tetradecen-3-one, 11E-Tetradecenal…	LMFA06000181, LMFA05000040, LMFA05000178, LMFA05000179, LMFA05000187, LMFA05000188, LMFA05000190, LMFA05000191, LMFA06000079, LMFA06000080, LMFA06000081, LMFA06000177, LMFA06000179, LMFA12000173, LMFA12000175, LMFA12000174, LMFA12000176, LMFA06000172, LMFA06000178, LMFA06000190, LMFA12000257, LMFA05000032, LMFA05000039, LMFA05000172, LMFA05000186, LMFA05000189; LMSP01080034	C14H26O; C14H29NO	0.401018	0.05	M+NH4	Doped w/Ice, Doped w/o Ice, Std w/o Ice	Shared	9Z-Tetradecenal	9Z-Tetradecenal	-	-	-	-	-	-	-	-	-	-	-	-	-
228.232	Std w/o Ice	9Z-Tetradecenal, 9R-(2-cyclopentenyl)-1-nonanol, 10E,12E-Tetradecadien-1-ol, 8E,10E-Tetradecadien-1-ol, 9Z,11E-Tetradecadien-1-ol, 9Z,12E-Tetradecadien-1-ol, 9Z,11Z-Tetradecadien-1-ol, 9Z,12Z-Tetradecadien-1-ol, 2-tetradecenal, 7-tetradecenal, 9-tetradecenal, 11Z-Tetradecenal, 7Z-Tetradecenal, 7E-Tetradecen-2-one, 1,13-Tetradecadien-3-one, 7Z-Tetradecen-2-one, 1-Tetradecen-3-one, 11E-Tetradecenal…	LMFA06000181, LMFA05000040, LMFA05000178, LMFA05000179, LMFA05000187, LMFA05000188, LMFA05000190, LMFA05000191, LMFA06000079, LMFA06000080, LMFA06000081, LMFA06000177, LMFA06000179, LMFA12000173, LMFA12000175, LMFA12000174, LMFA12000176, LMFA06000172, LMFA06000178, LMFA06000190, LMFA12000257, LMFA05000032, LMFA05000039, LMFA05000172, LMFA05000186, LMFA05000189; LMSP01080034	C14H26O; C14H29NO	0.293611	0.1	M+NH4	Doped w/Ice, Doped w/o Ice, Std w/o Ice	Shared	9Z-Tetradecenal	9Z-Tetradecenal	-	-	-	-	-	-	-	-	-	-	-	-	-
228.269	Doped w/Ice	Bisabolane skeleton, Germacrane skeleton, 1-Pentadecene, 1,12Z-Pentadecadiene, 6Z-Pentadecene, 1,12E-Pentadecadiene, 7Z-Pentadecene, 5-Pentadecene, 6-Pentadecene, 7-Pentadecene	LMPR0103060000, LMPR0103090000, LMFA11000327, LMFA11000065, LMFA11000088, LMFA11000033, LMFA11000098, LMFA11000467, LMFA11000479, LMFA11000523	C15H30	0.582215	0.1	M+NH4	Doped w/Ice, Std w/Ice, Std w/o Ice	Shared	Bisabolane skeleton	Bisabolane skeleton	-	-	-	-	-	-	-	-	-	-	-	-	-
228.269	Std w/Ice	Bisabolane skeleton, Germacrane skeleton, 1-Pentadecene, 1,12Z-Pentadecadiene, 6Z-Pentadecene, 1,12E-Pentadecadiene, 7Z-Pentadecene, 5-Pentadecene, 6-Pentadecene, 7-Pentadecene	LMPR0103060000, LMPR0103090000, LMFA11000327, LMFA11000065, LMFA11000088, LMFA11000033, LMFA11000098, LMFA11000467, LMFA11000479, LMFA11000523	C15H30	0.46937	0.1	M+NH4	Doped w/Ice, Std w/Ice, Std w/o Ice	Shared	Bisabolane skeleton	Bisabolane skeleton	-	-	-	-	-	-	-	-	-	-	-	-	-
228.269	Std w/o Ice	Bisabolane skeleton, Germacrane skeleton, 1-Pentadecene, 1,12Z-Pentadecadiene, 6Z-Pentadecene, 1,12E-Pentadecadiene, 7Z-Pentadecene, 5-Pentadecene, 6-Pentadecene, 7-Pentadecene	LMPR0103060000, LMPR0103090000, LMFA11000327, LMFA11000065, LMFA11000088, LMFA11000033, LMFA11000098, LMFA11000467, LMFA11000479, LMFA11000523	C15H30	0.334335	0.1	M+NH4	Doped w/Ice, Std w/Ice, Std w/o Ice	Shared	Bisabolane skeleton	Bisabolane skeleton	-	-	-	-	-	-	-	-	-	-	-	-	-
229.143	Doped w/Ice	Traumatic acid, 2Z-Dodecenedioic acid, (-)-12-hydroxy-9,10-dihydrojasmonic acid, 9,12-dioxo-dodecanoic acid, 3Z-dodecenedioic acid, (-)-11-hydroxy-9,10-dihydrojasmonic acid	LMFA01170002, LMFA01170033, LMFA02020015, LMFA01060092, LMFA01170137, LMFA02020012	C12H20O4	0.405998	0.1	M+H	Doped w/Ice, Doped w/o Ice, Std w/o Ice	Shared	Traumatic acid	Traumatic acid	Traumatic acid	C12H20O4	228.136	Fatty Acyls	Fatty acids	Dicarboxylic acids	5283028	545687	HMDB0000933	LMFA01170002	C16308	MAZWDMBCPDUFDJ-VQHVLOKHSA-N	RM0153328
229.143	Doped w/o Ice	Traumatic acid, 2Z-Dodecenedioic acid, (-)-12-hydroxy-9,10-dihydrojasmonic acid, 9,12-dioxo-dodecanoic acid, 3Z-dodecenedioic acid, (-)-11-hydroxy-9,10-dihydrojasmonic acid	LMFA01170002, LMFA01170033, LMFA02020015, LMFA01060092, LMFA01170137, LMFA02020012	C12H20O4	0.381174	0.05	M+H	Doped w/Ice, Doped w/o Ice, Std w/o Ice	Shared	Traumatic acid	Traumatic acid	Traumatic acid	C12H20O4	228.136	Fatty Acyls	Fatty acids	Dicarboxylic acids	5283028	545687	HMDB0000933	LMFA01170002	C16308	MAZWDMBCPDUFDJ-VQHVLOKHSA-N	RM0153328
229.143	Std w/o Ice	Traumatic acid, 2Z-Dodecenedioic acid, (-)-12-hydroxy-9,10-dihydrojasmonic acid, 9,12-dioxo-dodecanoic acid, 3Z-dodecenedioic acid, (-)-11-hydroxy-9,10-dihydrojasmonic acid	LMFA01170002, LMFA01170033, LMFA02020015, LMFA01060092, LMFA01170137, LMFA02020012	C12H20O4	0.393352	0.1	M+H	Doped w/Ice, Doped w/o Ice, Std w/o Ice	Shared	Traumatic acid	Traumatic acid	Traumatic acid	C12H20O4	228.136	Fatty Acyls	Fatty acids	Dicarboxylic acids	5283028	545687	HMDB0000933	LMFA01170002	C16308	MAZWDMBCPDUFDJ-VQHVLOKHSA-N	RM0153328
229.18	Doped w/Ice	6-hydroxy-4-tridecanolide, 2-keto tridecanoic acid, 10-keto tridecanoic acid, 12-keto tridecanoic acid, 11-Hydroxy-9-tridecenoic acid, 3-oxo-tridecanoic acid, 7-methoxy-dodec-4-enoic acid	LMFA07040044, LMFA01060041, LMFA01060042, LMFA01060043, LMFA01050437, LMFA01060097, LMFA01080012	C13H24O3	0.256652	0.1	M+H	Doped w/Ice	Unique	6-hydroxy-4-tridecanolide	6-hydroxy-4-tridecanolide	-	-	-	-	-	-	-	-	-	-	-	-	-
229.216	Doped w/o Ice	octyl hexanoate, 2-ethyl-dodecanoic acid, 6-ethyl-dodecanoic acid, 2,4-dimethyl-dodecanoic acid, Anteisomyristic acid, 3-Methylbutyl nonanoate, hexyl octanoate, Myristic acid(d3), Myristic acid, Dodecyl acetate, Heptyl heptanoate, 3R,5S-Dimethyldodecanoic acid, Isomyristic acid, 4,8-dimethyl-dodecanoic acid, decyl butyrate, ethyl dodecanoate, Decyl isobutyrate, Nonyl isovalerate, 9-methyl-trideca…	LMFA07010439, LMFA01020158, LMFA01020160, LMFA01020161, LMFA01020190, LMFA07010761, LMFA07010448, LMFA01010044, LMFA01010014, LMFA07010262, LMFA07010902, LMFA01010053, LMFA01020007, LMFA01020036, LMFA07010422, LMFA07010464, LMFA07010661, LMFA07010977, LMFA01020159, LMFA01020191, LMFA01020189, LMFA01020285, LMFA01020035, LMFA01020069, LMFA01020070, LMFA01020272, LMFA01020388	C14H28O2	0.215287	0.1	M+H	Doped w/o Ice, Std w/Ice, Std w/o Ice	Shared	octyl hexanoate	octyl hexanoate	Octyl hexanoate	C14H28O2	228.209	Fatty Acyls	Fatty esters	Wax monoesters	21006	-	-	LMFA07010439	-	CMNMHJVRZHGAAK-UHFFFAOYSA-N	RM0202291
229.216	Std w/Ice	octyl hexanoate, 2-ethyl-dodecanoic acid, 6-ethyl-dodecanoic acid, 2,4-dimethyl-dodecanoic acid, Anteisomyristic acid, 3-Methylbutyl nonanoate, hexyl octanoate, Myristic acid(d3), Myristic acid, Dodecyl acetate, Heptyl heptanoate, 3R,5S-Dimethyldodecanoic acid, Isomyristic acid, 4,8-dimethyl-dodecanoic acid, decyl butyrate, ethyl dodecanoate, Decyl isobutyrate, Nonyl isovalerate, 9-methyl-trideca…	LMFA07010439, LMFA01020158, LMFA01020160, LMFA01020161, LMFA01020190, LMFA07010761, LMFA07010448, LMFA01010044, LMFA01010014, LMFA07010262, LMFA07010902, LMFA01010053, LMFA01020007, LMFA01020036, LMFA07010422, LMFA07010464, LMFA07010661, LMFA07010977, LMFA01020159, LMFA01020191, LMFA01020189, LMFA01020285, LMFA01020035, LMFA01020069, LMFA01020070, LMFA01020272, LMFA01020388	C14H28O2	0.255348	0.1	M+H	Doped w/o Ice, Std w/Ice, Std w/o Ice	Shared	octyl hexanoate	octyl hexanoate	Octyl hexanoate	C14H28O2	228.209	Fatty Acyls	Fatty esters	Wax monoesters	21006	-	-	LMFA07010439	-	CMNMHJVRZHGAAK-UHFFFAOYSA-N	RM0202291
229.216	Std w/o Ice	octyl hexanoate, 2-ethyl-dodecanoic acid, 6-ethyl-dodecanoic acid, 2,4-dimethyl-dodecanoic acid, Anteisomyristic acid, 3-Methylbutyl nonanoate, hexyl octanoate, Myristic acid(d3), Myristic acid, Dodecyl acetate, Heptyl heptanoate, 3R,5S-Dimethyldodecanoic acid, Isomyristic acid, 4,8-dimethyl-dodecanoic acid, decyl butyrate, ethyl dodecanoate, Decyl isobutyrate, Nonyl isovalerate, 9-methyl-trideca…	LMFA07010439, LMFA01020158, LMFA01020160, LMFA01020161, LMFA01020190, LMFA07010761, LMFA07010448, LMFA01010044, LMFA01010014, LMFA07010262, LMFA07010902, LMFA01010053, LMFA01020007, LMFA01020036, LMFA07010422, LMFA07010464, LMFA07010661, LMFA07010977, LMFA01020159, LMFA01020191, LMFA01020189, LMFA01020285, LMFA01020035, LMFA01020069, LMFA01020070, LMFA01020272, LMFA01020388	C14H28O2	0.234741	0.1	M+H	Doped w/o Ice, Std w/Ice, Std w/o Ice	Shared	octyl hexanoate	octyl hexanoate	Octyl hexanoate	C14H28O2	228.209	Fatty Acyls	Fatty esters	Wax monoesters	21006	-	-	LMFA07010439	-	CMNMHJVRZHGAAK-UHFFFAOYSA-N	RM0202291
230.139	Doped w/Ice	Butenylcarnitine	LMFA07070053	C11H19NO4	0.201238	0.1	M+H	Doped w/Ice	Unique	Butenylcarnitine	Butenylcarnitine	CAR 4:1	C11H19NO4	229.131	Fatty Acyls	Fatty esters	Acyl carnitines	-	-	-	-	-	-	RM0154020
230.212	Doped w/Ice	2-methylene dodecanoic acid, Isotridecenoic acid, 13:1(8), 9E-Undecenyl acetate, 9Z-Undecenyl acetate, 8-Methyl-2-propyl-1,7-dioxaspiro[5.5]undecane, 7-Butyl-2-methyl-1,6-dioxaspiro[4.5]decane, 2,7-Dipropyl-1,6-dioxaspiro[4.4]nonane, 7-Ethylundecane-4,6-dione, 7-tridecenoic acid, 3,4-methylenedodecanoic acid, Ethyl 10-undecenoate, Methyl (E)-2-dodecenoate, Rhodinyl propionate, 5-Ethylundecane-2,4…	LMFA01020143, LMFA01030045, LMFA01030892, LMFA07010214, LMFA07010218, LMPK09000035, LMPK09000034, LMPK09000033, LMFA12000256, LMFA01030595, LMFA01140052, LMFA07010850, LMFA07010931, LMFA07011016, LMFA12000253, LMFA07010213, LMFA07010215, LMFA07010216, LMFA07010217, LMFA07010219, LMFA07010535, LMFA07010610, LMFA07010820, LMFA01020107, LMFA01030044, LMFA01030046; LMFA01100024, LMFA01100001, LMFA011…	C13H24O2; C13H27NO2	0.470689	0.1	M+NH4	Doped w/Ice	Unique	2-methylene dodecanoic acid	2-methylene dodecanoic acid	-	-	-	-	-	-	-	-	-	-	-	-	-
230.248	Doped w/Ice	Xestoaminol C; 11E-Tetradecen-1-ol, 9E-Tetradecen-1-ol, 11Z-Tetradecen-1-ol, 3Z-Tetradecen-1-ol, 5Z-Tetradecen-1-ol, 8Z-Tetradecen-1-ol, 9Z-Tetradecen-1-ol, Myristaldehyde, 10R-Methyltridecan-2-one, Tetradecan-2-one, Tetradecan-3-one, 10-Methyltridecan-2-one, 3E-Tetradecen-1-ol, 5E-Tetradecen-1-ol, 7E-Tetradecen-1-ol, 7Z-Tetradecen-1-ol, 12-Methyltridecanal	LMSP01080033; LMFA05000173, LMFA05000177, LMFA05000180, LMFA05000181, LMFA05000182, LMFA05000184, LMFA05000185, LMFA06000078, LMFA12000165, LMFA12000177, LMFA12000178, LMFA12000166, LMFA05000174, LMFA05000175, LMFA05000176, LMFA05000183, LMFA06000257	C14H31NO; C14H28O	0.95592	0.05	M+H	Doped w/Ice, Doped w/o Ice, Std w/Ice, Std w/o Ice	Shared	Xestoaminol C	Xestoaminol C	Xestoaminol C	C14H31NO	229.241	Sphingolipids	Sphingoid bases	Sphingoid base analogs	14756407	73882	HMDB0304813	LMSP01080033	-	WMUMHAZHWIUBPN-UONOGXRCSA-N	RM0135477
230.248	Doped w/o Ice	Xestoaminol C; 11E-Tetradecen-1-ol, 9E-Tetradecen-1-ol, 11Z-Tetradecen-1-ol, 3Z-Tetradecen-1-ol, 5Z-Tetradecen-1-ol, 8Z-Tetradecen-1-ol, 9Z-Tetradecen-1-ol, Myristaldehyde, 10R-Methyltridecan-2-one, Tetradecan-2-one, Tetradecan-3-one, 10-Methyltridecan-2-one, 3E-Tetradecen-1-ol, 5E-Tetradecen-1-ol, 7E-Tetradecen-1-ol, 7Z-Tetradecen-1-ol, 12-Methyltridecanal	LMSP01080033; LMFA05000173, LMFA05000177, LMFA05000180, LMFA05000181, LMFA05000182, LMFA05000184, LMFA05000185, LMFA06000078, LMFA12000165, LMFA12000177, LMFA12000178, LMFA12000166, LMFA05000174, LMFA05000175, LMFA05000176, LMFA05000183, LMFA06000257	C14H31NO; C14H28O	0.306894	0.1	M+H	Doped w/Ice, Doped w/o Ice, Std w/Ice, Std w/o Ice	Shared	Xestoaminol C	Xestoaminol C	Xestoaminol C	C14H31NO	229.241	Sphingolipids	Sphingoid bases	Sphingoid base analogs	14756407	73882	HMDB0304813	LMSP01080033	-	WMUMHAZHWIUBPN-UONOGXRCSA-N	RM0135477
230.248	Std w/Ice	Xestoaminol C; 11E-Tetradecen-1-ol, 9E-Tetradecen-1-ol, 11Z-Tetradecen-1-ol, 3Z-Tetradecen-1-ol, 5Z-Tetradecen-1-ol, 8Z-Tetradecen-1-ol, 9Z-Tetradecen-1-ol, Myristaldehyde, 10R-Methyltridecan-2-one, Tetradecan-2-one, Tetradecan-3-one, 10-Methyltridecan-2-one, 3E-Tetradecen-1-ol, 5E-Tetradecen-1-ol, 7E-Tetradecen-1-ol, 7Z-Tetradecen-1-ol, 12-Methyltridecanal	LMSP01080033; LMFA05000173, LMFA05000177, LMFA05000180, LMFA05000181, LMFA05000182, LMFA05000184, LMFA05000185, LMFA06000078, LMFA12000165, LMFA12000177, LMFA12000178, LMFA12000166, LMFA05000174, LMFA05000175, LMFA05000176, LMFA05000183, LMFA06000257	C14H31NO; C14H28O	0.937104	0.05	M+H	Doped w/Ice, Doped w/o Ice, Std w/Ice, Std w/o Ice	Shared	Xestoaminol C	Xestoaminol C	Xestoaminol C	C14H31NO	229.241	Sphingolipids	Sphingoid bases	Sphingoid base analogs	14756407	73882	HMDB0304813	LMSP01080033	-	WMUMHAZHWIUBPN-UONOGXRCSA-N	RM0135477
230.248	Std w/o Ice	Xestoaminol C; 11E-Tetradecen-1-ol, 9E-Tetradecen-1-ol, 11Z-Tetradecen-1-ol, 3Z-Tetradecen-1-ol, 5Z-Tetradecen-1-ol, 8Z-Tetradecen-1-ol, 9Z-Tetradecen-1-ol, Myristaldehyde, 10R-Methyltridecan-2-one, Tetradecan-2-one, Tetradecan-3-one, 10-Methyltridecan-2-one, 3E-Tetradecen-1-ol, 5E-Tetradecen-1-ol, 7E-Tetradecen-1-ol, 7Z-Tetradecen-1-ol, 12-Methyltridecanal	LMSP01080033; LMFA05000173, LMFA05000177, LMFA05000180, LMFA05000181, LMFA05000182, LMFA05000184, LMFA05000185, LMFA06000078, LMFA12000165, LMFA12000177, LMFA12000178, LMFA12000166, LMFA05000174, LMFA05000175, LMFA05000176, LMFA05000183, LMFA06000257	C14H31NO; C14H28O	0.276112	0.1	M+H	Doped w/Ice, Doped w/o Ice, Std w/Ice, Std w/o Ice	Shared	Xestoaminol C	Xestoaminol C	Xestoaminol C	C14H31NO	229.241	Sphingolipids	Sphingoid bases	Sphingoid base analogs	14756407	73882	HMDB0304813	LMSP01080033	-	WMUMHAZHWIUBPN-UONOGXRCSA-N	RM0135477
231.099	Doped w/Ice	12-oxo-5E,8E,10Z-dodecatrienoic acid	LMFA01060095	C12H16O3	0.746938	0.1	M+Na	Doped w/Ice	Unique	12-oxo-5E,8E,10Z-dodecatrienoic acid	12-oxo-5E	8E	10Z-dodecatrienoic acid	-	-	-	-	-	-	-	-	-	-	-	-	-
231.159	Doped w/o Ice	Bis(1-methylethyl) hexanedioate, Dodecanedioic acid, Dipropyl hexanedioate	LMFA07010790, LMFA01170009, LMFA07010841	C12H22O4	0.390169	0.05	M+H	Doped w/o Ice	Unique	Bis(1-methylethyl) hexanedioate	Bis(1-methylethyl) hexanedioate	Bis(1-methylethyl) hexanedioate	C12H22O4	230.152	Fatty Acyls	Fatty esters	Short fatty esters	23368	-	HMDB0041613	-	C14523	ZDQWESQEGGJUCH-UHFFFAOYSA-N	RM0202265
231.196	Doped w/Ice	2-hydroxy-tridecanoic acid, 4-hydroxy-tridecanoic acid, 13-hydroxy-tridecanoic acid, 3-hydroxy-tridecanoic acid, 3R-hydroxy-tridecanoic acid	LMFA01050040, LMFA01050041, LMFA01050042, LMFA01050172, LMFA01050326	C13H26O3	0.246755	0.1	M+H	Doped w/Ice	Unique	2-hydroxy-tridecanoic acid	2-hydroxy-tridecanoic acid	-	-	-	-	-	-	-	-	-	-	-	-	-
233.115	Doped w/Ice	(3S,7S)-Jasmonic acid, Isoamyl 2-furonpropionate, Jasmonic acid, (3R,7S)-iso-jasmonic acid, (3S,7R)-iso-jasmonic acid	LMFA02020017, LMFA07010913, LMFA02020001, LMFA02020003, LMFA02020004	C12H18O3	0.611549	0.1	M+Na	Doped w/Ice	Unique	(3S,7S)-Jasmonic acid	(3S	7S)-Jasmonic acid	-	-	-	-	-	-	-	-	-	-	-	-	-
233.151	Doped w/Ice	9-tridecynoic acid, 10-tridecynoic acid, 11-tridecynoic acid, 3-tridecynoic acid, 5-tridecynoic acid, 6-tridecynoic acid, 8-tridecynoic acid, (E)-2-Octenyl 2-methyl-(E)-2-butenoate, (E)-3,7-Dimethyl-2,6-octadienyl propionate, (E)-3,7-Dimethyl-2,7-octadienyl propionate, (Z)-3,7-Dimethyl-2,7-octadienyl propionate, 4-tridecynoic acid, 7-tridecynoic acid, 2-Propenyl cyclohexanebutanoate, Methyl (2E,6…	LMFA01030602, LMFA01030603, LMFA01030604, LMFA01030596, LMFA01030598, LMFA01030599, LMFA01030601, LMFA07010604, LMFA07010614, LMFA07010622, LMFA07010629, LMFA01030597, LMFA01030600, LMFA07010743, LMFA07010930, LMFA07010976, LMFA07011001, LMFA01030244, LMFA01030245, LMFA01030605	C13H22O2	0.630535	0.1	M+Na	Doped w/Ice	Unique	9-tridecynoic acid	9-tridecynoic acid	-	-	-	-	-	-	-	-	-	-	-	-	-
233.226	Doped w/Ice	6,8-Diethyl-4-methyl-3E,5E,7E,9E-dodecatetraene, 7-Ethyl-3,11-dimethyl-1,3Z,6E,10E-tridecatetraene	LMFA11000058, LMFA11000124	C17H28	0.600214	0.1	M+H	Doped w/Ice, Doped w/o Ice, Std w/Ice, Std w/o Ice	Shared	6,8-Diethyl-4-methyl-3E,5E,7E,9E-dodecatetraene	6	8-Diethyl-4-methyl-3E	5E	7E	9E-dodecatetraene	-	-	-	-	-	-	-	-	-	-	-	-	-
233.226	Doped w/o Ice	6,8-Diethyl-4-methyl-3E,5E,7E,9E-dodecatetraene, 7-Ethyl-3,11-dimethyl-1,3Z,6E,10E-tridecatetraene	LMFA11000058, LMFA11000124	C17H28	0.323246	0.05	M+H	Doped w/Ice, Doped w/o Ice, Std w/Ice, Std w/o Ice	Shared	6,8-Diethyl-4-methyl-3E,5E,7E,9E-dodecatetraene	6	8-Diethyl-4-methyl-3E	5E	7E	9E-dodecatetraene	-	-	-	-	-	-	-	-	-	-	-	-	-
233.226	Std w/Ice	6,8-Diethyl-4-methyl-3E,5E,7E,9E-dodecatetraene, 7-Ethyl-3,11-dimethyl-1,3Z,6E,10E-tridecatetraene	LMFA11000058, LMFA11000124	C17H28	0.735071	0.05	M+H	Doped w/Ice, Doped w/o Ice, Std w/Ice, Std w/o Ice	Shared	6,8-Diethyl-4-methyl-3E,5E,7E,9E-dodecatetraene	6	8-Diethyl-4-methyl-3E	5E	7E	9E-dodecatetraene	-	-	-	-	-	-	-	-	-	-	-	-	-
233.226	Std w/o Ice	6,8-Diethyl-4-methyl-3E,5E,7E,9E-dodecatetraene, 7-Ethyl-3,11-dimethyl-1,3Z,6E,10E-tridecatetraene	LMFA11000058, LMFA11000124	C17H28	0.383909	0.1	M+H	Doped w/Ice, Doped w/o Ice, Std w/Ice, Std w/o Ice	Shared	6,8-Diethyl-4-methyl-3E,5E,7E,9E-dodecatetraene	6	8-Diethyl-4-methyl-3E	5E	7E	9E-dodecatetraene	-	-	-	-	-	-	-	-	-	-	-	-	-
234.134	Doped w/o Ice	Hydroxypropionylcarnitine	LMFA07070074	C10H19NO5	0.618581	0.05	M+H	Doped w/o Ice	Unique	Hydroxypropionylcarnitine	Hydroxypropionylcarnitine	CAR 3:0;OH	C10H19NO5	233.126	Fatty Acyls	Fatty esters	Acyl carnitines	-	-	-	-	-	-	RM0154086
234.206	Doped w/Ice	11-hydroxy-dodecanoic acid, 7-hydroxy-dodecanoic acid, 9-hydroxy-dodecanoic acid, 3R-hydroxy-dodecanoic acid, 3S-hydroxy-dodecanoic acid, 11R-hydroxy-dodecanoic acid, 2R-hydroxylauric acid, 4R-hydroxylauric acid, Sabinic acid, 4-hydroxy lauric acid, 2S-hydroxylauric acid, 4S-hydroxylauric acid, xi-5-Hydroxydodecanoic acid, alpha-hydroxy lauric acid, beta-hydroxylauric acid	LMFA01050165, LMFA01050166, LMFA01050167, LMFA01050251, LMFA01050252, LMFA01050253, LMFA01050361, LMFA01050364, LMFA01050039, LMFA01050038, LMFA01050362, LMFA01050363, LMFA01050529, LMFA01050036, LMFA01050037	C12H24O3	0.840669	0.05	M+NH4	Doped w/Ice	Unique	11-hydroxy-dodecanoic acid	11-hydroxy-dodecanoic acid	-	-	-	-	-	-	-	-	-	-	-	-	-
235.169	Doped w/Ice	12-Hydroxy-chiloscyphone, (+)-artemisinic acid, 1,13-Dihydroxy-herbertene, Alcyopterosins O, Onitin, Macrophyllic acid A, Curmadione, Curcumenone, Sugeonol, Valerenic acid, 8beta-Hydroxy-3-longipinen-5-one, 1-deoxypentalenic acid, 4,6-Decadiyn-1-ol isovalerate	LMPR0103260001, LMPR0103190015, LMPR0103160001, LMPR0103610002, LMPR0103610001, LMPR0103320001, LMPR0103390001, LMPR0103400001, LMPR0103450003, LMPR0103460001, LMPR0103490002, LMPR0103890004, LMFA07010766	C15H22O2	0.604771	0.1	M+H	Doped w/Ice, Doped w/o Ice, Std w/Ice, Std w/o Ice	Shared	12-Hydroxy-chiloscyphone	12-Hydroxy-chiloscyphone	-	-	-	-	-	-	-	-	-	-	-	-	-
235.169	Doped w/o Ice	12-Hydroxy-chiloscyphone, (+)-artemisinic acid, 1,13-Dihydroxy-herbertene, Alcyopterosins O, Onitin, Macrophyllic acid A, Curmadione, Curcumenone, Sugeonol, Valerenic acid, 8beta-Hydroxy-3-longipinen-5-one, 1-deoxypentalenic acid, 4,6-Decadiyn-1-ol isovalerate	LMPR0103260001, LMPR0103190015, LMPR0103160001, LMPR0103610002, LMPR0103610001, LMPR0103320001, LMPR0103390001, LMPR0103400001, LMPR0103450003, LMPR0103460001, LMPR0103490002, LMPR0103890004, LMFA07010766	C15H22O2	0.787061	0.05	M+H	Doped w/Ice, Doped w/o Ice, Std w/Ice, Std w/o Ice	Shared	12-Hydroxy-chiloscyphone	12-Hydroxy-chiloscyphone	-	-	-	-	-	-	-	-	-	-	-	-	-
235.169	Std w/Ice	12-Hydroxy-chiloscyphone, (+)-artemisinic acid, 1,13-Dihydroxy-herbertene, Alcyopterosins O, Onitin, Macrophyllic acid A, Curmadione, Curcumenone, Sugeonol, Valerenic acid, 8beta-Hydroxy-3-longipinen-5-one, 1-deoxypentalenic acid, 4,6-Decadiyn-1-ol isovalerate	LMPR0103260001, LMPR0103190015, LMPR0103160001, LMPR0103610002, LMPR0103610001, LMPR0103320001, LMPR0103390001, LMPR0103400001, LMPR0103450003, LMPR0103460001, LMPR0103490002, LMPR0103890004, LMFA07010766	C15H22O2	0.666231	0.05	M+H	Doped w/Ice, Doped w/o Ice, Std w/Ice, Std w/o Ice	Shared	12-Hydroxy-chiloscyphone	12-Hydroxy-chiloscyphone	-	-	-	-	-	-	-	-	-	-	-	-	-
235.169	Std w/o Ice	12-Hydroxy-chiloscyphone, (+)-artemisinic acid, 1,13-Dihydroxy-herbertene, Alcyopterosins O, Onitin, Macrophyllic acid A, Curmadione, Curcumenone, Sugeonol, Valerenic acid, 8beta-Hydroxy-3-longipinen-5-one, 1-deoxypentalenic acid, 4,6-Decadiyn-1-ol isovalerate	LMPR0103260001, LMPR0103190015, LMPR0103160001, LMPR0103610002, LMPR0103610001, LMPR0103320001, LMPR0103390001, LMPR0103400001, LMPR0103450003, LMPR0103460001, LMPR0103490002, LMPR0103890004, LMFA07010766	C15H22O2	0.788846	0.05	M+H	Doped w/Ice, Doped w/o Ice, Std w/Ice, Std w/o Ice	Shared	12-Hydroxy-chiloscyphone	12-Hydroxy-chiloscyphone	-	-	-	-	-	-	-	-	-	-	-	-	-
235.206	Doped w/Ice	10E,12E,14Z-Hexadecatrienal, 7Z,11Z,13E-Hexadecatrienal, 4,6,11-hexadecatrienal, 10E,12E,14E-Hexadecatrienal, 4E,6E,11Z-Hexadecatrienal, 13Z-Hexadecen-11-ynal	LMFA06000198, LMFA06000226, LMFA06000096, LMFA06000196, LMFA06000199, LMFA06000213	C16H26O	0.294294	0.1	M+H	Doped w/Ice, Doped w/o Ice, Std w/Ice, Std w/o Ice	Shared	10E,12E,14Z-Hexadecatrienal	10E	12E	14Z-Hexadecatrienal	-	-	-	-	-	-	-	-	-	-	-	-	-
235.206	Doped w/o Ice	10E,12E,14Z-Hexadecatrienal, 7Z,11Z,13E-Hexadecatrienal, 4,6,11-hexadecatrienal, 10E,12E,14E-Hexadecatrienal, 4E,6E,11Z-Hexadecatrienal, 13Z-Hexadecen-11-ynal	LMFA06000198, LMFA06000226, LMFA06000096, LMFA06000196, LMFA06000199, LMFA06000213	C16H26O	0.67734	0.05	M+H	Doped w/Ice, Doped w/o Ice, Std w/Ice, Std w/o Ice	Shared	10E,12E,14Z-Hexadecatrienal	10E	12E	14Z-Hexadecatrienal	-	-	-	-	-	-	-	-	-	-	-	-	-
235.206	Std w/Ice	10E,12E,14Z-Hexadecatrienal, 7Z,11Z,13E-Hexadecatrienal, 4,6,11-hexadecatrienal, 10E,12E,14E-Hexadecatrienal, 4E,6E,11Z-Hexadecatrienal, 13Z-Hexadecen-11-ynal	LMFA06000198, LMFA06000226, LMFA06000096, LMFA06000196, LMFA06000199, LMFA06000213	C16H26O	0.460519	0.05	M+H	Doped w/Ice, Doped w/o Ice, Std w/Ice, Std w/o Ice	Shared	10E,12E,14Z-Hexadecatrienal	10E	12E	14Z-Hexadecatrienal	-	-	-	-	-	-	-	-	-	-	-	-	-
235.206	Std w/o Ice	10E,12E,14Z-Hexadecatrienal, 7Z,11Z,13E-Hexadecatrienal, 4,6,11-hexadecatrienal, 10E,12E,14E-Hexadecatrienal, 4E,6E,11Z-Hexadecatrienal, 13Z-Hexadecen-11-ynal	LMFA06000198, LMFA06000226, LMFA06000096, LMFA06000196, LMFA06000199, LMFA06000213	C16H26O	0.674951	0.05	M+H	Doped w/Ice, Doped w/o Ice, Std w/Ice, Std w/o Ice	Shared	10E,12E,14Z-Hexadecatrienal	10E	12E	14Z-Hexadecatrienal	-	-	-	-	-	-	-	-	-	-	-	-	-
235.242	Doped w/Ice	1,6Z,9Z-Heptadecatriene, 3-Ethyl-7,11-dimethyltrideca-1,3Z,6Z,10-tetraene, 4Z,8Z,11Z-Heptadecatriene, 7-Ethyl-3,11-dimethyltrideca-1,3,6,10-tetraene, 3-Ethyl-7,11-dimethyltrideca-1,3Z,6E,10-tetraene, 6Z,9Z,11E-Heptadecatriene, 3Z,6Z,9Z-Heptadecatriene, 6Z,9Z,12Z-Heptadecatriene	LMFA11000126, LMFA11000130, LMFA11000170, LMFA11000502, LMFA11000123, LMFA11000157, LMFA11000165, LMFA11000171	C17H30	0.306865	0.1	M+H	Doped w/Ice, Doped w/o Ice, Std w/Ice, Std w/o Ice	Shared	1,6Z,9Z-Heptadecatriene	1	6Z	9Z-Heptadecatriene	-	-	-	-	-	-	-	-	-	-	-	-	-
235.242	Doped w/o Ice	1,6Z,9Z-Heptadecatriene, 3-Ethyl-7,11-dimethyltrideca-1,3Z,6Z,10-tetraene, 4Z,8Z,11Z-Heptadecatriene, 7-Ethyl-3,11-dimethyltrideca-1,3,6,10-tetraene, 3-Ethyl-7,11-dimethyltrideca-1,3Z,6E,10-tetraene, 6Z,9Z,11E-Heptadecatriene, 3Z,6Z,9Z-Heptadecatriene, 6Z,9Z,12Z-Heptadecatriene	LMFA11000126, LMFA11000130, LMFA11000170, LMFA11000502, LMFA11000123, LMFA11000157, LMFA11000165, LMFA11000171	C17H30	0.314906	0.1	M+H	Doped w/Ice, Doped w/o Ice, Std w/Ice, Std w/o Ice	Shared	1,6Z,9Z-Heptadecatriene	1	6Z	9Z-Heptadecatriene	-	-	-	-	-	-	-	-	-	-	-	-	-
235.242	Std w/Ice	1,6Z,9Z-Heptadecatriene, 3-Ethyl-7,11-dimethyltrideca-1,3Z,6Z,10-tetraene, 4Z,8Z,11Z-Heptadecatriene, 7-Ethyl-3,11-dimethyltrideca-1,3,6,10-tetraene, 3-Ethyl-7,11-dimethyltrideca-1,3Z,6E,10-tetraene, 6Z,9Z,11E-Heptadecatriene, 3Z,6Z,9Z-Heptadecatriene, 6Z,9Z,12Z-Heptadecatriene	LMFA11000126, LMFA11000130, LMFA11000170, LMFA11000502, LMFA11000123, LMFA11000157, LMFA11000165, LMFA11000171	C17H30	0.607029	0.05	M+H	Doped w/Ice, Doped w/o Ice, Std w/Ice, Std w/o Ice	Shared	1,6Z,9Z-Heptadecatriene	1	6Z	9Z-Heptadecatriene	-	-	-	-	-	-	-	-	-	-	-	-	-
235.242	Std w/o Ice	1,6Z,9Z-Heptadecatriene, 3-Ethyl-7,11-dimethyltrideca-1,3Z,6Z,10-tetraene, 4Z,8Z,11Z-Heptadecatriene, 7-Ethyl-3,11-dimethyltrideca-1,3,6,10-tetraene, 3-Ethyl-7,11-dimethyltrideca-1,3Z,6E,10-tetraene, 6Z,9Z,11E-Heptadecatriene, 3Z,6Z,9Z-Heptadecatriene, 6Z,9Z,12Z-Heptadecatriene	LMFA11000126, LMFA11000130, LMFA11000170, LMFA11000502, LMFA11000123, LMFA11000157, LMFA11000165, LMFA11000171	C17H30	0.375892	0.1	M+H	Doped w/Ice, Doped w/o Ice, Std w/Ice, Std w/o Ice	Shared	1,6Z,9Z-Heptadecatriene	1	6Z	9Z-Heptadecatriene	-	-	-	-	-	-	-	-	-	-	-	-	-
236.198	Doped w/Ice	Tridecanamide	LMFA08010012	C13H27NO	0.845555	0.1	M+Na	Doped w/Ice	Unique	Tridecanamide	Tridecanamide	Tridecanamide	C13H27NO	213.209	Fatty Acyls	Fatty amides	Primary amides	4167542	165593	-	LMFA08010012	-	RSSGSPAYFRXVKG-UHFFFAOYSA-N	RM0152877
237.146	Doped w/Ice	4-keto lauric acid, 9-keto lauric acid, 6-hydroxy-4-dodecanolide, 12-hydroxy-10-dodecenoic acid, 10-hydroxy-11-dodecenoic acid, 12-hydroxy-3Z-dodecenoic acid, 3R-hydroxy-5Z-dodecenoic acid, 12-oxo-dodecanoic acid, 5-Oxododecanoic acid, 7-Oxododecanoic acid, 11-oxo-dodecanoic acid, 2-oxo-dodecanoic acid, 3-oxo-dodecanoic acid	LMFA01060039, LMFA01060040, LMFA07040043, LMFA01050168, LMFA01050169, LMFA01050170, LMFA01050254, LMFA01060089, LMFA01060183, LMFA01060184, LMFA01060088, LMFA01060090, LMFA01060091	C12H22O3	0.701846	0.1	M+Na	Doped w/Ice	Unique	4-keto lauric acid	4-keto lauric acid	-	-	-	-	-	-	-	-	-	-	-	-	-
237.149	Std w/o Ice	12,13-Dimethyl-5,14-dioxabicyclo[9.2.1]-tetradeca-1(13),11-dien-4-one	LMFA07040039	C14H20O3	0.21533	0.1	M+H	Std w/o Ice	Unique	12,13-Dimethyl-5,14-dioxabicyclo[9.2.1]-tetradeca-1(13),11-dien-4-one	12	13-Dimethyl-5	14-dioxabicyclo[9.2.1]-tetradeca-1(13)	11-dien-4-one	-	-	-	-	-	-	-	-	-	-	-	-	-
237.185	Doped w/o Ice	capsidiol, DB-2073, Latia luciferin, Capnell-9(12)-ene-8beta,10alpha-diol, 4E,7Z,10Z-Tridecatrienyl acetate, Geranyl tiglate, (-)-Kanshone A	LMPR0103250002, LMPK15030002, LMPR0103050003, LMPR0103720001, LMFA07010271, LMFA07010898, LMPR0103280001	C15H24O2	0.63005	0.05	M+H	Doped w/o Ice, Std w/o Ice	Shared	capsidiol	capsidiol	Capsidiol	C15H24O2	236.178	Prenol Lipids	Isoprenoids	C15 isoprenoids	161937	28283	HMDB0002352	LMPR0103250002	C09627	BXXSHQYDJWZXPB-OKNSCYNVSA-N	RM0187625
237.185	Std w/o Ice	capsidiol, DB-2073, Latia luciferin, Capnell-9(12)-ene-8beta,10alpha-diol, 4E,7Z,10Z-Tridecatrienyl acetate, Geranyl tiglate, (-)-Kanshone A	LMPR0103250002, LMPK15030002, LMPR0103050003, LMPR0103720001, LMFA07010271, LMFA07010898, LMPR0103280001	C15H24O2	0.573152	0.05	M+H	Doped w/o Ice, Std w/o Ice	Shared	capsidiol	capsidiol	Capsidiol	C15H24O2	236.178	Prenol Lipids	Isoprenoids	C15 isoprenoids	161937	28283	HMDB0002352	LMPR0103250002	C09627	BXXSHQYDJWZXPB-OKNSCYNVSA-N	RM0187625
237.221	Doped w/o Ice	4E,6E,10Z-Hexadecatrien-1-ol, 4E,6Z,10Z-Hexadecatrien-1-ol, 11,13-hexadecadienal, 6,11-hexadecadienal, 10,12-hexadecadienal, 10E,12Z-Hexadecadienal, 4E,6Z-Hexadecadienal, 6E,11Z-Hexadecadienal, 8E,11Z-Hexadecadienal, 9E,11Z-Hexadecadienal, 10Z,12E-Hexadecadienal, 11Z,13E-Hexadecadienal, 10Z,12Z-Hexadecadienal, 11Z,13Z-Hexadecadienal, 7Z,11Z-Hexadecadienal, 9E,11E-Hexadecadienal, 13Z-Hexadecen-11-…	LMFA05000198, LMFA05000201, LMFA06000095, LMFA06000093, LMFA06000094, LMFA06000200, LMFA06000202, LMFA06000203, LMFA06000204, LMFA06000205, LMFA06000218, LMFA06000219, LMFA06000222, LMFA06000223, LMFA06000224, LMFA06000195, LMFA05000202, LMFA06000201, LMFA06000220, LMFA06000221, LMFA06000225, LMFA06000227	C16H28O	0.366834	0.05	M+H	Doped w/o Ice, Std w/Ice, Std w/o Ice	Shared	4E,6E,10Z-Hexadecatrien-1-ol	4E	6E	10Z-Hexadecatrien-1-ol	-	-	-	-	-	-	-	-	-	-	-	-	-
237.221	Std w/Ice	4E,6E,10Z-Hexadecatrien-1-ol, 4E,6Z,10Z-Hexadecatrien-1-ol, 11,13-hexadecadienal, 6,11-hexadecadienal, 10,12-hexadecadienal, 10E,12Z-Hexadecadienal, 4E,6Z-Hexadecadienal, 6E,11Z-Hexadecadienal, 8E,11Z-Hexadecadienal, 9E,11Z-Hexadecadienal, 10Z,12E-Hexadecadienal, 11Z,13E-Hexadecadienal, 10Z,12Z-Hexadecadienal, 11Z,13Z-Hexadecadienal, 7Z,11Z-Hexadecadienal, 9E,11E-Hexadecadienal, 13Z-Hexadecen-11-…	LMFA05000198, LMFA05000201, LMFA06000095, LMFA06000093, LMFA06000094, LMFA06000200, LMFA06000202, LMFA06000203, LMFA06000204, LMFA06000205, LMFA06000218, LMFA06000219, LMFA06000222, LMFA06000223, LMFA06000224, LMFA06000195, LMFA05000202, LMFA06000201, LMFA06000220, LMFA06000221, LMFA06000225, LMFA06000227	C16H28O	0.327572	0.1	M+H	Doped w/o Ice, Std w/Ice, Std w/o Ice	Shared	4E,6E,10Z-Hexadecatrien-1-ol	4E	6E	10Z-Hexadecatrien-1-ol	-	-	-	-	-	-	-	-	-	-	-	-	-
237.221	Std w/o Ice	4E,6E,10Z-Hexadecatrien-1-ol, 4E,6Z,10Z-Hexadecatrien-1-ol, 11,13-hexadecadienal, 6,11-hexadecadienal, 10,12-hexadecadienal, 10E,12Z-Hexadecadienal, 4E,6Z-Hexadecadienal, 6E,11Z-Hexadecadienal, 8E,11Z-Hexadecadienal, 9E,11Z-Hexadecadienal, 10Z,12E-Hexadecadienal, 11Z,13E-Hexadecadienal, 10Z,12Z-Hexadecadienal, 11Z,13Z-Hexadecadienal, 7Z,11Z-Hexadecadienal, 9E,11E-Hexadecadienal, 13Z-Hexadecen-11-…	LMFA05000198, LMFA05000201, LMFA06000095, LMFA06000093, LMFA06000094, LMFA06000200, LMFA06000202, LMFA06000203, LMFA06000204, LMFA06000205, LMFA06000218, LMFA06000219, LMFA06000222, LMFA06000223, LMFA06000224, LMFA06000195, LMFA05000202, LMFA06000201, LMFA06000220, LMFA06000221, LMFA06000225, LMFA06000227	C16H28O	0.584689	0.05	M+H	Doped w/o Ice, Std w/Ice, Std w/o Ice	Shared	4E,6E,10Z-Hexadecatrien-1-ol	4E	6E	10Z-Hexadecatrien-1-ol	-	-	-	-	-	-	-	-	-	-	-	-	-
239.125	Doped w/Ice	Undecanedioic acid, Butyl butyryllactate	LMFA01170007, LMFA07010792	C11H20O4	0.620812	0.1	M+Na	Doped w/Ice	Unique	Undecanedioic acid	Undecanedioic acid	Undecanedioic acid	C11H20O4	216.136	Fatty Acyls	Fatty acids	Dicarboxylic acids	15816	73713	HMDB0000888	LMFA01170007	-	LWBHHRRTOZQPDM-UHFFFAOYSA-N	RM0139029
239.162	Doped w/Ice	11-hydroxy-dodecanoic acid, 7-hydroxy-dodecanoic acid, 9-hydroxy-dodecanoic acid, 3R-hydroxy-dodecanoic acid, 3S-hydroxy-dodecanoic acid, 11R-hydroxy-dodecanoic acid, 2R-hydroxylauric acid, 4R-hydroxylauric acid, Sabinic acid, 4-hydroxy lauric acid, 2S-hydroxylauric acid, 4S-hydroxylauric acid, xi-5-Hydroxydodecanoic acid, alpha-hydroxy lauric acid, beta-hydroxylauric acid	LMFA01050165, LMFA01050166, LMFA01050167, LMFA01050251, LMFA01050252, LMFA01050253, LMFA01050361, LMFA01050364, LMFA01050039, LMFA01050038, LMFA01050362, LMFA01050363, LMFA01050529, LMFA01050036, LMFA01050037	C12H24O3	0.850509	0.1	M+Na	Doped w/Ice	Unique	11-hydroxy-dodecanoic acid	11-hydroxy-dodecanoic acid	-	-	-	-	-	-	-	-	-	-	-	-	-
239.164	Doped w/o Ice	7-oxo-11E,13-Tetradecadienoic acid, (9R,13R)-1a,1b-dihomo-jasmonic acid, Geranyl acetoacetate, (9S,13S)-1a,1b-dihomo-jasmonic acid, Sundiversifolide	LMFA01060185, LMFA02010010, LMFA07010896, LMFA02010011, LMPR0103390002	C14H22O3	0.230996	0.1	M+H	Doped w/o Ice, Std w/o Ice	Shared	7-oxo-11E,13-Tetradecadienoic acid	7-oxo-11E	13-Tetradecadienoic acid	-	-	-	-	-	-	-	-	-	-	-	-	-
239.164	Std w/o Ice	7-oxo-11E,13-Tetradecadienoic acid, (9R,13R)-1a,1b-dihomo-jasmonic acid, Geranyl acetoacetate, (9S,13S)-1a,1b-dihomo-jasmonic acid, Sundiversifolide	LMFA01060185, LMFA02010010, LMFA07010896, LMFA02010011, LMPR0103390002	C14H22O3	0.276731	0.1	M+H	Doped w/o Ice, Std w/o Ice	Shared	7-oxo-11E,13-Tetradecadienoic acid	7-oxo-11E	13-Tetradecadienoic acid	-	-	-	-	-	-	-	-	-	-	-	-	-
239.201	Doped w/o Ice	2-Propenyl cyclohexanehexanoate, 5Z,9Z-Tridecadienyl acetate, 5E,9Z-Tridecadienyl acetate, (+)-14,15-Epoxy-thapsan-14-ol, Methyl (E)-2,6,10-trimethyl-5,9-undecadienoate, 4E,7Z-Tridecadienyl acetate, 14-pentadecynoic acid, 3S,7,11-Trimethyl-6,10-dodecadienoic acid, Geranyl valerate, (E)-3,7-Dimethyl-2,6-octadienyl 3-methylbutanoate, (E)-3,7-Dimethyl-2,6-octadienyl pentanoate, (Z)-3-Nonenyl (E)-2-h…	LMFA07010744, LMFA07010278, LMFA07010270, LMPR0103530001, LMFA07010526, LMFA07010269, LMFA01030582, LMFA01030790, LMFA07010899, LMFA07010615, LMFA07010617, LMFA07010631, LMFA07010821, LMFA07010894, LMPR0103710001, LMPR0103800001, LMFA01030581, LMFA07010277, LMFA07010279, LMFA07010538, LMFA07010554, LMFA07010625	C15H26O2	0.282798	0.1	M+H	Doped w/o Ice, Std w/Ice, Std w/o Ice	Shared	2-Propenyl cyclohexanehexanoate	2-Propenyl cyclohexanehexanoate	-	-	-	-	-	-	-	-	-	-	-	-	-
239.201	Std w/Ice	2-Propenyl cyclohexanehexanoate, 5Z,9Z-Tridecadienyl acetate, 5E,9Z-Tridecadienyl acetate, (+)-14,15-Epoxy-thapsan-14-ol, Methyl (E)-2,6,10-trimethyl-5,9-undecadienoate, 4E,7Z-Tridecadienyl acetate, 14-pentadecynoic acid, 3S,7,11-Trimethyl-6,10-dodecadienoic acid, Geranyl valerate, (E)-3,7-Dimethyl-2,6-octadienyl 3-methylbutanoate, (E)-3,7-Dimethyl-2,6-octadienyl pentanoate, (Z)-3-Nonenyl (E)-2-h…	LMFA07010744, LMFA07010278, LMFA07010270, LMPR0103530001, LMFA07010526, LMFA07010269, LMFA01030582, LMFA01030790, LMFA07010899, LMFA07010615, LMFA07010617, LMFA07010631, LMFA07010821, LMFA07010894, LMPR0103710001, LMPR0103800001, LMFA01030581, LMFA07010277, LMFA07010279, LMFA07010538, LMFA07010554, LMFA07010625	C15H26O2	0.24308	0.1	M+H	Doped w/o Ice, Std w/Ice, Std w/o Ice	Shared	2-Propenyl cyclohexanehexanoate	2-Propenyl cyclohexanehexanoate	-	-	-	-	-	-	-	-	-	-	-	-	-
239.201	Std w/o Ice	2-Propenyl cyclohexanehexanoate, 5Z,9Z-Tridecadienyl acetate, 5E,9Z-Tridecadienyl acetate, (+)-14,15-Epoxy-thapsan-14-ol, Methyl (E)-2,6,10-trimethyl-5,9-undecadienoate, 4E,7Z-Tridecadienyl acetate, 14-pentadecynoic acid, 3S,7,11-Trimethyl-6,10-dodecadienoic acid, Geranyl valerate, (E)-3,7-Dimethyl-2,6-octadienyl 3-methylbutanoate, (E)-3,7-Dimethyl-2,6-octadienyl pentanoate, (Z)-3-Nonenyl (E)-2-h…	LMFA07010744, LMFA07010278, LMFA07010270, LMPR0103530001, LMFA07010526, LMFA07010269, LMFA01030582, LMFA01030790, LMFA07010899, LMFA07010615, LMFA07010617, LMFA07010631, LMFA07010821, LMFA07010894, LMPR0103710001, LMPR0103800001, LMFA01030581, LMFA07010277, LMFA07010279, LMFA07010538, LMFA07010554, LMFA07010625	C15H26O2	0.436596	0.1	M+H	Doped w/o Ice, Std w/Ice, Std w/o Ice	Shared	2-Propenyl cyclohexanehexanoate	2-Propenyl cyclohexanehexanoate	-	-	-	-	-	-	-	-	-	-	-	-	-
239.237	Doped w/Ice	10E-Hexadecenal, 6Z,11Z-hexadecadien-1-ol, 7Z,11Z-Hexadecadien-1-ol, 7,11-hexadecadien-1-ol, 11E,13E-Hexadecadien-1-ol, 4E,6Z-Hexadecadien-1-ol, 7Z,11E-Hexadecadien-1-ol, 11Z,13Z-Hexadecadien-1-ol, 2-hexadecenal, 9-hexadecenal, 11-hexadecenal, 1,15-Hexadecadien-3-one, 7-hexadecenal, 10Z-Hexadecenal, 11Z-Hexadecenal, 12Z-Hexadecenal, 9Z-Hexadecenal, cis-11-Hexadecenal, 1-Hexadecen-3-one, Bombykol,…	LMFA06000193, LMFA05000054, LMFA05000208, LMFA05000023, LMFA05000197, LMFA05000200, LMFA05000206, LMFA05000207, LMFA06000089, LMFA06000091, LMFA06000092, LMFA12000185, LMFA06000090, LMFA06000210, LMFA06000211, LMFA06000212, LMFA06000217, LMFA06000260, LMFA12000186, LMFA05000007, LMFA05000015, LMFA05000053, LMFA05000196, LMFA05000199, LMFA05000205, LMFA05000209, LMFA06000112, LMFA06000216	C16H30O	0.681264	0.1	M+H	Doped w/Ice, Doped w/o Ice, Std w/Ice, Std w/o Ice	Shared	10E-Hexadecenal	10E-Hexadecenal	-	-	-	-	-	-	-	-	-	-	-	-	-
239.237	Doped w/o Ice	10E-Hexadecenal, 6Z,11Z-hexadecadien-1-ol, 7Z,11Z-Hexadecadien-1-ol, 7,11-hexadecadien-1-ol, 11E,13E-Hexadecadien-1-ol, 4E,6Z-Hexadecadien-1-ol, 7Z,11E-Hexadecadien-1-ol, 11Z,13Z-Hexadecadien-1-ol, 2-hexadecenal, 9-hexadecenal, 11-hexadecenal, 1,15-Hexadecadien-3-one, 7-hexadecenal, 10Z-Hexadecenal, 11Z-Hexadecenal, 12Z-Hexadecenal, 9Z-Hexadecenal, cis-11-Hexadecenal, 1-Hexadecen-3-one, Bombykol,…	LMFA06000193, LMFA05000054, LMFA05000208, LMFA05000023, LMFA05000197, LMFA05000200, LMFA05000206, LMFA05000207, LMFA06000089, LMFA06000091, LMFA06000092, LMFA12000185, LMFA06000090, LMFA06000210, LMFA06000211, LMFA06000212, LMFA06000217, LMFA06000260, LMFA12000186, LMFA05000007, LMFA05000015, LMFA05000053, LMFA05000196, LMFA05000199, LMFA05000205, LMFA05000209, LMFA06000112, LMFA06000216	C16H30O	0.285553	0.1	M+H	Doped w/Ice, Doped w/o Ice, Std w/Ice, Std w/o Ice	Shared	10E-Hexadecenal	10E-Hexadecenal	-	-	-	-	-	-	-	-	-	-	-	-	-
239.237	Std w/Ice	10E-Hexadecenal, 6Z,11Z-hexadecadien-1-ol, 7Z,11Z-Hexadecadien-1-ol, 7,11-hexadecadien-1-ol, 11E,13E-Hexadecadien-1-ol, 4E,6Z-Hexadecadien-1-ol, 7Z,11E-Hexadecadien-1-ol, 11Z,13Z-Hexadecadien-1-ol, 2-hexadecenal, 9-hexadecenal, 11-hexadecenal, 1,15-Hexadecadien-3-one, 7-hexadecenal, 10Z-Hexadecenal, 11Z-Hexadecenal, 12Z-Hexadecenal, 9Z-Hexadecenal, cis-11-Hexadecenal, 1-Hexadecen-3-one, Bombykol,…	LMFA06000193, LMFA05000054, LMFA05000208, LMFA05000023, LMFA05000197, LMFA05000200, LMFA05000206, LMFA05000207, LMFA06000089, LMFA06000091, LMFA06000092, LMFA12000185, LMFA06000090, LMFA06000210, LMFA06000211, LMFA06000212, LMFA06000217, LMFA06000260, LMFA12000186, LMFA05000007, LMFA05000015, LMFA05000053, LMFA05000196, LMFA05000199, LMFA05000205, LMFA05000209, LMFA06000112, LMFA06000216	C16H30O	0.644751	0.05	M+H	Doped w/Ice, Doped w/o Ice, Std w/Ice, Std w/o Ice	Shared	10E-Hexadecenal	10E-Hexadecenal	-	-	-	-	-	-	-	-	-	-	-	-	-
239.237	Std w/o Ice	10E-Hexadecenal, 6Z,11Z-hexadecadien-1-ol, 7Z,11Z-Hexadecadien-1-ol, 7,11-hexadecadien-1-ol, 11E,13E-Hexadecadien-1-ol, 4E,6Z-Hexadecadien-1-ol, 7Z,11E-Hexadecadien-1-ol, 11Z,13Z-Hexadecadien-1-ol, 2-hexadecenal, 9-hexadecenal, 11-hexadecenal, 1,15-Hexadecadien-3-one, 7-hexadecenal, 10Z-Hexadecenal, 11Z-Hexadecenal, 12Z-Hexadecenal, 9Z-Hexadecenal, cis-11-Hexadecenal, 1-Hexadecen-3-one, Bombykol,…	LMFA06000193, LMFA05000054, LMFA05000208, LMFA05000023, LMFA05000197, LMFA05000200, LMFA05000206, LMFA05000207, LMFA06000089, LMFA06000091, LMFA06000092, LMFA12000185, LMFA06000090, LMFA06000210, LMFA06000211, LMFA06000212, LMFA06000217, LMFA06000260, LMFA12000186, LMFA05000007, LMFA05000015, LMFA05000053, LMFA05000196, LMFA05000199, LMFA05000205, LMFA05000209, LMFA06000112, LMFA06000216	C16H30O	0.541232	0.05	M+H	Doped w/Ice, Doped w/o Ice, Std w/Ice, Std w/o Ice	Shared	10E-Hexadecenal	10E-Hexadecenal	-	-	-	-	-	-	-	-	-	-	-	-	-
240.196	Doped w/Ice	7Z,9E,11-Dodecatrienyl acetate, 7E,9Z,11-Dodecatrienyl acetate, 9Z-Dodecen-7-ynyl acetate, 7E,9E,11-Dodecatrienyl acetate, R-cucujolide V, S-cucujolide V	LMFA07010251, LMFA07010238, LMFA07010247, LMFA07010233, LMFA07040048, LMFA07040049	C14H22O2	0.758138	0.05	M+NH4	Doped w/Ice, Doped w/o Ice, Std w/o Ice	Shared	7Z,9E,11-Dodecatrienyl acetate	7Z	9E	11-Dodecatrienyl acetate	-	-	-	-	-	-	-	-	-	-	-	-	-
240.196	Doped w/o Ice	7Z,9E,11-Dodecatrienyl acetate, 7E,9Z,11-Dodecatrienyl acetate, 9Z-Dodecen-7-ynyl acetate, 7E,9E,11-Dodecatrienyl acetate, R-cucujolide V, S-cucujolide V	LMFA07010251, LMFA07010238, LMFA07010247, LMFA07010233, LMFA07040048, LMFA07040049	C14H22O2	0.361972	0.1	M+NH4	Doped w/Ice, Doped w/o Ice, Std w/o Ice	Shared	7Z,9E,11-Dodecatrienyl acetate	7Z	9E	11-Dodecatrienyl acetate	-	-	-	-	-	-	-	-	-	-	-	-	-
240.196	Std w/o Ice	7Z,9E,11-Dodecatrienyl acetate, 7E,9Z,11-Dodecatrienyl acetate, 9Z-Dodecen-7-ynyl acetate, 7E,9E,11-Dodecatrienyl acetate, R-cucujolide V, S-cucujolide V	LMFA07010251, LMFA07010238, LMFA07010247, LMFA07010233, LMFA07040048, LMFA07040049	C14H22O2	0.384432	0.1	M+NH4	Doped w/Ice, Doped w/o Ice, Std w/o Ice	Shared	7Z,9E,11-Dodecatrienyl acetate	7Z	9E	11-Dodecatrienyl acetate	-	-	-	-	-	-	-	-	-	-	-	-	-
240.232	Doped w/Ice	(-)-alpha-Bisabolol, germacradienol, 5,10-pentadecadienal, 3S,7,11-Trimethyl-6E,10-dodecadienal, (R)-Sesquilavandulol, guaiol, 6-Valerene-11-ol, Himachalane-2-en-6-ol, (+)-2-Himachalen-7-ol, (+)-8-Daucen-5-ol, 3,7,11-Trimethyl-6E,10-dodecadienal, 9E,11Z-Pentadecadienal, 2,4-pentadecadienal, (-)-Drimenol, 2E,6E-farnesol, (-)-Valeranone, 2-Africananol, (-)-Tamariscol, cedrol, (-)-Prezizaanol, Nerol…	LMPR0103060001, LMPR0103090009, LMFA06000086, LMFA06000160, LMPR0103030002, LMPR0103410007, LMPR0103460002, LMPR0103480002, LMPR0103480003, LMPR0103550001, LMFA06000168, LMFA06000191, LMFA06000085, LMPR0103370001, LMPR0103010001, LMPR0103310001, LMPR0103470001, LMPR0103570001, LMPR0103690007, LMPR0103700002, LMPR0103010005, LMPR0103010006, LMPR0103010008, LMPR0103010013, LMPR0103240001, LMPR01036…	C15H26O	0.377213	0.1	M+NH4	Doped w/Ice	Unique	(-)-alpha-Bisabolol	(-)-alpha-Bisabolol	alpha-Bisabolol	C15H26O	222.198	Prenol Lipids	Isoprenoids	C15 isoprenoids	442343	125	HMDB0036197	LMPR0103060001	C09621	RGZSQWQPBWRIAQ-CABCVRRESA-N	RM0135342
241.086	Doped w/Ice	2,2'-Dihydroxychalcone, 4,4'-Dihydroxychalcone, 2',4'-Dihydroxychalcone, 3,3'-Dihydroxychalcone, Chrysophanic acid 9-anthrone, 2'-beta-Dihydroxychalcone, 7-Hydroxyflavanone	LMPK12120186, LMPK12120193, LMPK12120016, LMPK12120189, LMPK13040005, LMPK12120395, LMPK12140018	C15H12O3	0.349589	0.1	M+H	Doped w/Ice	Unique	2,2'-Dihydroxychalcone	2	2'-Dihydroxychalcone	-	-	-	-	-	-	-	-	-	-	-	-	-
241.105	Doped w/Ice	2-hydroxy-decanedioic acid, 3-hydroxy-sebacic acid	LMFA01170076, LMFA01170092	C10H18O5	0.691571	0.1	M+Na	Doped w/Ice	Unique	2-hydroxy-decanedioic acid	2-hydroxy-decanedioic acid	2-Hydroxy-decanedioic acid	C10H18O5	218.115	Fatty Acyls	Fatty acids	Dicarboxylic acids	128458	89312	HMDB0000424	LMFA01170076	-	LPIOYESQKJFWPQ-UHFFFAOYSA-N	RM0153116
241.141	Doped w/Ice	9,9-dimethoxy-nonanoic acid	LMFA01080019	C11H22O4	0.85872	0.1	M+Na	Doped w/Ice	Unique	9,9-dimethoxy-nonanoic acid	9	9-dimethoxy-nonanoic acid	-	-	-	-	-	-	-	-	-	-	-	-	-
241.18	Doped w/o Ice	7-oxo-11E-Tetradecenoic acid, 7-oxo-11Z-Tetradecenoic acid, (1S,2S)-3-oxo-2-pentyl-cyclopentanebutanoic acid, (1R,2R)-3-oxo-2-pentyl-cyclopentanebutanoic acid	LMFA01060186, LMFA01060187, LMFA02010016, LMFA02010017	C14H24O3	0.207338	0.1	M+H	Doped w/o Ice, Std w/o Ice	Shared	7-oxo-11E-Tetradecenoic acid	7-oxo-11E-Tetradecenoic acid	-	-	-	-	-	-	-	-	-	-	-	-	-
241.18	Std w/o Ice	7-oxo-11E-Tetradecenoic acid, 7-oxo-11Z-Tetradecenoic acid, (1S,2S)-3-oxo-2-pentyl-cyclopentanebutanoic acid, (1R,2R)-3-oxo-2-pentyl-cyclopentanebutanoic acid	LMFA01060186, LMFA01060187, LMFA02010016, LMFA02010017	C14H24O3	0.201506	0.1	M+H	Doped w/o Ice, Std w/o Ice	Shared	7-oxo-11E-Tetradecenoic acid	7-oxo-11E-Tetradecenoic acid	-	-	-	-	-	-	-	-	-	-	-	-	-
241.216	Doped w/o Ice	8E-Tridecenyl acetate, 14-pentadecenoic acid, 15:1(9Z), 5,6-methylenetetradecanoic acid, Butyl undecylenate, 10Z-Tridecenyl acetate, 11Z-Tridecenyl acetate, 8Z-Tridecenyl acetate, 9Z-Tridecenyl acetate, Isopropyl 9Z-dodecenoate, 11E-Tridecenyl acetate, 6E-Tridecenyl acetate, 3E-Tridecenyl acetate, (Z)-5-Decenyl 3-methylbutanoate, 7-Ethyltridecane-4,6-dione, 4E-Tridecenyl acetate, 9E-Tridecenyl ac…	LMFA07010267, LMFA01030053, LMFA01030866, LMFA01140043, LMFA07010797, LMFA07010272, LMFA07010273, LMFA07010275, LMFA07010276, LMFA07010669, LMFA07010263, LMFA07010266, LMFA07010264, LMFA07010532, LMFA12000262, LMFA07010265, LMFA07010268, LMFA07010667, LMFA01030580, LMFA07010536, LMFA07010490, LMFA07010550, LMFA07010552, LMFA12000260, LMFA01030259, LMFA01030855, LMFA07010274, LMFA07010281, LMFA070…	C15H28O2	0.500243	0.05	M+H	Doped w/o Ice, Std w/Ice, Std w/o Ice	Shared	8E-Tridecenyl acetate	8E-Tridecenyl acetate	-	-	-	-	-	-	-	-	-	-	-	-	-
241.216	Std w/Ice	8E-Tridecenyl acetate, 14-pentadecenoic acid, 15:1(9Z), 5,6-methylenetetradecanoic acid, Butyl undecylenate, 10Z-Tridecenyl acetate, 11Z-Tridecenyl acetate, 8Z-Tridecenyl acetate, 9Z-Tridecenyl acetate, Isopropyl 9Z-dodecenoate, 11E-Tridecenyl acetate, 6E-Tridecenyl acetate, 3E-Tridecenyl acetate, (Z)-5-Decenyl 3-methylbutanoate, 7-Ethyltridecane-4,6-dione, 4E-Tridecenyl acetate, 9E-Tridecenyl ac…	LMFA07010267, LMFA01030053, LMFA01030866, LMFA01140043, LMFA07010797, LMFA07010272, LMFA07010273, LMFA07010275, LMFA07010276, LMFA07010669, LMFA07010263, LMFA07010266, LMFA07010264, LMFA07010532, LMFA12000262, LMFA07010265, LMFA07010268, LMFA07010667, LMFA01030580, LMFA07010536, LMFA07010490, LMFA07010550, LMFA07010552, LMFA12000260, LMFA01030259, LMFA01030855, LMFA07010274, LMFA07010281, LMFA070…	C15H28O2	0.324446	0.1	M+H	Doped w/o Ice, Std w/Ice, Std w/o Ice	Shared	8E-Tridecenyl acetate	8E-Tridecenyl acetate	-	-	-	-	-	-	-	-	-	-	-	-	-
241.216	Std w/o Ice	8E-Tridecenyl acetate, 14-pentadecenoic acid, 15:1(9Z), 5,6-methylenetetradecanoic acid, Butyl undecylenate, 10Z-Tridecenyl acetate, 11Z-Tridecenyl acetate, 8Z-Tridecenyl acetate, 9Z-Tridecenyl acetate, Isopropyl 9Z-dodecenoate, 11E-Tridecenyl acetate, 6E-Tridecenyl acetate, 3E-Tridecenyl acetate, (Z)-5-Decenyl 3-methylbutanoate, 7-Ethyltridecane-4,6-dione, 4E-Tridecenyl acetate, 9E-Tridecenyl ac…	LMFA07010267, LMFA01030053, LMFA01030866, LMFA01140043, LMFA07010797, LMFA07010272, LMFA07010273, LMFA07010275, LMFA07010276, LMFA07010669, LMFA07010263, LMFA07010266, LMFA07010264, LMFA07010532, LMFA12000262, LMFA07010265, LMFA07010268, LMFA07010667, LMFA01030580, LMFA07010536, LMFA07010490, LMFA07010550, LMFA07010552, LMFA12000260, LMFA01030259, LMFA01030855, LMFA07010274, LMFA07010281, LMFA070…	C15H28O2	0.55297	0.05	M+H	Doped w/o Ice, Std w/Ice, Std w/o Ice	Shared	8E-Tridecenyl acetate	8E-Tridecenyl acetate	-	-	-	-	-	-	-	-	-	-	-	-	-
242.139	Doped w/Ice	N-(3-oxo-octanoyl)-homoserine lactone	LMFA08030004	C12H19NO4	0.297782	0.1	M+H	Doped w/Ice	Unique	N-(3-oxo-octanoyl)-homoserine lactone	N-(3-oxo-octanoyl)-homoserine lactone	N-(3-Oxo-octanoyl)-homoserine lactone	C12H19NO4	241.131	Fatty Acyls	Fatty amides	Fatty acyl homoserine lactones	127293	-	-	LMFA08030004	C11841	FXCMGCFNLNFLSH-JTQLQIEISA-N	RM0152796
242.248	Std w/o Ice	3,7,11-Trimethyl-6E,10-dodecadien-1-ol, 10Z-Pentadecenal, 6Z-Pentadecen-2-one, 14-Pentadecen-2-one, 10-pentadecenal, 8Z-Pentadecen-2-one, 5-Ethyl-2-tridecen-4-one, 3S,7,11-Trimethyl-6E,10-dodecadien-1-ol, trans-13-methyltetradec-2-enal, 7-Ethyl-4-tridecen-6-one, 1,14-Pentadecadien-3-one, 8E,10Z-Pentadecadien-1-ol, 5,10-Pentadecadien-1-ol	LMFA05000145, LMFA06000192, LMFA12000179, LMFA12000182, LMFA06000084, LMFA12000180, LMFA12000259, LMFA05000152, LMFA06000261, LMFA12000261, LMFA12000181, LMFA05000193, LMFA05000631	C15H28O	0.332754	0.1	M+NH4	Std w/o Ice	Unique	3,7,11-Trimethyl-6E,10-dodecadien-1-ol	3	7	11-Trimethyl-6E	10-dodecadien-1-ol	-	-	-	-	-	-	-	-	-	-	-	-	-
244.133	Doped w/o Ice	4,4'-dihydroxy-alpha-methylstilbene, Pinosylvin methyl ether, 7-Hydroxyflavan	LMPK13090004, LMPK13090013, LMPK12020227	C15H14O2	0.557267	0.05	M+NH4	Doped w/o Ice, Std w/o Ice	Shared	4,4'-dihydroxy-alpha-methylstilbene	4	4'-dihydroxy-alpha-methylstilbene	-	-	-	-	-	-	-	-	-	-	-	-	-
244.133	Std w/o Ice	4,4'-dihydroxy-alpha-methylstilbene, Pinosylvin methyl ether, 7-Hydroxyflavan	LMPK13090004, LMPK13090013, LMPK12020227	C15H14O2	0.549543	0.1	M+NH4	Doped w/o Ice, Std w/o Ice	Shared	4,4'-dihydroxy-alpha-methylstilbene	4	4'-dihydroxy-alpha-methylstilbene	-	-	-	-	-	-	-	-	-	-	-	-	-
244.263	Doped w/Ice	pentadecanal, 3-Ethyltridecan-2-one, 13-methyltetradecanal, 7-Ethyltridecan-6-one, 9-pentadecen-1-ol, Pentadecan-2-one	LMFA06000083, LMFA12000258, LMFA06000258, LMFA12000255, LMFA05000050, LMFA12000056	C15H30O	0.818305	0.05	M+NH4	Doped w/Ice	Unique	pentadecanal	pentadecanal	Pentadecanal	C15H30O	226.23	Fatty Acyls	Fatty aldehydes	Fatty aldehydes	17697	17302	HMDB0031078	LMFA06000083	C01948	XGQJZNCFDLXSIJ-UHFFFAOYSA-N	RM0152249
245.078	Doped w/Ice	2E,4E,8E,10E-Dodecatetraenedioic acid	LMFA01170008	C12H14O4	0.869071	0.05	M+Na	Doped w/Ice	Unique	2E,4E,8E,10E-Dodecatetraenedioic acid	2E	4E	8E	10E-Dodecatetraenedioic acid	-	-	-	-	-	-	-	-	-	-	-	-	-
245.151	Doped w/Ice	7Z,9E,11-Dodecatrienyl acetate, 7E,9Z,11-Dodecatrienyl acetate, 9Z-Dodecen-7-ynyl acetate, 7E,9E,11-Dodecatrienyl acetate, R-cucujolide V, S-cucujolide V	LMFA07010251, LMFA07010238, LMFA07010247, LMFA07010233, LMFA07040048, LMFA07040049	C14H22O2	0.709678	0.1	M+Na	Doped w/Ice	Unique	7Z,9E,11-Dodecatrienyl acetate	7Z	9E	11-Dodecatrienyl acetate	-	-	-	-	-	-	-	-	-	-	-	-	-
245.211	Doped w/Ice	omega-hydroxy myristic acid, 9-Hydroxymyristic acid, 3-hydroxy-tetradecanoic acid, 10-hydroxy-tetradecanoic acid, 11-hydroxy-tetradecanoic acid, 5-hydroxy-tetradecanoic acid, 6-hydroxy-tetradecanoic acid, 3R-hydroxy-tetradecanoic acid, 3S-hydroxy-tetradecanoic acid, Butolic acid, 11S-hydroxy-tetradecanoic acid, alpha-hydroxy myristic acid, 2-Hydroxymyristic acid	LMFA01050044, LMFA01050542, LMFA01050175, LMFA01050173, LMFA01050174, LMFA01050176, LMFA01050177, LMFA01050322, LMFA01050323, LMFA01050324, LMFA01050325, LMFA01050001, LMFA01050484	C14H28O3	0.446343	0.1	M+H	Doped w/Ice	Unique	omega-hydroxy myristic acid	omega-hydroxy myristic acid	-	-	-	-	-	-	-	-	-	-	-	-	-
246.149	Doped w/Ice	Cacalol	LMPR0103300001	C15H16O2	0.960508	0.05	M+NH4	Doped w/Ice, Doped w/o Ice, Std w/Ice, Std w/o Ice	Shared	Cacalol	Cacalol	-	-	-	-	-	-	-	-	-	-	-	-	-
246.149	Doped w/o Ice	Cacalol	LMPR0103300001	C15H16O2	0.928721	0.05	M+NH4	Doped w/Ice, Doped w/o Ice, Std w/Ice, Std w/o Ice	Shared	Cacalol	Cacalol	-	-	-	-	-	-	-	-	-	-	-	-	-
246.149	Std w/Ice	Cacalol	LMPR0103300001	C15H16O2	0.819744	0.05	M+NH4	Doped w/Ice, Doped w/o Ice, Std w/Ice, Std w/o Ice	Shared	Cacalol	Cacalol	-	-	-	-	-	-	-	-	-	-	-	-	-
246.149	Std w/o Ice	Cacalol	LMPR0103300001	C15H16O2	0.878498	0.05	M+NH4	Doped w/Ice, Doped w/o Ice, Std w/Ice, Std w/o Ice	Shared	Cacalol	Cacalol	-	-	-	-	-	-	-	-	-	-	-	-	-
246.243	Doped w/Ice	octyl hexanoate, 2-ethyl-dodecanoic acid, 6-ethyl-dodecanoic acid, 2,4-dimethyl-dodecanoic acid, Anteisomyristic acid, 3-Methylbutyl nonanoate, hexyl octanoate, Myristic acid(d3), Myristic acid, Dodecyl acetate, Heptyl heptanoate, 3R,5S-Dimethyldodecanoic acid, Isomyristic acid, 4,8-dimethyl-dodecanoic acid, decyl butyrate, ethyl dodecanoate, Decyl isobutyrate, Nonyl isovalerate, 9-methyl-trideca…	LMFA07010439, LMFA01020158, LMFA01020160, LMFA01020161, LMFA01020190, LMFA07010761, LMFA07010448, LMFA01010044, LMFA01010014, LMFA07010262, LMFA07010902, LMFA01010053, LMFA01020007, LMFA01020036, LMFA07010422, LMFA07010464, LMFA07010661, LMFA07010977, LMFA01020159, LMFA01020191, LMFA01020189, LMFA01020285, LMFA01020035, LMFA01020069, LMFA01020070, LMFA01020272, LMFA01020388	C14H28O2	0.971241	0.05	M+NH4	Doped w/Ice	Unique	octyl hexanoate	octyl hexanoate	Octyl hexanoate	C14H28O2	228.209	Fatty Acyls	Fatty esters	Wax monoesters	21006	-	-	LMFA07010439	-	CMNMHJVRZHGAAK-UHFFFAOYSA-N	RM0202291
247.013	Doped w/o Ice	Dimethylallyl pyrophosphate, Isopentenyl pyrophosphate	LMPR01010001, LMPR01010008	C5H12O7P2	0.294672	0.1	M+H	Doped w/o Ice, Std w/Ice, Std w/o Ice	Shared	Dimethylallyl pyrophosphate	Dimethylallyl pyrophosphate	Dimethylallyl-diphosphate	C5H12O7P2	246.006	Prenol Lipids	Isoprenoids	C5 isoprenoids	647	16057	HMDB0001120	LMPR01010001	C00235	CBIDRCWHNCKSTO-UHFFFAOYSA-N	RM0138838
247.013	Std w/Ice	Dimethylallyl pyrophosphate, Isopentenyl pyrophosphate	LMPR01010001, LMPR01010008	C5H12O7P2	0.439738	0.05	M+H	Doped w/o Ice, Std w/Ice, Std w/o Ice	Shared	Dimethylallyl pyrophosphate	Dimethylallyl pyrophosphate	Dimethylallyl-diphosphate	C5H12O7P2	246.006	Prenol Lipids	Isoprenoids	C5 isoprenoids	647	16057	HMDB0001120	LMPR01010001	C00235	CBIDRCWHNCKSTO-UHFFFAOYSA-N	RM0138838
247.013	Std w/o Ice	Dimethylallyl pyrophosphate, Isopentenyl pyrophosphate	LMPR01010001, LMPR01010008	C5H12O7P2	0.656213	0.05	M+H	Doped w/o Ice, Std w/Ice, Std w/o Ice	Shared	Dimethylallyl pyrophosphate	Dimethylallyl pyrophosphate	Dimethylallyl-diphosphate	C5H12O7P2	246.006	Prenol Lipids	Isoprenoids	C5 isoprenoids	647	16057	HMDB0001120	LMPR01010001	C00235	CBIDRCWHNCKSTO-UHFFFAOYSA-N	RM0138838
247.131	Doped w/Ice	11-hydroxy-4-methyl-2E,4E,6E-dodecatrienoic acid, methyl (+)-7-isojasmonate, 13-Oxo-9,11-tridecadienoic acid, Methyl jasmonate, Furfuryl octanoate	LMFA01020413, LMFA02020016, LMFA01060202, LMFA02020010, LMFA07010891	C13H20O3	0.558143	0.1	M+Na	Doped w/Ice	Unique	11-hydroxy-4-methyl-2E,4E,6E-dodecatrienoic acid	11-hydroxy-4-methyl-2E	4E	6E-dodecatrienoic acid	-	-	-	-	-	-	-	-	-	-	-	-	-
247.242	Doped w/Ice	Estrane skeleton, 5,7-Diethyl-9-methyl-3E,5E,7E,9E-tridecatetraene, 5-propylideneisolongifolane	LMST02010000, LMFA11000057, LMPR0103500002	C18H30	0.653865	0.1	M+H	Doped w/Ice, Doped w/o Ice, Std w/Ice, Std w/o Ice	Shared	Estrane skeleton	Estrane skeleton	-	-	-	-	-	-	-	-	-	-	-	-	-
247.242	Doped w/o Ice	Estrane skeleton, 5,7-Diethyl-9-methyl-3E,5E,7E,9E-tridecatetraene, 5-propylideneisolongifolane	LMST02010000, LMFA11000057, LMPR0103500002	C18H30	0.363138	0.05	M+H	Doped w/Ice, Doped w/o Ice, Std w/Ice, Std w/o Ice	Shared	Estrane skeleton	Estrane skeleton	-	-	-	-	-	-	-	-	-	-	-	-	-
247.242	Std w/Ice	Estrane skeleton, 5,7-Diethyl-9-methyl-3E,5E,7E,9E-tridecatetraene, 5-propylideneisolongifolane	LMST02010000, LMFA11000057, LMPR0103500002	C18H30	0.789185	0.05	M+H	Doped w/Ice, Doped w/o Ice, Std w/Ice, Std w/o Ice	Shared	Estrane skeleton	Estrane skeleton	-	-	-	-	-	-	-	-	-	-	-	-	-
247.242	Std w/o Ice	Estrane skeleton, 5,7-Diethyl-9-methyl-3E,5E,7E,9E-tridecatetraene, 5-propylideneisolongifolane	LMST02010000, LMFA11000057, LMPR0103500002	C18H30	0.456618	0.1	M+H	Doped w/Ice, Doped w/o Ice, Std w/Ice, Std w/o Ice	Shared	Estrane skeleton	Estrane skeleton	-	-	-	-	-	-	-	-	-	-	-	-	-
249.11	Doped w/Ice	Tuberonic acid, 3,7-Dimethyl-2E,6E-decadien-1,10-dioic acid, epi-4'-hydroxyjasmonic acid, 12-hydroxyjasmonic acid	LMFA02020007, LMFA01170130, LMFA02020008, LMFA02020011	C12H18O4	0.664362	0.1	M+Na	Doped w/Ice	Unique	Tuberonic acid	Tuberonic acid	Tuberonic acid	C12H18O4	226.12	Fatty Acyls	Octadecanoids	Jasmonic acids	6443968	133220	HMDB0303749	LMFA02020007	-	RZGFUGXQKMEMOO-SZXTZRQCSA-N	RM0153752
249.185	Doped w/Ice	4-[3]-ladderane-butanoic acid, 7,10-hexadecadiynoic acid, 8,10-hexadecadiynoic acid, 16:4(6,9,12,15), 2E,6Z,8Z,12E-hexadecatetraenoic acid, 2E,6Z,8Z,12Z-hexadecatetraenoic acid, 2Z,6Z,8Z,12Z-hexadecatetraenoic acid, 3,9-hexadecadiynoic acid, Octyl phenylacetate, 2Z,6Z,8Z,12E-hexadecatetraenoic acid, 16:4(6Z,9Z,12Z,15Z), 2Z,5Z,8Z,11Z-Hexadecatetraenoic acid, 16:4(4Z,7Z,10Z,13Z), 4,7,11,14-hexadeca…	LMFA01140010, LMFA01030492, LMFA01030493, LMFA01030166, LMFA01030277, LMFA01030278, LMFA01030280, LMFA01030491, LMFA07010982, LMFA01030279, LMFA01030870, LMFA01031073, LMFA01030163, LMFA01030164, LMFA01030165	C16H24O2	0.373635	0.1	M+H	Doped w/Ice, Doped w/o Ice, Std w/Ice, Std w/o Ice	Shared	4-[3]-ladderane-butanoic acid	4-[3]-ladderane-butanoic acid	-	-	-	-	-	-	-	-	-	-	-	-	-
249.185	Doped w/o Ice	4-[3]-ladderane-butanoic acid, 7,10-hexadecadiynoic acid, 8,10-hexadecadiynoic acid, 16:4(6,9,12,15), 2E,6Z,8Z,12E-hexadecatetraenoic acid, 2E,6Z,8Z,12Z-hexadecatetraenoic acid, 2Z,6Z,8Z,12Z-hexadecatetraenoic acid, 3,9-hexadecadiynoic acid, Octyl phenylacetate, 2Z,6Z,8Z,12E-hexadecatetraenoic acid, 16:4(6Z,9Z,12Z,15Z), 2Z,5Z,8Z,11Z-Hexadecatetraenoic acid, 16:4(4Z,7Z,10Z,13Z), 4,7,11,14-hexadeca…	LMFA01140010, LMFA01030492, LMFA01030493, LMFA01030166, LMFA01030277, LMFA01030278, LMFA01030280, LMFA01030491, LMFA07010982, LMFA01030279, LMFA01030870, LMFA01031073, LMFA01030163, LMFA01030164, LMFA01030165	C16H24O2	0.735577	0.05	M+H	Doped w/Ice, Doped w/o Ice, Std w/Ice, Std w/o Ice	Shared	4-[3]-ladderane-butanoic acid	4-[3]-ladderane-butanoic acid	-	-	-	-	-	-	-	-	-	-	-	-	-
249.185	Std w/Ice	4-[3]-ladderane-butanoic acid, 7,10-hexadecadiynoic acid, 8,10-hexadecadiynoic acid, 16:4(6,9,12,15), 2E,6Z,8Z,12E-hexadecatetraenoic acid, 2E,6Z,8Z,12Z-hexadecatetraenoic acid, 2Z,6Z,8Z,12Z-hexadecatetraenoic acid, 3,9-hexadecadiynoic acid, Octyl phenylacetate, 2Z,6Z,8Z,12E-hexadecatetraenoic acid, 16:4(6Z,9Z,12Z,15Z), 2Z,5Z,8Z,11Z-Hexadecatetraenoic acid, 16:4(4Z,7Z,10Z,13Z), 4,7,11,14-hexadeca…	LMFA01140010, LMFA01030492, LMFA01030493, LMFA01030166, LMFA01030277, LMFA01030278, LMFA01030280, LMFA01030491, LMFA07010982, LMFA01030279, LMFA01030870, LMFA01031073, LMFA01030163, LMFA01030164, LMFA01030165	C16H24O2	0.313605	0.1	M+H	Doped w/Ice, Doped w/o Ice, Std w/Ice, Std w/o Ice	Shared	4-[3]-ladderane-butanoic acid	4-[3]-ladderane-butanoic acid	-	-	-	-	-	-	-	-	-	-	-	-	-
249.185	Std w/o Ice	4-[3]-ladderane-butanoic acid, 7,10-hexadecadiynoic acid, 8,10-hexadecadiynoic acid, 16:4(6,9,12,15), 2E,6Z,8Z,12E-hexadecatetraenoic acid, 2E,6Z,8Z,12Z-hexadecatetraenoic acid, 2Z,6Z,8Z,12Z-hexadecatetraenoic acid, 3,9-hexadecadiynoic acid, Octyl phenylacetate, 2Z,6Z,8Z,12E-hexadecatetraenoic acid, 16:4(6Z,9Z,12Z,15Z), 2Z,5Z,8Z,11Z-Hexadecatetraenoic acid, 16:4(4Z,7Z,10Z,13Z), 4,7,11,14-hexadeca…	LMFA01140010, LMFA01030492, LMFA01030493, LMFA01030166, LMFA01030277, LMFA01030278, LMFA01030280, LMFA01030491, LMFA07010982, LMFA01030279, LMFA01030870, LMFA01031073, LMFA01030163, LMFA01030164, LMFA01030165	C16H24O2	0.566075	0.05	M+H	Doped w/Ice, Doped w/o Ice, Std w/Ice, Std w/o Ice	Shared	4-[3]-ladderane-butanoic acid	4-[3]-ladderane-butanoic acid	-	-	-	-	-	-	-	-	-	-	-	-	-
249.221	Std w/o Ice	5-(2-hydroxyethyl)isolongifol-4-ene, 5-(2-hydroxyethyl)isolongifol-5-ene, 8Z,11Z,14Z-heptadecatrienal	LMPR0103500005, LMPR0103500008, LMFA06000111	C17H28O	0.354459	0.1	M+H	Std w/o Ice	Unique	5-(2-hydroxyethyl)isolongifol-4-ene	5-(2-hydroxyethyl)isolongifol-4-ene	-	-	-	-	-	-	-	-	-	-	-	-	-
249.258	Doped w/Ice	3,7-Diethyl-11-methyltrideca-1,3,6,10-tetraene, 6Z,9Z,12Z-Octadecatriene, 3Z,6Z,9Z-Octadecatriene	LMFA11000381, LMFA11000174, LMFA11000167	C18H32	0.270256	0.1	M+H	Doped w/Ice, Std w/Ice	Shared	3,7-Diethyl-11-methyltrideca-1,3,6,10-tetraene	3	7-Diethyl-11-methyltrideca-1	3	6	10-tetraene	-	-	-	-	-	-	-	-	-	-	-	-	-
249.258	Std w/Ice	3,7-Diethyl-11-methyltrideca-1,3,6,10-tetraene, 6Z,9Z,12Z-Octadecatriene, 3Z,6Z,9Z-Octadecatriene	LMFA11000381, LMFA11000174, LMFA11000167	C18H32	0.464344	0.05	M+H	Doped w/Ice, Std w/Ice	Shared	3,7-Diethyl-11-methyltrideca-1,3,6,10-tetraene	3	7-Diethyl-11-methyltrideca-1	3	6	10-tetraene	-	-	-	-	-	-	-	-	-	-	-	-	-
250.18	Doped w/Ice	(Z)-8-Decene-4,6-diyn-1-yl 3-methylbutanoate, 10E-Pentadecen-6,8-diynoic acid, alantolactone	LMFA07010705, LMFA01031097, LMPR0103190013	C15H20O2	0.794858	0.05	M+NH4	Doped w/Ice	Unique	(Z)-8-Decene-4,6-diyn-1-yl 3-methylbutanoate	(Z)-8-Decene-4	6-diyn-1-yl 3-methylbutanoate	-	-	-	-	-	-	-	-	-	-	-	-	-
250.214	Doped w/Ice	Halaminol A	LMSP01080034	C14H29NO	0.426452	0.1	M+Na	Doped w/Ice	Unique	Halaminol A	Halaminol A	Halaminol A	C14H29NO	227.225	Sphingolipids	Sphingoid bases	Sphingoid base analogs	10059639	137092	-	LMSP01080034	-	KLWPMNOQFSPVII-UONOGXRCSA-N	RM0024848
250.253	Doped w/o Ice	6,8-Diethyl-4-methyl-3E,5E,7E,9E-dodecatetraene, 7-Ethyl-3,11-dimethyl-1,3Z,6E,10E-tridecatetraene	LMFA11000058, LMFA11000124	C17H28	0.489595	0.05	M+NH4	Doped w/o Ice, Std w/o Ice	Shared	6,8-Diethyl-4-methyl-3E,5E,7E,9E-dodecatetraene	6	8-Diethyl-4-methyl-3E	5E	7E	9E-dodecatetraene	-	-	-	-	-	-	-	-	-	-	-	-	-
250.253	Std w/o Ice	6,8-Diethyl-4-methyl-3E,5E,7E,9E-dodecatetraene, 7-Ethyl-3,11-dimethyl-1,3Z,6E,10E-tridecatetraene	LMFA11000058, LMFA11000124	C17H28	0.385124	0.1	M+NH4	Doped w/o Ice, Std w/o Ice	Shared	6,8-Diethyl-4-methyl-3E,5E,7E,9E-dodecatetraene	6	8-Diethyl-4-methyl-3E	5E	7E	9E-dodecatetraene	-	-	-	-	-	-	-	-	-	-	-	-	-
251.125	Doped w/Ice	Traumatic acid, 2Z-Dodecenedioic acid, (-)-12-hydroxy-9,10-dihydrojasmonic acid, 9,12-dioxo-dodecanoic acid, 3Z-dodecenedioic acid, (-)-11-hydroxy-9,10-dihydrojasmonic acid	LMFA01170002, LMFA01170033, LMFA02020015, LMFA01060092, LMFA01170137, LMFA02020012	C12H20O4	0.909399	0.05	M+Na	Doped w/Ice	Unique	Traumatic acid	Traumatic acid	Traumatic acid	C12H20O4	228.136	Fatty Acyls	Fatty acids	Dicarboxylic acids	5283028	545687	HMDB0000933	LMFA01170002	C16308	MAZWDMBCPDUFDJ-VQHVLOKHSA-N	RM0153328
251.201	Doped w/Ice	9Z,11E,13-Tetradecatrienyl acetate, 4,7,10-hexadecatrienoic acid, 9,12,15-hexadecatrienoic acid, 6,9,12-hexadecatrienoic acid, Hiragonic acid, 11-(2-cyclopenten-1-yl)-4Z-Undecenoic acid, 3E,8Z,11Z-Tetradecatrienyl acetate, (E)-2-Hexenyl (E)-7,9-decadienoate, 4,7,10,13-Hexadecatetraenoic acid, 16:3(6Z,9Z,12Z), 6,9,12-Hexadecatrienoic acid, 7Z,11Z,14Z-Hexadecatrienoic acid, 6Z,10Z,14Z-Hexadecatrien…	LMFA07010320, LMFA01030134, LMFA01030139, LMFA01030136, LMFA01030137, LMFA01140053, LMFA07010306, LMFA07010584, LMFA01030702, LMFA01030869, LMFA01031092, LMFA01031099, LMFA01031104, LMFA01140036, LMFA01140054, LMFA01030135, LMFA01030138	C16H26O2	0.229165	0.1	M+H	Doped w/Ice, Doped w/o Ice, Std w/Ice, Std w/o Ice	Shared	9Z,11E,13-Tetradecatrienyl acetate	9Z	11E	13-Tetradecatrienyl acetate	-	-	-	-	-	-	-	-	-	-	-	-	-
251.201	Doped w/o Ice	9Z,11E,13-Tetradecatrienyl acetate, 4,7,10-hexadecatrienoic acid, 9,12,15-hexadecatrienoic acid, 6,9,12-hexadecatrienoic acid, Hiragonic acid, 11-(2-cyclopenten-1-yl)-4Z-Undecenoic acid, 3E,8Z,11Z-Tetradecatrienyl acetate, (E)-2-Hexenyl (E)-7,9-decadienoate, 4,7,10,13-Hexadecatetraenoic acid, 16:3(6Z,9Z,12Z), 6,9,12-Hexadecatrienoic acid, 7Z,11Z,14Z-Hexadecatrienoic acid, 6Z,10Z,14Z-Hexadecatrien…	LMFA07010320, LMFA01030134, LMFA01030139, LMFA01030136, LMFA01030137, LMFA01140053, LMFA07010306, LMFA07010584, LMFA01030702, LMFA01030869, LMFA01031092, LMFA01031099, LMFA01031104, LMFA01140036, LMFA01140054, LMFA01030135, LMFA01030138	C16H26O2	0.570581	0.05	M+H	Doped w/Ice, Doped w/o Ice, Std w/Ice, Std w/o Ice	Shared	9Z,11E,13-Tetradecatrienyl acetate	9Z	11E	13-Tetradecatrienyl acetate	-	-	-	-	-	-	-	-	-	-	-	-	-
251.201	Std w/Ice	9Z,11E,13-Tetradecatrienyl acetate, 4,7,10-hexadecatrienoic acid, 9,12,15-hexadecatrienoic acid, 6,9,12-hexadecatrienoic acid, Hiragonic acid, 11-(2-cyclopenten-1-yl)-4Z-Undecenoic acid, 3E,8Z,11Z-Tetradecatrienyl acetate, (E)-2-Hexenyl (E)-7,9-decadienoate, 4,7,10,13-Hexadecatetraenoic acid, 16:3(6Z,9Z,12Z), 6,9,12-Hexadecatrienoic acid, 7Z,11Z,14Z-Hexadecatrienoic acid, 6Z,10Z,14Z-Hexadecatrien…	LMFA07010320, LMFA01030134, LMFA01030139, LMFA01030136, LMFA01030137, LMFA01140053, LMFA07010306, LMFA07010584, LMFA01030702, LMFA01030869, LMFA01031092, LMFA01031099, LMFA01031104, LMFA01140036, LMFA01140054, LMFA01030135, LMFA01030138	C16H26O2	0.264179	0.1	M+H	Doped w/Ice, Doped w/o Ice, Std w/Ice, Std w/o Ice	Shared	9Z,11E,13-Tetradecatrienyl acetate	9Z	11E	13-Tetradecatrienyl acetate	-	-	-	-	-	-	-	-	-	-	-	-	-
251.201	Std w/o Ice	9Z,11E,13-Tetradecatrienyl acetate, 4,7,10-hexadecatrienoic acid, 9,12,15-hexadecatrienoic acid, 6,9,12-hexadecatrienoic acid, Hiragonic acid, 11-(2-cyclopenten-1-yl)-4Z-Undecenoic acid, 3E,8Z,11Z-Tetradecatrienyl acetate, (E)-2-Hexenyl (E)-7,9-decadienoate, 4,7,10,13-Hexadecatetraenoic acid, 16:3(6Z,9Z,12Z), 6,9,12-Hexadecatrienoic acid, 7Z,11Z,14Z-Hexadecatrienoic acid, 6Z,10Z,14Z-Hexadecatrien…	LMFA07010320, LMFA01030134, LMFA01030139, LMFA01030136, LMFA01030137, LMFA01140053, LMFA07010306, LMFA07010584, LMFA01030702, LMFA01030869, LMFA01031092, LMFA01031099, LMFA01031104, LMFA01140036, LMFA01140054, LMFA01030135, LMFA01030138	C16H26O2	0.502779	0.05	M+H	Doped w/Ice, Doped w/o Ice, Std w/Ice, Std w/o Ice	Shared	9Z,11E,13-Tetradecatrienyl acetate	9Z	11E	13-Tetradecatrienyl acetate	-	-	-	-	-	-	-	-	-	-	-	-	-
252.193	Doped w/Ice	2R-aminotridecanoic acid, 2S-amino-tridecanoic acid, 2-amino-tridecanoic acid, 13-amino-tridecanoic acid	LMFA01100024, LMFA01100001, LMFA01100026, LMFA01100006	C13H27NO2	0.54539	0.1	M+Na	Doped w/Ice	Unique	2R-aminotridecanoic acid	2R-aminotridecanoic acid	-	-	-	-	-	-	-	-	-	-	-	-	-
252.269	Doped w/Ice	1,6Z,9Z-Heptadecatriene, 3-Ethyl-7,11-dimethyltrideca-1,3Z,6Z,10-tetraene, 4Z,8Z,11Z-Heptadecatriene, 7-Ethyl-3,11-dimethyltrideca-1,3,6,10-tetraene, 3-Ethyl-7,11-dimethyltrideca-1,3Z,6E,10-tetraene, 6Z,9Z,11E-Heptadecatriene, 3Z,6Z,9Z-Heptadecatriene, 6Z,9Z,12Z-Heptadecatriene	LMFA11000126, LMFA11000130, LMFA11000170, LMFA11000502, LMFA11000123, LMFA11000157, LMFA11000165, LMFA11000171	C17H30	0.867992	0.05	M+NH4	Doped w/Ice, Doped w/o Ice, Std w/Ice, Std w/o Ice	Shared	1,6Z,9Z-Heptadecatriene	1	6Z	9Z-Heptadecatriene	-	-	-	-	-	-	-	-	-	-	-	-	-
252.269	Doped w/o Ice	1,6Z,9Z-Heptadecatriene, 3-Ethyl-7,11-dimethyltrideca-1,3Z,6Z,10-tetraene, 4Z,8Z,11Z-Heptadecatriene, 7-Ethyl-3,11-dimethyltrideca-1,3,6,10-tetraene, 3-Ethyl-7,11-dimethyltrideca-1,3Z,6E,10-tetraene, 6Z,9Z,11E-Heptadecatriene, 3Z,6Z,9Z-Heptadecatriene, 6Z,9Z,12Z-Heptadecatriene	LMFA11000126, LMFA11000130, LMFA11000170, LMFA11000502, LMFA11000123, LMFA11000157, LMFA11000165, LMFA11000171	C17H30	0.855638	0.05	M+NH4	Doped w/Ice, Doped w/o Ice, Std w/Ice, Std w/o Ice	Shared	1,6Z,9Z-Heptadecatriene	1	6Z	9Z-Heptadecatriene	-	-	-	-	-	-	-	-	-	-	-	-	-
252.269	Std w/Ice	1,6Z,9Z-Heptadecatriene, 3-Ethyl-7,11-dimethyltrideca-1,3Z,6Z,10-tetraene, 4Z,8Z,11Z-Heptadecatriene, 7-Ethyl-3,11-dimethyltrideca-1,3,6,10-tetraene, 3-Ethyl-7,11-dimethyltrideca-1,3Z,6E,10-tetraene, 6Z,9Z,11E-Heptadecatriene, 3Z,6Z,9Z-Heptadecatriene, 6Z,9Z,12Z-Heptadecatriene	LMFA11000126, LMFA11000130, LMFA11000170, LMFA11000502, LMFA11000123, LMFA11000157, LMFA11000165, LMFA11000171	C17H30	0.867069	0.05	M+NH4	Doped w/Ice, Doped w/o Ice, Std w/Ice, Std w/o Ice	Shared	1,6Z,9Z-Heptadecatriene	1	6Z	9Z-Heptadecatriene	-	-	-	-	-	-	-	-	-	-	-	-	-
252.269	Std w/o Ice	1,6Z,9Z-Heptadecatriene, 3-Ethyl-7,11-dimethyltrideca-1,3Z,6Z,10-tetraene, 4Z,8Z,11Z-Heptadecatriene, 7-Ethyl-3,11-dimethyltrideca-1,3,6,10-tetraene, 3-Ethyl-7,11-dimethyltrideca-1,3Z,6E,10-tetraene, 6Z,9Z,11E-Heptadecatriene, 3Z,6Z,9Z-Heptadecatriene, 6Z,9Z,12Z-Heptadecatriene	LMFA11000126, LMFA11000130, LMFA11000170, LMFA11000502, LMFA11000123, LMFA11000157, LMFA11000165, LMFA11000171	C17H30	0.841152	0.05	M+NH4	Doped w/Ice, Doped w/o Ice, Std w/Ice, Std w/o Ice	Shared	1,6Z,9Z-Heptadecatriene	1	6Z	9Z-Heptadecatriene	-	-	-	-	-	-	-	-	-	-	-	-	-
253.141	Doped w/Ice	Bis(1-methylethyl) hexanedioate, Dodecanedioic acid, Dipropyl hexanedioate	LMFA07010790, LMFA01170009, LMFA07010841	C12H22O4	0.86458	0.05	M+Na	Doped w/Ice	Unique	Bis(1-methylethyl) hexanedioate	Bis(1-methylethyl) hexanedioate	Bis(1-methylethyl) hexanedioate	C12H22O4	230.152	Fatty Acyls	Fatty esters	Short fatty esters	23368	-	HMDB0041613	-	C14523	ZDQWESQEGGJUCH-UHFFFAOYSA-N	RM0202265
253.177	Doped w/Ice	2-hydroxy-tridecanoic acid, 4-hydroxy-tridecanoic acid, 13-hydroxy-tridecanoic acid, 3-hydroxy-tridecanoic acid, 3R-hydroxy-tridecanoic acid	LMFA01050040, LMFA01050041, LMFA01050042, LMFA01050172, LMFA01050326	C13H26O3	0.902372	0.05	M+Na	Doped w/Ice	Unique	2-hydroxy-tridecanoic acid	2-hydroxy-tridecanoic acid	-	-	-	-	-	-	-	-	-	-	-	-	-
253.18	Doped w/o Ice	(+)-2-Sterpurene-6,12,15-triol, Dihydromyoporone, Dendrobane A, 9-Hydroxy-helminthosporol	LMPR0103600003, LMFA05000650, LMPR0103820001, LMPR0103810001	C15H24O3	0.545276	0.05	M+H	Doped w/o Ice, Std w/Ice, Std w/o Ice	Shared	(+)-2-Sterpurene-6,12,15-triol	(+)-2-Sterpurene-6	12	15-triol	-	-	-	-	-	-	-	-	-	-	-	-	-
253.18	Std w/Ice	(+)-2-Sterpurene-6,12,15-triol, Dihydromyoporone, Dendrobane A, 9-Hydroxy-helminthosporol	LMPR0103600003, LMFA05000650, LMPR0103820001, LMPR0103810001	C15H24O3	0.258644	0.1	M+H	Doped w/o Ice, Std w/Ice, Std w/o Ice	Shared	(+)-2-Sterpurene-6,12,15-triol	(+)-2-Sterpurene-6	12	15-triol	-	-	-	-	-	-	-	-	-	-	-	-	-
253.18	Std w/o Ice	(+)-2-Sterpurene-6,12,15-triol, Dihydromyoporone, Dendrobane A, 9-Hydroxy-helminthosporol	LMPR0103600003, LMFA05000650, LMPR0103820001, LMPR0103810001	C15H24O3	0.459392	0.1	M+H	Doped w/o Ice, Std w/Ice, Std w/o Ice	Shared	(+)-2-Sterpurene-6,12,15-triol	(+)-2-Sterpurene-6	12	15-triol	-	-	-	-	-	-	-	-	-	-	-	-	-
253.216	Doped w/o Ice	9E,11-Tetradecadienyl acetate, 4Z,7Z-Hexadecadienoic acid, 8Z,10E-Tetradecadienyl acetate, 9Z,11E-Tetradecadienyl acetate, 9Z,11Z-Tetradecadienyl acetate, 3Z,5E-Tetradecadienyl acetate, 9Z,12E-Tetradecadienyl acetate, (Z)-3-Decenyl (E)-2-hexenoate, (Z)-3-Decenyl (E)-3-hexenoate, (Z)-3-Dodecenyl (E)-2-butenoate, 10Z,12E-Tetradecadienyl acetate, 10Z,12Z-Tetradecadienyl acetate, 9Z,12Z-Tetradecadien…	LMFA07010292, LMFA01031050, LMFA07010319, LMFA07010321, LMFA07010324, LMFA07010318, LMFA07010322, LMFA07010530, LMFA07010531, LMFA07010533, LMFA07010317, LMFA07010323, LMFA07010325, LMFA01030495, LMFA01030496, LMFA01030109, LMFA01030268, LMFA01030269, LMFA01030271, LMFA01030272, LMFA01030273, LMFA01030274, LMFA01030806, LMFA01030494, LMFA01030497, LMFA07010294, LMFA07010296, LMFA07010297, LMFA070…	C16H28O2	0.369314	0.05	M+H	Doped w/o Ice, Std w/Ice, Std w/o Ice	Shared	9E,11-Tetradecadienyl acetate	9E	11-Tetradecadienyl acetate	-	-	-	-	-	-	-	-	-	-	-	-	-
253.216	Std w/Ice	9E,11-Tetradecadienyl acetate, 4Z,7Z-Hexadecadienoic acid, 8Z,10E-Tetradecadienyl acetate, 9Z,11E-Tetradecadienyl acetate, 9Z,11Z-Tetradecadienyl acetate, 3Z,5E-Tetradecadienyl acetate, 9Z,12E-Tetradecadienyl acetate, (Z)-3-Decenyl (E)-2-hexenoate, (Z)-3-Decenyl (E)-3-hexenoate, (Z)-3-Dodecenyl (E)-2-butenoate, 10Z,12E-Tetradecadienyl acetate, 10Z,12Z-Tetradecadienyl acetate, 9Z,12Z-Tetradecadien…	LMFA07010292, LMFA01031050, LMFA07010319, LMFA07010321, LMFA07010324, LMFA07010318, LMFA07010322, LMFA07010530, LMFA07010531, LMFA07010533, LMFA07010317, LMFA07010323, LMFA07010325, LMFA01030495, LMFA01030496, LMFA01030109, LMFA01030268, LMFA01030269, LMFA01030271, LMFA01030272, LMFA01030273, LMFA01030274, LMFA01030806, LMFA01030494, LMFA01030497, LMFA07010294, LMFA07010296, LMFA07010297, LMFA070…	C16H28O2	0.315512	0.1	M+H	Doped w/o Ice, Std w/Ice, Std w/o Ice	Shared	9E,11-Tetradecadienyl acetate	9E	11-Tetradecadienyl acetate	-	-	-	-	-	-	-	-	-	-	-	-	-
253.216	Std w/o Ice	9E,11-Tetradecadienyl acetate, 4Z,7Z-Hexadecadienoic acid, 8Z,10E-Tetradecadienyl acetate, 9Z,11E-Tetradecadienyl acetate, 9Z,11Z-Tetradecadienyl acetate, 3Z,5E-Tetradecadienyl acetate, 9Z,12E-Tetradecadienyl acetate, (Z)-3-Decenyl (E)-2-hexenoate, (Z)-3-Decenyl (E)-3-hexenoate, (Z)-3-Dodecenyl (E)-2-butenoate, 10Z,12E-Tetradecadienyl acetate, 10Z,12Z-Tetradecadienyl acetate, 9Z,12Z-Tetradecadien…	LMFA07010292, LMFA01031050, LMFA07010319, LMFA07010321, LMFA07010324, LMFA07010318, LMFA07010322, LMFA07010530, LMFA07010531, LMFA07010533, LMFA07010317, LMFA07010323, LMFA07010325, LMFA01030495, LMFA01030496, LMFA01030109, LMFA01030268, LMFA01030269, LMFA01030271, LMFA01030272, LMFA01030273, LMFA01030274, LMFA01030806, LMFA01030494, LMFA01030497, LMFA07010294, LMFA07010296, LMFA07010297, LMFA070…	C16H28O2	0.450778	0.1	M+H	Doped w/o Ice, Std w/Ice, Std w/o Ice	Shared	9E,11-Tetradecadienyl acetate	9E	11-Tetradecadienyl acetate	-	-	-	-	-	-	-	-	-	-	-	-	-
253.253	Doped w/Ice	2,6,8,12-Tetramethyl-2,4-tridecadien-1-ol, 6Z-Heptadecen-2-one, 1,16-Heptadecadien-3-one, 10-Heptadecen-2-one, 7-Ethyl-4-pentadecen-6-one, 10Z-Heptadecen-2-one, cis-6,7-epoxy-9Z-heptadecene, 14S-Methyl-8E-hexadecenal, 14S-Methyl-8Z-hexadecenal, 9Z-Heptadecenal, 5-Ethyl-2-pentadecen-4-one, 14-Methyl-8E-hexadecenal, 16-Heptadecen-2-one, 14R-Methyl-8E-hexadecenal, 14R-Methyl-8Z-hexadecenal, 14Z-Meth…	LMFA05000170, LMFA12000190, LMFA12000191, LMFA12000192, LMFA12000266, LMFA12000189, LMFA12000271, LMFA06000208, LMFA06000209, LMFA06000228, LMFA12000264, LMFA06000194, LMFA12000193, LMFA06000206, LMFA06000207, LMFA06000214, LMFA06000259	C17H32O	0.363787	0.1	M+H	Doped w/Ice, Doped w/o Ice, Std w/Ice, Std w/o Ice	Shared	2,6,8,12-Tetramethyl-2,4-tridecadien-1-ol	2	6	8	12-Tetramethyl-2	4-tridecadien-1-ol	-	-	-	-	-	-	-	-	-	-	-	-	-
253.253	Doped w/o Ice	2,6,8,12-Tetramethyl-2,4-tridecadien-1-ol, 6Z-Heptadecen-2-one, 1,16-Heptadecadien-3-one, 10-Heptadecen-2-one, 7-Ethyl-4-pentadecen-6-one, 10Z-Heptadecen-2-one, cis-6,7-epoxy-9Z-heptadecene, 14S-Methyl-8E-hexadecenal, 14S-Methyl-8Z-hexadecenal, 9Z-Heptadecenal, 5-Ethyl-2-pentadecen-4-one, 14-Methyl-8E-hexadecenal, 16-Heptadecen-2-one, 14R-Methyl-8E-hexadecenal, 14R-Methyl-8Z-hexadecenal, 14Z-Meth…	LMFA05000170, LMFA12000190, LMFA12000191, LMFA12000192, LMFA12000266, LMFA12000189, LMFA12000271, LMFA06000208, LMFA06000209, LMFA06000228, LMFA12000264, LMFA06000194, LMFA12000193, LMFA06000206, LMFA06000207, LMFA06000214, LMFA06000259	C17H32O	0.270491	0.1	M+H	Doped w/Ice, Doped w/o Ice, Std w/Ice, Std w/o Ice	Shared	2,6,8,12-Tetramethyl-2,4-tridecadien-1-ol	2	6	8	12-Tetramethyl-2	4-tridecadien-1-ol	-	-	-	-	-	-	-	-	-	-	-	-	-
253.253	Std w/Ice	2,6,8,12-Tetramethyl-2,4-tridecadien-1-ol, 6Z-Heptadecen-2-one, 1,16-Heptadecadien-3-one, 10-Heptadecen-2-one, 7-Ethyl-4-pentadecen-6-one, 10Z-Heptadecen-2-one, cis-6,7-epoxy-9Z-heptadecene, 14S-Methyl-8E-hexadecenal, 14S-Methyl-8Z-hexadecenal, 9Z-Heptadecenal, 5-Ethyl-2-pentadecen-4-one, 14-Methyl-8E-hexadecenal, 16-Heptadecen-2-one, 14R-Methyl-8E-hexadecenal, 14R-Methyl-8Z-hexadecenal, 14Z-Meth…	LMFA05000170, LMFA12000190, LMFA12000191, LMFA12000192, LMFA12000266, LMFA12000189, LMFA12000271, LMFA06000208, LMFA06000209, LMFA06000228, LMFA12000264, LMFA06000194, LMFA12000193, LMFA06000206, LMFA06000207, LMFA06000214, LMFA06000259	C17H32O	0.656341	0.05	M+H	Doped w/Ice, Doped w/o Ice, Std w/Ice, Std w/o Ice	Shared	2,6,8,12-Tetramethyl-2,4-tridecadien-1-ol	2	6	8	12-Tetramethyl-2	4-tridecadien-1-ol	-	-	-	-	-	-	-	-	-	-	-	-	-
253.253	Std w/o Ice	2,6,8,12-Tetramethyl-2,4-tridecadien-1-ol, 6Z-Heptadecen-2-one, 1,16-Heptadecadien-3-one, 10-Heptadecen-2-one, 7-Ethyl-4-pentadecen-6-one, 10Z-Heptadecen-2-one, cis-6,7-epoxy-9Z-heptadecene, 14S-Methyl-8E-hexadecenal, 14S-Methyl-8Z-hexadecenal, 9Z-Heptadecenal, 5-Ethyl-2-pentadecen-4-one, 14-Methyl-8E-hexadecenal, 16-Heptadecen-2-one, 14R-Methyl-8E-hexadecenal, 14R-Methyl-8Z-hexadecenal, 14Z-Meth…	LMFA05000170, LMFA12000190, LMFA12000191, LMFA12000192, LMFA12000266, LMFA12000189, LMFA12000271, LMFA06000208, LMFA06000209, LMFA06000228, LMFA12000264, LMFA06000194, LMFA12000193, LMFA06000206, LMFA06000207, LMFA06000214, LMFA06000259	C17H32O	0.359151	0.1	M+H	Doped w/Ice, Doped w/o Ice, Std w/Ice, Std w/o Ice	Shared	2,6,8,12-Tetramethyl-2,4-tridecadien-1-ol	2	6	8	12-Tetramethyl-2	4-tridecadien-1-ol	-	-	-	-	-	-	-	-	-	-	-	-	-
254.284	Doped w/o Ice	4Z,8Z-Heptadecadiene, 6Z,9Z-Heptadecadiene, 6,9-Heptadecadiene, 7,9-Heptadecadiene, 7Z,9Z-Heptadecadiene, 2,6,8,12-Tetramethyl-2,4-tridecadiene, 5,7-Heptadecadiene	LMFA11000132, LMFA11000141, LMFA11000472, LMFA11000500, LMFA11000149, LMFA11000336, LMFA11000443	C17H32	0.340107	0.1	M+NH4	Doped w/o Ice, Std w/o Ice	Shared	4Z,8Z-Heptadecadiene	4Z	8Z-Heptadecadiene	-	-	-	-	-	-	-	-	-	-	-	-	-
254.284	Std w/o Ice	4Z,8Z-Heptadecadiene, 6Z,9Z-Heptadecadiene, 6,9-Heptadecadiene, 7,9-Heptadecadiene, 7Z,9Z-Heptadecadiene, 2,6,8,12-Tetramethyl-2,4-tridecadiene, 5,7-Heptadecadiene	LMFA11000132, LMFA11000141, LMFA11000472, LMFA11000500, LMFA11000149, LMFA11000336, LMFA11000443	C17H32	0.298789	0.1	M+NH4	Doped w/o Ice, Std w/o Ice	Shared	4Z,8Z-Heptadecadiene	4Z	8Z-Heptadecadiene	-	-	-	-	-	-	-	-	-	-	-	-	-
255.196	Doped w/o Ice	Methyl 7-oxo-11E-tetradecenoate	LMFA07010489	C15H26O3	0.20558	0.1	M+H	Doped w/o Ice, Std w/o Ice	Shared	Methyl 7-oxo-11E-tetradecenoate	Methyl 7-oxo-11E-tetradecenoate	-	-	-	-	-	-	-	-	-	-	-	-	-
255.196	Std w/o Ice	Methyl 7-oxo-11E-tetradecenoate	LMFA07010489	C15H26O3	0.263788	0.1	M+H	Doped w/o Ice, Std w/o Ice	Shared	Methyl 7-oxo-11E-tetradecenoate	Methyl 7-oxo-11E-tetradecenoate	-	-	-	-	-	-	-	-	-	-	-	-	-
255.232	Doped w/Ice	8E-Tetradecenyl acetate, 2-hexyl-2-decenoic acid, Gaidic acid, 7Z-palmitoleic acid, 8Z-Hexadecenoic acid, 6E-Hexadecenoic acid, 9E-Tetradecenyl acetate, 12E-Tetradecenyl acetate, 3E-Tetradecenyl acetate, 6E-Tetradecenyl acetate, 8Z-Tetradecenyl acetate, 9Z-Tetradecenyl acetate, dodecyl 2E-butenoate, delta-hexadecalactone, Vittatalactone, 15R-Hexadecanolide, 16-Hexadecanolide, 10-hexadecenoic acid…	LMFA07010291, LMFA01020141, LMFA01030054, LMFA01030055, LMFA01031081, LMFA01031082, LMFA07010293, LMFA07010286, LMFA07010287, LMFA07010289, LMFA07010315, LMFA07010316, LMFA07010515, LMFA07040055, LMFA07040032, LMFA07040052, LMFA07040054, LMFA01030260, LMFA01030261, LMFA01030262, LMFA07010537, LMFA07010307, LMFA07010312, LMFA07010313, LMFA07010314, LMFA07010491, LMFA01030263, LMFA01030264, LMFA010…	C16H30O2	0.242856	0.1	M+H	Doped w/Ice, Doped w/o Ice, Std w/Ice, Std w/o Ice	Shared	8E-Tetradecenyl acetate	8E-Tetradecenyl acetate	-	-	-	-	-	-	-	-	-	-	-	-	-
255.232	Doped w/o Ice	8E-Tetradecenyl acetate, 2-hexyl-2-decenoic acid, Gaidic acid, 7Z-palmitoleic acid, 8Z-Hexadecenoic acid, 6E-Hexadecenoic acid, 9E-Tetradecenyl acetate, 12E-Tetradecenyl acetate, 3E-Tetradecenyl acetate, 6E-Tetradecenyl acetate, 8Z-Tetradecenyl acetate, 9Z-Tetradecenyl acetate, dodecyl 2E-butenoate, delta-hexadecalactone, Vittatalactone, 15R-Hexadecanolide, 16-Hexadecanolide, 10-hexadecenoic acid…	LMFA07010291, LMFA01020141, LMFA01030054, LMFA01030055, LMFA01031081, LMFA01031082, LMFA07010293, LMFA07010286, LMFA07010287, LMFA07010289, LMFA07010315, LMFA07010316, LMFA07010515, LMFA07040055, LMFA07040032, LMFA07040052, LMFA07040054, LMFA01030260, LMFA01030261, LMFA01030262, LMFA07010537, LMFA07010307, LMFA07010312, LMFA07010313, LMFA07010314, LMFA07010491, LMFA01030263, LMFA01030264, LMFA010…	C16H30O2	0.6013	0.05	M+H	Doped w/Ice, Doped w/o Ice, Std w/Ice, Std w/o Ice	Shared	8E-Tetradecenyl acetate	8E-Tetradecenyl acetate	-	-	-	-	-	-	-	-	-	-	-	-	-
255.232	Std w/Ice	8E-Tetradecenyl acetate, 2-hexyl-2-decenoic acid, Gaidic acid, 7Z-palmitoleic acid, 8Z-Hexadecenoic acid, 6E-Hexadecenoic acid, 9E-Tetradecenyl acetate, 12E-Tetradecenyl acetate, 3E-Tetradecenyl acetate, 6E-Tetradecenyl acetate, 8Z-Tetradecenyl acetate, 9Z-Tetradecenyl acetate, dodecyl 2E-butenoate, delta-hexadecalactone, Vittatalactone, 15R-Hexadecanolide, 16-Hexadecanolide, 10-hexadecenoic acid…	LMFA07010291, LMFA01020141, LMFA01030054, LMFA01030055, LMFA01031081, LMFA01031082, LMFA07010293, LMFA07010286, LMFA07010287, LMFA07010289, LMFA07010315, LMFA07010316, LMFA07010515, LMFA07040055, LMFA07040032, LMFA07040052, LMFA07040054, LMFA01030260, LMFA01030261, LMFA01030262, LMFA07010537, LMFA07010307, LMFA07010312, LMFA07010313, LMFA07010314, LMFA07010491, LMFA01030263, LMFA01030264, LMFA010…	C16H30O2	0.468195	0.05	M+H	Doped w/Ice, Doped w/o Ice, Std w/Ice, Std w/o Ice	Shared	8E-Tetradecenyl acetate	8E-Tetradecenyl acetate	-	-	-	-	-	-	-	-	-	-	-	-	-
255.232	Std w/o Ice	8E-Tetradecenyl acetate, 2-hexyl-2-decenoic acid, Gaidic acid, 7Z-palmitoleic acid, 8Z-Hexadecenoic acid, 6E-Hexadecenoic acid, 9E-Tetradecenyl acetate, 12E-Tetradecenyl acetate, 3E-Tetradecenyl acetate, 6E-Tetradecenyl acetate, 8Z-Tetradecenyl acetate, 9Z-Tetradecenyl acetate, dodecyl 2E-butenoate, delta-hexadecalactone, Vittatalactone, 15R-Hexadecanolide, 16-Hexadecanolide, 10-hexadecenoic acid…	LMFA07010291, LMFA01020141, LMFA01030054, LMFA01030055, LMFA01031081, LMFA01031082, LMFA07010293, LMFA07010286, LMFA07010287, LMFA07010289, LMFA07010315, LMFA07010316, LMFA07010515, LMFA07040055, LMFA07040032, LMFA07040052, LMFA07040054, LMFA01030260, LMFA01030261, LMFA01030262, LMFA07010537, LMFA07010307, LMFA07010312, LMFA07010313, LMFA07010314, LMFA07010491, LMFA01030263, LMFA01030264, LMFA010…	C16H30O2	0.681796	0.05	M+H	Doped w/Ice, Doped w/o Ice, Std w/Ice, Std w/o Ice	Shared	8E-Tetradecenyl acetate	8E-Tetradecenyl acetate	-	-	-	-	-	-	-	-	-	-	-	-	-
256.3	Std w/Ice	1-Heptadecene, 8Z-Heptadecene, 4-Heptadecene, 7-Heptadecene	LMFA11000318, LMFA11000102, LMFA11000429, LMFA11000505	C17H34	0.539786	0.1	M+NH4	Std w/Ice	Unique	1-Heptadecene	1-Heptadecene	1-Heptadecene	C17H34	238.266	Fatty Acyls	Hydrocarbons	Hydrocarbons	23217	64502	HMDB0302312	LMFA11000318	-	ADOBXTDBFNCOBN-UHFFFAOYSA-N	RM0202336
257.248	Doped w/Ice	decyl hexanoate, 3-methyl-pentadecanoic acid, 2-hexyl-decanoic acid, 3-ethyl-3-methyl-tridecanoic acid, 2-heptyl-nonanoic acid, 6-ethyl-tetradecanoic acid, 2,4-dimethyl-tetradecanoic acid, 3,5-dimethyl-tetradecanoic acid, 2-ethyl-2-butyl-decanoic acid, AnteisohexaÂ­decanoic acid, Palmitic acid(d3), 13,13-dimethyl-tetradecanoic acid, 14:0(10Me,13Me), Tetradecyl acetate, octyl octanoate, hexyl deca…	LMFA07010440, LMFA01020164, LMFA01020166, LMFA01020167, LMFA01020168, LMFA01020169, LMFA01020170, LMFA01020171, LMFA01020173, LMFA01020192, LMFA01010046, LMFA01020289, LMFA01020355, LMFA07010331, LMFA07010449, LMFA07010456, LMFA01010001, LMFA07010793, LMFA01020010, LMFA01020038, LMFA01020039, LMFA07010424, LMFA07010485, LMFA07010600, LMFA07010468, LMFA06000252, LMFA07010842, LMFA01020165, LMFA010…	C16H32O2	0.806859	0.05	M+H	Doped w/Ice, Doped w/o Ice, Std w/Ice, Std w/o Ice	Shared	decyl hexanoate	decyl hexanoate	-	-	-	-	-	-	-	-	-	-	-	-	-
257.248	Doped w/o Ice	decyl hexanoate, 3-methyl-pentadecanoic acid, 2-hexyl-decanoic acid, 3-ethyl-3-methyl-tridecanoic acid, 2-heptyl-nonanoic acid, 6-ethyl-tetradecanoic acid, 2,4-dimethyl-tetradecanoic acid, 3,5-dimethyl-tetradecanoic acid, 2-ethyl-2-butyl-decanoic acid, AnteisohexaÂ­decanoic acid, Palmitic acid(d3), 13,13-dimethyl-tetradecanoic acid, 14:0(10Me,13Me), Tetradecyl acetate, octyl octanoate, hexyl deca…	LMFA07010440, LMFA01020164, LMFA01020166, LMFA01020167, LMFA01020168, LMFA01020169, LMFA01020170, LMFA01020171, LMFA01020173, LMFA01020192, LMFA01010046, LMFA01020289, LMFA01020355, LMFA07010331, LMFA07010449, LMFA07010456, LMFA01010001, LMFA07010793, LMFA01020010, LMFA01020038, LMFA01020039, LMFA07010424, LMFA07010485, LMFA07010600, LMFA07010468, LMFA06000252, LMFA07010842, LMFA01020165, LMFA010…	C16H32O2	0.668034	0.05	M+H	Doped w/Ice, Doped w/o Ice, Std w/Ice, Std w/o Ice	Shared	decyl hexanoate	decyl hexanoate	-	-	-	-	-	-	-	-	-	-	-	-	-
257.248	Std w/Ice	decyl hexanoate, 3-methyl-pentadecanoic acid, 2-hexyl-decanoic acid, 3-ethyl-3-methyl-tridecanoic acid, 2-heptyl-nonanoic acid, 6-ethyl-tetradecanoic acid, 2,4-dimethyl-tetradecanoic acid, 3,5-dimethyl-tetradecanoic acid, 2-ethyl-2-butyl-decanoic acid, AnteisohexaÂ­decanoic acid, Palmitic acid(d3), 13,13-dimethyl-tetradecanoic acid, 14:0(10Me,13Me), Tetradecyl acetate, octyl octanoate, hexyl deca…	LMFA07010440, LMFA01020164, LMFA01020166, LMFA01020167, LMFA01020168, LMFA01020169, LMFA01020170, LMFA01020171, LMFA01020173, LMFA01020192, LMFA01010046, LMFA01020289, LMFA01020355, LMFA07010331, LMFA07010449, LMFA07010456, LMFA01010001, LMFA07010793, LMFA01020010, LMFA01020038, LMFA01020039, LMFA07010424, LMFA07010485, LMFA07010600, LMFA07010468, LMFA06000252, LMFA07010842, LMFA01020165, LMFA010…	C16H32O2	0.867059	0.05	M+H	Doped w/Ice, Doped w/o Ice, Std w/Ice, Std w/o Ice	Shared	decyl hexanoate	decyl hexanoate	-	-	-	-	-	-	-	-	-	-	-	-	-
257.248	Std w/o Ice	decyl hexanoate, 3-methyl-pentadecanoic acid, 2-hexyl-decanoic acid, 3-ethyl-3-methyl-tridecanoic acid, 2-heptyl-nonanoic acid, 6-ethyl-tetradecanoic acid, 2,4-dimethyl-tetradecanoic acid, 3,5-dimethyl-tetradecanoic acid, 2-ethyl-2-butyl-decanoic acid, AnteisohexaÂ­decanoic acid, Palmitic acid(d3), 13,13-dimethyl-tetradecanoic acid, 14:0(10Me,13Me), Tetradecyl acetate, octyl octanoate, hexyl deca…	LMFA07010440, LMFA01020164, LMFA01020166, LMFA01020167, LMFA01020168, LMFA01020169, LMFA01020170, LMFA01020171, LMFA01020173, LMFA01020192, LMFA01010046, LMFA01020289, LMFA01020355, LMFA07010331, LMFA07010449, LMFA07010456, LMFA01010001, LMFA07010793, LMFA01020010, LMFA01020038, LMFA01020039, LMFA07010424, LMFA07010485, LMFA07010600, LMFA07010468, LMFA06000252, LMFA07010842, LMFA01020165, LMFA010…	C16H32O2	0.808585	0.05	M+H	Doped w/Ice, Doped w/o Ice, Std w/Ice, Std w/o Ice	Shared	decyl hexanoate	decyl hexanoate	-	-	-	-	-	-	-	-	-	-	-	-	-
258.17	Std w/o Ice	2-Hexenoylcarnitine	LMFA07070031	C13H23NO4	0.22376	0.1	M+H	Std w/o Ice	Unique	2-Hexenoylcarnitine	2-Hexenoylcarnitine	CAR 6:1	C13H23NO4	257.163	Fatty Acyls	Fatty esters	Acyl carnitines	-	-	-	-	-	-	RM0154208
258.279	Doped w/Ice	11Z-hexadecen-1-ol, Palmitaldehyde, Hexadecan-2-one, Hexadecan-3-one, 7Z-hexadecen-1-ol, 3-Methylpentadecan-2-one, 9-hexadecen-1-ol, 11E-Hexadecen-1-ol, 9Z-Hexadecen-1-ol, 7-Hexadecen-1-ol, 2-methylpentadecanal	LMFA05000056, LMFA06000088, LMFA12000187, LMFA12000188, LMFA05000055, LMFA12000183, LMFA05000030, LMFA05000195, LMFA05000204, LMFA05000211, LMFA06000116	C16H32O	0.92831	0.05	M+NH4	Doped w/Ice, Std w/Ice	Shared	11Z-hexadecen-1-ol	11Z-hexadecen-1-ol	-	-	-	-	-	-	-	-	-	-	-	-	-
258.279	Std w/Ice	11Z-hexadecen-1-ol, Palmitaldehyde, Hexadecan-2-one, Hexadecan-3-one, 7Z-hexadecen-1-ol, 3-Methylpentadecan-2-one, 9-hexadecen-1-ol, 11E-Hexadecen-1-ol, 9Z-Hexadecen-1-ol, 7-Hexadecen-1-ol, 2-methylpentadecanal	LMFA05000056, LMFA06000088, LMFA12000187, LMFA12000188, LMFA05000055, LMFA12000183, LMFA05000030, LMFA05000195, LMFA05000204, LMFA05000211, LMFA06000116	C16H32O	0.91057	0.05	M+NH4	Doped w/Ice, Std w/Ice	Shared	11Z-hexadecen-1-ol	11Z-hexadecen-1-ol	-	-	-	-	-	-	-	-	-	-	-	-	-
259.13	Doped w/Ice	12,13-Dimethyl-5,14-dioxabicyclo[9.2.1]-tetradeca-1(13),11-dien-4-one	LMFA07040039	C14H20O3	0.823624	0.1	M+Na	Doped w/Ice	Unique	12,13-Dimethyl-5,14-dioxabicyclo[9.2.1]-tetradeca-1(13),11-dien-4-one	12	13-Dimethyl-5	14-dioxabicyclo[9.2.1]-tetradeca-1(13)	11-dien-4-one	-	-	-	-	-	-	-	-	-	-	-	-	-
259.19	Doped w/o Ice	3-methyl-tridecanedioic acid, 2-methyl-tridecanedioic acid, 4-methyl-tridecanedioic acid, Tetradecanedioic acid, DIBUTYL ADIPATE, Diisobutyl adipate	LMFA01170016, LMFA01170015, LMFA01170017, LMFA01170018, LMFA07010827, LMFA07010834	C14H26O4	0.345442	0.05	M+H	Doped w/o Ice	Unique	3-methyl-tridecanedioic acid	3-methyl-tridecanedioic acid	-	-	-	-	-	-	-	-	-	-	-	-	-
259.227	Doped w/Ice	2-hydroxy-pentadecanoic acid, 9-hydroxy-pentadecanoic acid, 3-hydroxy-pentadecanoic acid, Convolvulinolic acid, 15-hydroxy-pentadecanoic acid, 2R-hydroxy-pentadecanoic acid, 3S-hydroxy-pentadecanoic acid, 4-hydroxy-pentadecanoic acid, 3R-hydroxy-pentadecanoic acid	LMFA01050045, LMFA01050545, LMFA01050183, LMFA01050046, LMFA01050182, LMFA01050318, LMFA01050320, LMFA01050185, LMFA01050319	C15H30O3	0.818838	0.05	M+H	Doped w/Ice, Doped w/o Ice	Shared	2-hydroxy-pentadecanoic acid	2-hydroxy-pentadecanoic acid	-	-	-	-	-	-	-	-	-	-	-	-	-
259.227	Doped w/o Ice	2-hydroxy-pentadecanoic acid, 9-hydroxy-pentadecanoic acid, 3-hydroxy-pentadecanoic acid, Convolvulinolic acid, 15-hydroxy-pentadecanoic acid, 2R-hydroxy-pentadecanoic acid, 3S-hydroxy-pentadecanoic acid, 4-hydroxy-pentadecanoic acid, 3R-hydroxy-pentadecanoic acid	LMFA01050045, LMFA01050545, LMFA01050183, LMFA01050046, LMFA01050182, LMFA01050318, LMFA01050320, LMFA01050185, LMFA01050319	C15H30O3	0.317775	0.05	M+H	Doped w/Ice, Doped w/o Ice	Shared	2-hydroxy-pentadecanoic acid	2-hydroxy-pentadecanoic acid	-	-	-	-	-	-	-	-	-	-	-	-	-
260.113	Doped w/o Ice	Fumarycarnitine	LMFA07070064	C11H17NO6	0.686566	0.05	M+H	Doped w/o Ice, Std w/o Ice	Shared	Fumarycarnitine	Fumarycarnitine	-	-	-	-	-	-	-	-	-	-	-	-	-
260.113	Std w/o Ice	Fumarycarnitine	LMFA07070064	C11H17NO6	0.509393	0.05	M+H	Doped w/o Ice, Std w/o Ice	Shared	Fumarycarnitine	Fumarycarnitine	-	-	-	-	-	-	-	-	-	-	-	-	-
260.164	Doped w/Ice	6E,8E,14E-Hexadecatriene-10,12-diynoic acid, 6E,8E,14Z-Hexadecatriene-10,12-diynoic acid	LMFA01030704, LMFA01030705	C16H18O2	0.868736	0.05	M+NH4	Doped w/Ice, Doped w/o Ice, Std w/Ice, Std w/o Ice	Shared	6E,8E,14E-Hexadecatriene-10,12-diynoic acid	6E	8E	14E-Hexadecatriene-10	12-diynoic acid	-	-	-	-	-	-	-	-	-	-	-	-	-
260.164	Doped w/o Ice	6E,8E,14E-Hexadecatriene-10,12-diynoic acid, 6E,8E,14Z-Hexadecatriene-10,12-diynoic acid	LMFA01030704, LMFA01030705	C16H18O2	0.722358	0.05	M+NH4	Doped w/Ice, Doped w/o Ice, Std w/Ice, Std w/o Ice	Shared	6E,8E,14E-Hexadecatriene-10,12-diynoic acid	6E	8E	14E-Hexadecatriene-10	12-diynoic acid	-	-	-	-	-	-	-	-	-	-	-	-	-
260.164	Std w/Ice	6E,8E,14E-Hexadecatriene-10,12-diynoic acid, 6E,8E,14Z-Hexadecatriene-10,12-diynoic acid	LMFA01030704, LMFA01030705	C16H18O2	0.434254	0.1	M+NH4	Doped w/Ice, Doped w/o Ice, Std w/Ice, Std w/o Ice	Shared	6E,8E,14E-Hexadecatriene-10,12-diynoic acid	6E	8E	14E-Hexadecatriene-10	12-diynoic acid	-	-	-	-	-	-	-	-	-	-	-	-	-
260.164	Std w/o Ice	6E,8E,14E-Hexadecatriene-10,12-diynoic acid, 6E,8E,14Z-Hexadecatriene-10,12-diynoic acid	LMFA01030704, LMFA01030705	C16H18O2	0.527322	0.1	M+NH4	Doped w/Ice, Doped w/o Ice, Std w/Ice, Std w/o Ice	Shared	6E,8E,14E-Hexadecatriene-10,12-diynoic acid	6E	8E	14E-Hexadecatriene-10	12-diynoic acid	-	-	-	-	-	-	-	-	-	-	-	-	-
260.258	Doped w/Ice	10R-Methyldodecyl acetate, 2-methyl-tetradecanoic acid, 11-methyl-tetradecanoic acid, 13:0(12Me,12Me), 3,5-Dimethyltridecanoic acid, Methyl 2,4,8-trimethylundecanoate, Tridecyl acetate, Isopentadecylic acid, Pentadecylic acid(d3), Heptyl octanoate, Hexyl nonanoate, Farnesylic acid, Pentadecylic acid, Sarcinic acid, undecyl butyrate, Methyl tetradecanoate, Methyl 3,5-dimethyl-dodecanoate, Dodecyl …	LMFA07010221, LMFA01020091, LMFA01020163, LMFA01020348, LMFA01020389, LMFA07010174, LMFA07010282, LMFA01020009, LMFA01010045, LMFA07010903, LMFA07010910, LMFA01020248, LMFA01010015, LMFA01020008, LMFA07010423, LMFA07010467, LMFA07010486, LMFA07010843, LMFA07010465, LMFA07010648, LMFA07010674, LMFA07010680, LMFA07010758, LMFA07010981, LMFA07010990, LMFA01020162, LMFA01020037	C15H30O2	0.794678	0.05	M+NH4	Doped w/Ice	Unique	10R-Methyldodecyl acetate	10R-Methyldodecyl acetate	-	-	-	-	-	-	-	-	-	-	-	-	-
261.146	Doped w/Ice	7-oxo-11E,13-Tetradecadienoic acid, (9R,13R)-1a,1b-dihomo-jasmonic acid, Geranyl acetoacetate, (9S,13S)-1a,1b-dihomo-jasmonic acid, Sundiversifolide	LMFA01060185, LMFA02010010, LMFA07010896, LMFA02010011, LMPR0103390002	C14H22O3	0.653837	0.1	M+Na	Doped w/Ice	Unique	7-oxo-11E,13-Tetradecadienoic acid	7-oxo-11E	13-Tetradecadienoic acid	-	-	-	-	-	-	-	-	-	-	-	-	-
261.206	Doped w/Ice	Ipurolic acid	LMFA01050081	C14H28O4	0.368513	0.1	M+H	Doped w/Ice	Unique	Ipurolic acid	Ipurolic acid	Ipurolic acid	C14H28O4	260.199	Fatty Acyls	Fatty acids	Hydroxy FA	5282923	-	-	LMFA01050081	-	AVKYODWULTZQPQ-UHFFFAOYSA-N	RM0202128
261.258	Doped w/Ice	Androstrane skeleton, 5alpha-androstane, 1,3Z,6Z,9Z-Nonadecatetraene, 3Z,6Z,9Z,11E-Nonadecatetraene, 3Z,6Z,9Z,11Z-Nonadecatetraene	LMST02020000, LMST02020056, LMFA11000160, LMFA11000176, LMFA11000177	C19H32	0.674582	0.1	M+H	Doped w/Ice, Doped w/o Ice, Std w/Ice, Std w/o Ice	Shared	Androstrane skeleton	Androstrane skeleton	-	-	-	-	-	-	-	-	-	-	-	-	-
261.258	Doped w/o Ice	Androstrane skeleton, 5alpha-androstane, 1,3Z,6Z,9Z-Nonadecatetraene, 3Z,6Z,9Z,11E-Nonadecatetraene, 3Z,6Z,9Z,11Z-Nonadecatetraene	LMST02020000, LMST02020056, LMFA11000160, LMFA11000176, LMFA11000177	C19H32	0.752009	0.05	M+H	Doped w/Ice, Doped w/o Ice, Std w/Ice, Std w/o Ice	Shared	Androstrane skeleton	Androstrane skeleton	-	-	-	-	-	-	-	-	-	-	-	-	-
261.258	Std w/Ice	Androstrane skeleton, 5alpha-androstane, 1,3Z,6Z,9Z-Nonadecatetraene, 3Z,6Z,9Z,11E-Nonadecatetraene, 3Z,6Z,9Z,11Z-Nonadecatetraene	LMST02020000, LMST02020056, LMFA11000160, LMFA11000176, LMFA11000177	C19H32	0.851125	0.05	M+H	Doped w/Ice, Doped w/o Ice, Std w/Ice, Std w/o Ice	Shared	Androstrane skeleton	Androstrane skeleton	-	-	-	-	-	-	-	-	-	-	-	-	-
261.258	Std w/o Ice	Androstrane skeleton, 5alpha-androstane, 1,3Z,6Z,9Z-Nonadecatetraene, 3Z,6Z,9Z,11E-Nonadecatetraene, 3Z,6Z,9Z,11Z-Nonadecatetraene	LMST02020000, LMST02020056, LMFA11000160, LMFA11000176, LMFA11000177	C19H32	0.806159	0.05	M+H	Doped w/Ice, Doped w/o Ice, Std w/Ice, Std w/o Ice	Shared	Androstrane skeleton	Androstrane skeleton	-	-	-	-	-	-	-	-	-	-	-	-	-
262.238	Doped w/Ice	omega-hydroxy myristic acid, 9-Hydroxymyristic acid, 3-hydroxy-tetradecanoic acid, 10-hydroxy-tetradecanoic acid, 11-hydroxy-tetradecanoic acid, 5-hydroxy-tetradecanoic acid, 6-hydroxy-tetradecanoic acid, 3R-hydroxy-tetradecanoic acid, 3S-hydroxy-tetradecanoic acid, Butolic acid, 11S-hydroxy-tetradecanoic acid, alpha-hydroxy myristic acid, 2-Hydroxymyristic acid	LMFA01050044, LMFA01050542, LMFA01050175, LMFA01050173, LMFA01050174, LMFA01050176, LMFA01050177, LMFA01050322, LMFA01050323, LMFA01050324, LMFA01050325, LMFA01050001, LMFA01050484	C14H28O3	0.951267	0.05	M+NH4	Doped w/Ice	Unique	omega-hydroxy myristic acid	omega-hydroxy myristic acid	-	-	-	-	-	-	-	-	-	-	-	-	-
263.201	Doped w/Ice	10E,16-heptadecadien-8-ynoic acid, 5,8-heptadecadiynoic acid, 6,9-heptadecadiynoic acid, 7,10-heptadecadiynoic acid, 1-Heptadecene-4,6-diyne-3,9-diol, 11-Phenylundecanoic acid, Ginsenoyne D, 14:4(2E,4E,8E,10E)(6Me[S],9Me,12Me[S])	LMFA01030475, LMFA01030476, LMFA01030477, LMFA01030478, LMFA05000599, LMFA01140028, LMFA05000663, LMFA01020368	C17H26O2	0.334517	0.1	M+H	Doped w/Ice, Std w/Ice	Shared	10E,16-heptadecadien-8-ynoic acid	10E	16-heptadecadien-8-ynoic acid	-	-	-	-	-	-	-	-	-	-	-	-	-
263.201	Std w/Ice	10E,16-heptadecadien-8-ynoic acid, 5,8-heptadecadiynoic acid, 6,9-heptadecadiynoic acid, 7,10-heptadecadiynoic acid, 1-Heptadecene-4,6-diyne-3,9-diol, 11-Phenylundecanoic acid, Ginsenoyne D, 14:4(2E,4E,8E,10E)(6Me[S],9Me,12Me[S])	LMFA01030475, LMFA01030476, LMFA01030477, LMFA01030478, LMFA05000599, LMFA01140028, LMFA05000663, LMFA01020368	C17H26O2	0.35591	0.1	M+H	Doped w/Ice, Std w/Ice	Shared	10E,16-heptadecadien-8-ynoic acid	10E	16-heptadecadien-8-ynoic acid	-	-	-	-	-	-	-	-	-	-	-	-	-
263.237	Doped w/Ice	5-(1-hydroxypropan-2-yl)isolongifol-5-ene, 5-(2-methoxyethyl)isolongifol-5-ene, 6-[3]-ladderane-1-hexanol, 9,12,15-octadecatrienal, 5-(1-hydroxypropan-2-yl)isolongifol-4-ene, 9Z,12Z,15Z-Octadecatrienal	LMPR0103500003, LMPR0103500015, LMFA05000065, LMFA06000102, LMPR0103500004, LMFA06000243	C18H30O	0.219406	0.1	M+H	Doped w/Ice, Std w/Ice, Std w/o Ice	Shared	5-(1-hydroxypropan-2-yl)isolongifol-5-ene	5-(1-hydroxypropan-2-yl)isolongifol-5-ene	-	-	-	-	-	-	-	-	-	-	-	-	-
263.237	Std w/Ice	5-(1-hydroxypropan-2-yl)isolongifol-5-ene, 5-(2-methoxyethyl)isolongifol-5-ene, 6-[3]-ladderane-1-hexanol, 9,12,15-octadecatrienal, 5-(1-hydroxypropan-2-yl)isolongifol-4-ene, 9Z,12Z,15Z-Octadecatrienal	LMPR0103500003, LMPR0103500015, LMFA05000065, LMFA06000102, LMPR0103500004, LMFA06000243	C18H30O	0.472938	0.05	M+H	Doped w/Ice, Std w/Ice, Std w/o Ice	Shared	5-(1-hydroxypropan-2-yl)isolongifol-5-ene	5-(1-hydroxypropan-2-yl)isolongifol-5-ene	-	-	-	-	-	-	-	-	-	-	-	-	-
263.237	Std w/o Ice	5-(1-hydroxypropan-2-yl)isolongifol-5-ene, 5-(2-methoxyethyl)isolongifol-5-ene, 6-[3]-ladderane-1-hexanol, 9,12,15-octadecatrienal, 5-(1-hydroxypropan-2-yl)isolongifol-4-ene, 9Z,12Z,15Z-Octadecatrienal	LMPR0103500003, LMPR0103500015, LMFA05000065, LMFA06000102, LMPR0103500004, LMFA06000243	C18H30O	0.21018	0.1	M+H	Doped w/Ice, Std w/Ice, Std w/o Ice	Shared	5-(1-hydroxypropan-2-yl)isolongifol-5-ene	5-(1-hydroxypropan-2-yl)isolongifol-5-ene	-	-	-	-	-	-	-	-	-	-	-	-	-
263.273	Doped w/Ice	1,3E,6Z,9Z-Nonadecatetraene, 4E,6Z,9Z-Nonadecatriene, 3Z,6Z,9Z-Nonadecatriene, 6Z-Nonadecen-9-yne, 6Z,9Z,12Z-Nonadecatriene	LMFA11000063, LMFA11000064, LMFA11000166, LMFA11000087, LMFA11000173	C19H34	0.222011	0.1	M+H	Doped w/Ice, Std w/Ice, Std w/o Ice	Shared	1,3E,6Z,9Z-Nonadecatetraene	1	3E	6Z	9Z-Nonadecatetraene	-	-	-	-	-	-	-	-	-	-	-	-	-
263.273	Std w/Ice	1,3E,6Z,9Z-Nonadecatetraene, 4E,6Z,9Z-Nonadecatriene, 3Z,6Z,9Z-Nonadecatriene, 6Z-Nonadecen-9-yne, 6Z,9Z,12Z-Nonadecatriene	LMFA11000063, LMFA11000064, LMFA11000166, LMFA11000087, LMFA11000173	C19H34	0.56428	0.05	M+H	Doped w/Ice, Std w/Ice, Std w/o Ice	Shared	1,3E,6Z,9Z-Nonadecatetraene	1	3E	6Z	9Z-Nonadecatetraene	-	-	-	-	-	-	-	-	-	-	-	-	-
263.273	Std w/o Ice	1,3E,6Z,9Z-Nonadecatetraene, 4E,6Z,9Z-Nonadecatriene, 3Z,6Z,9Z-Nonadecatriene, 6Z-Nonadecen-9-yne, 6Z,9Z,12Z-Nonadecatriene	LMFA11000063, LMFA11000064, LMFA11000166, LMFA11000087, LMFA11000173	C19H34	0.209518	0.1	M+H	Doped w/Ice, Std w/Ice, Std w/o Ice	Shared	1,3E,6Z,9Z-Nonadecatetraene	1	3E	6Z	9Z-Nonadecatetraene	-	-	-	-	-	-	-	-	-	-	-	-	-
264.196	Doped w/Ice	4-[5]-ladderane-butanoic acid, 11Z-Hexadecen-7,9-diynoic acid; Hydroxy-alpha-sanshool	LMFA01140011, LMFA01031108; LMFA08020181	C16H22O2; C16H25NO2	0.513807	0.1	M+NH4	Doped w/Ice	Unique	4-[5]-ladderane-butanoic acid	4-[5]-ladderane-butanoic acid	-	-	-	-	-	-	-	-	-	-	-	-	-
264.269	Doped w/o Ice	Estrane skeleton, 5,7-Diethyl-9-methyl-3E,5E,7E,9E-tridecatetraene, 5-propylideneisolongifolane	LMST02010000, LMFA11000057, LMPR0103500002	C18H30	0.454374	0.05	M+NH4	Doped w/o Ice, Std w/o Ice	Shared	Estrane skeleton	Estrane skeleton	-	-	-	-	-	-	-	-	-	-	-	-	-
264.269	Std w/o Ice	Estrane skeleton, 5,7-Diethyl-9-methyl-3E,5E,7E,9E-tridecatetraene, 5-propylideneisolongifolane	LMST02010000, LMFA11000057, LMPR0103500002	C18H30	0.378761	0.1	M+NH4	Doped w/o Ice, Std w/o Ice	Shared	Estrane skeleton	Estrane skeleton	-	-	-	-	-	-	-	-	-	-	-	-	-
265.18	Doped w/o Ice	all-trans-7-hydroxyhexadeca-2,4,8,10-tetraenoic acid	LMFA01050502	C16H24O3	0.304192	0.1	M+H	Doped w/o Ice, Std w/o Ice	Shared	all-trans-7-hydroxyhexadeca-2,4,8,10-tetraenoic acid	all-trans-7-hydroxyhexadeca-2	4	8	10-tetraenoic acid	-	-	-	-	-	-	-	-	-	-	-	-	-
265.18	Std w/o Ice	all-trans-7-hydroxyhexadeca-2,4,8,10-tetraenoic acid	LMFA01050502	C16H24O3	0.202884	0.1	M+H	Doped w/o Ice, Std w/o Ice	Shared	all-trans-7-hydroxyhexadeca-2,4,8,10-tetraenoic acid	all-trans-7-hydroxyhexadeca-2	4	8	10-tetraenoic acid	-	-	-	-	-	-	-	-	-	-	-	-	-
265.253	Doped w/Ice	9Z,12Z-Octadecadienal, 11E,14E-Octadecadienal, 2E,13Z-Octadecadienal, 3Z,13Z-Octadecadienal, 6S,7R-Epoxy-3Z,9Z-octadecadiene, 3,4-Epoxy-6,9-octadecadiene, 5-(1-hydroxypropan-2-yl)isolongifolane, 9,12,15-Octadecatrien-1-ol, 9,12-octadecadienal, 3E,13Z-Octadecadienal, 11Z,13Z-Octadecadienal, 13Z,15Z-Octadecadienal, 9S,10R-Epoxy-6Z-octadecene	LMFA06000242, LMFA06000233, LMFA06000234, LMFA06000241, LMFA12000287, LMFA12000288, LMPR0103500010, LMFA05000216, LMFA06000101, LMFA06000235, LMFA06000239, LMFA06000240, LMFA12000284	C18H32O	0.825372	0.05	M+H	Doped w/Ice, Doped w/o Ice, Std w/Ice, Std w/o Ice	Shared	9Z,12Z-Octadecadienal	9Z	12Z-Octadecadienal	-	-	-	-	-	-	-	-	-	-	-	-	-
265.253	Doped w/o Ice	9Z,12Z-Octadecadienal, 11E,14E-Octadecadienal, 2E,13Z-Octadecadienal, 3Z,13Z-Octadecadienal, 6S,7R-Epoxy-3Z,9Z-octadecadiene, 3,4-Epoxy-6,9-octadecadiene, 5-(1-hydroxypropan-2-yl)isolongifolane, 9,12,15-Octadecatrien-1-ol, 9,12-octadecadienal, 3E,13Z-Octadecadienal, 11Z,13Z-Octadecadienal, 13Z,15Z-Octadecadienal, 9S,10R-Epoxy-6Z-octadecene	LMFA06000242, LMFA06000233, LMFA06000234, LMFA06000241, LMFA12000287, LMFA12000288, LMPR0103500010, LMFA05000216, LMFA06000101, LMFA06000235, LMFA06000239, LMFA06000240, LMFA12000284	C18H32O	0.634718	0.05	M+H	Doped w/Ice, Doped w/o Ice, Std w/Ice, Std w/o Ice	Shared	9Z,12Z-Octadecadienal	9Z	12Z-Octadecadienal	-	-	-	-	-	-	-	-	-	-	-	-	-
265.253	Std w/Ice	9Z,12Z-Octadecadienal, 11E,14E-Octadecadienal, 2E,13Z-Octadecadienal, 3Z,13Z-Octadecadienal, 6S,7R-Epoxy-3Z,9Z-octadecadiene, 3,4-Epoxy-6,9-octadecadiene, 5-(1-hydroxypropan-2-yl)isolongifolane, 9,12,15-Octadecatrien-1-ol, 9,12-octadecadienal, 3E,13Z-Octadecadienal, 11Z,13Z-Octadecadienal, 13Z,15Z-Octadecadienal, 9S,10R-Epoxy-6Z-octadecene	LMFA06000242, LMFA06000233, LMFA06000234, LMFA06000241, LMFA12000287, LMFA12000288, LMPR0103500010, LMFA05000216, LMFA06000101, LMFA06000235, LMFA06000239, LMFA06000240, LMFA12000284	C18H32O	0.875076	0.05	M+H	Doped w/Ice, Doped w/o Ice, Std w/Ice, Std w/o Ice	Shared	9Z,12Z-Octadecadienal	9Z	12Z-Octadecadienal	-	-	-	-	-	-	-	-	-	-	-	-	-
265.253	Std w/o Ice	9Z,12Z-Octadecadienal, 11E,14E-Octadecadienal, 2E,13Z-Octadecadienal, 3Z,13Z-Octadecadienal, 6S,7R-Epoxy-3Z,9Z-octadecadiene, 3,4-Epoxy-6,9-octadecadiene, 5-(1-hydroxypropan-2-yl)isolongifolane, 9,12,15-Octadecatrien-1-ol, 9,12-octadecadienal, 3E,13Z-Octadecadienal, 11Z,13Z-Octadecadienal, 13Z,15Z-Octadecadienal, 9S,10R-Epoxy-6Z-octadecene	LMFA06000242, LMFA06000233, LMFA06000234, LMFA06000241, LMFA12000287, LMFA12000288, LMPR0103500010, LMFA05000216, LMFA06000101, LMFA06000235, LMFA06000239, LMFA06000240, LMFA12000284	C18H32O	0.66073	0.05	M+H	Doped w/Ice, Doped w/o Ice, Std w/Ice, Std w/o Ice	Shared	9Z,12Z-Octadecadienal	9Z	12Z-Octadecadienal	-	-	-	-	-	-	-	-	-	-	-	-	-
266.284	Doped w/Ice	3,7-Diethyl-11-methyltrideca-1,3,6,10-tetraene, 6Z,9Z,12Z-Octadecatriene, 3Z,6Z,9Z-Octadecatriene	LMFA11000381, LMFA11000174, LMFA11000167	C18H32	0.766889	0.05	M+NH4	Doped w/Ice, Doped w/o Ice, Std w/Ice, Std w/o Ice	Shared	3,7-Diethyl-11-methyltrideca-1,3,6,10-tetraene	3	7-Diethyl-11-methyltrideca-1	3	6	10-tetraene	-	-	-	-	-	-	-	-	-	-	-	-	-
266.284	Doped w/o Ice	3,7-Diethyl-11-methyltrideca-1,3,6,10-tetraene, 6Z,9Z,12Z-Octadecatriene, 3Z,6Z,9Z-Octadecatriene	LMFA11000381, LMFA11000174, LMFA11000167	C18H32	0.900407	0.05	M+NH4	Doped w/Ice, Doped w/o Ice, Std w/Ice, Std w/o Ice	Shared	3,7-Diethyl-11-methyltrideca-1,3,6,10-tetraene	3	7-Diethyl-11-methyltrideca-1	3	6	10-tetraene	-	-	-	-	-	-	-	-	-	-	-	-	-
266.284	Std w/Ice	3,7-Diethyl-11-methyltrideca-1,3,6,10-tetraene, 6Z,9Z,12Z-Octadecatriene, 3Z,6Z,9Z-Octadecatriene	LMFA11000381, LMFA11000174, LMFA11000167	C18H32	0.848051	0.05	M+NH4	Doped w/Ice, Doped w/o Ice, Std w/Ice, Std w/o Ice	Shared	3,7-Diethyl-11-methyltrideca-1,3,6,10-tetraene	3	7-Diethyl-11-methyltrideca-1	3	6	10-tetraene	-	-	-	-	-	-	-	-	-	-	-	-	-
266.284	Std w/o Ice	3,7-Diethyl-11-methyltrideca-1,3,6,10-tetraene, 6Z,9Z,12Z-Octadecatriene, 3Z,6Z,9Z-Octadecatriene	LMFA11000381, LMFA11000174, LMFA11000167	C18H32	0.886178	0.05	M+NH4	Doped w/Ice, Doped w/o Ice, Std w/Ice, Std w/o Ice	Shared	3,7-Diethyl-11-methyltrideca-1,3,6,10-tetraene	3	7-Diethyl-11-methyltrideca-1	3	6	10-tetraene	-	-	-	-	-	-	-	-	-	-	-	-	-
267.157	Doped w/Ice	2-methyl-dodecanedioic acid, 3-methyl-dodecanedioic acid, 4-methyl-dodecanedioic acid, 6-methyl-dodecanedioic acid, Brassylic acid	LMFA01170010, LMFA01170011, LMFA01170012, LMFA01170013, LMFA01170014	C13H24O4	0.815355	0.1	M+Na	Doped w/Ice	Unique	2-methyl-dodecanedioic acid	2-methyl-dodecanedioic acid	-	-	-	-	-	-	-	-	-	-	-	-	-
267.193	Doped w/Ice	omega-hydroxy myristic acid, 9-Hydroxymyristic acid, 3-hydroxy-tetradecanoic acid, 10-hydroxy-tetradecanoic acid, 11-hydroxy-tetradecanoic acid, 5-hydroxy-tetradecanoic acid, 6-hydroxy-tetradecanoic acid, 3R-hydroxy-tetradecanoic acid, 3S-hydroxy-tetradecanoic acid, Butolic acid, 11S-hydroxy-tetradecanoic acid, alpha-hydroxy myristic acid, 2-Hydroxymyristic acid	LMFA01050044, LMFA01050542, LMFA01050175, LMFA01050173, LMFA01050174, LMFA01050176, LMFA01050177, LMFA01050322, LMFA01050323, LMFA01050324, LMFA01050325, LMFA01050001, LMFA01050484	C14H28O3	0.889209	0.05	M+Na	Doped w/Ice	Unique	omega-hydroxy myristic acid	omega-hydroxy myristic acid	-	-	-	-	-	-	-	-	-	-	-	-	-
267.232	Std w/o Ice	9,12-Heptadecadienoic acid, Norlinoleic acid, 8E,10E-Pentadecadienyl acetate, 8E,10Z-Pentadecadienyl acetate, 8Z,10E-Pentadecadienyl acetate, 8Z,10Z-Pentadecadienyl acetate, 8-heptadecynoic acid, 9-heptadecynoic acid, 12-heptadecynoic acid, 16-heptadecynoic acid, 7-heptadecynoic acid, (E)-3,7-Dimethyl-2,6-octadienyl heptanoate, Methyl 7Z,11Z-Hexadecadienoate, (Z,E)-9,12-Tetradecadienyl propionate	LMFA01031075, LMFA01031037, LMFA07010334, LMFA07010335, LMFA07010340, LMFA07010341, LMFA01030484, LMFA01030485, LMFA01030486, LMFA01030487, LMFA01030483, LMFA07010619, LMFA01031052, LMFA07010555	C17H30O2	0.252484	0.1	M+H	Std w/o Ice	Unique	9,12-Heptadecadienoic acid	9	12-Heptadecadienoic acid	-	-	-	-	-	-	-	-	-	-	-	-	-
267.268	Doped w/Ice	3Z,13Z-octadecadien-1-ol, 3E,13Z-octadecadien-1-ol, 2Z,13Z-Octadecadien-1-ol, 2E,13Z-octadecadien-1-ol, 7Z-Octadecen-11-one, 13E-Octadecenal, 2E-Octadecenal, 13Z-Octadecenal, 9-octadecenal, (9Z,12Z)-octadecadien-1-ol, 9,12-Octadecadien-1-ol, 11-octadecenal, 14E-Octadecenal, 11Z-Octadecenal, 9Z-Octadecenal, 6,7-Epoxy-9Z-octadecene	LMFA05000047, LMFA05000048, LMFA05000214, LMFA05000057, LMFA12000199, LMFA06000230, LMFA06000232, LMFA06000237, LMFA06000099, LMFA05000557, LMFA05000217, LMFA06000100, LMFA06000231, LMFA06000236, LMFA06000238, LMFA12000285	C18H34O	0.79005	0.05	M+H	Doped w/Ice, Doped w/o Ice, Std w/Ice, Std w/o Ice	Shared	3Z,13Z-octadecadien-1-ol	3Z	13Z-octadecadien-1-ol	-	-	-	-	-	-	-	-	-	-	-	-	-
267.268	Doped w/o Ice	3Z,13Z-octadecadien-1-ol, 3E,13Z-octadecadien-1-ol, 2Z,13Z-Octadecadien-1-ol, 2E,13Z-octadecadien-1-ol, 7Z-Octadecen-11-one, 13E-Octadecenal, 2E-Octadecenal, 13Z-Octadecenal, 9-octadecenal, (9Z,12Z)-octadecadien-1-ol, 9,12-Octadecadien-1-ol, 11-octadecenal, 14E-Octadecenal, 11Z-Octadecenal, 9Z-Octadecenal, 6,7-Epoxy-9Z-octadecene	LMFA05000047, LMFA05000048, LMFA05000214, LMFA05000057, LMFA12000199, LMFA06000230, LMFA06000232, LMFA06000237, LMFA06000099, LMFA05000557, LMFA05000217, LMFA06000100, LMFA06000231, LMFA06000236, LMFA06000238, LMFA12000285	C18H34O	0.409547	0.05	M+H	Doped w/Ice, Doped w/o Ice, Std w/Ice, Std w/o Ice	Shared	3Z,13Z-octadecadien-1-ol	3Z	13Z-octadecadien-1-ol	-	-	-	-	-	-	-	-	-	-	-	-	-
267.268	Std w/Ice	3Z,13Z-octadecadien-1-ol, 3E,13Z-octadecadien-1-ol, 2Z,13Z-Octadecadien-1-ol, 2E,13Z-octadecadien-1-ol, 7Z-Octadecen-11-one, 13E-Octadecenal, 2E-Octadecenal, 13Z-Octadecenal, 9-octadecenal, (9Z,12Z)-octadecadien-1-ol, 9,12-Octadecadien-1-ol, 11-octadecenal, 14E-Octadecenal, 11Z-Octadecenal, 9Z-Octadecenal, 6,7-Epoxy-9Z-octadecene	LMFA05000047, LMFA05000048, LMFA05000214, LMFA05000057, LMFA12000199, LMFA06000230, LMFA06000232, LMFA06000237, LMFA06000099, LMFA05000557, LMFA05000217, LMFA06000100, LMFA06000231, LMFA06000236, LMFA06000238, LMFA12000285	C18H34O	0.79103	0.05	M+H	Doped w/Ice, Doped w/o Ice, Std w/Ice, Std w/o Ice	Shared	3Z,13Z-octadecadien-1-ol	3Z	13Z-octadecadien-1-ol	-	-	-	-	-	-	-	-	-	-	-	-	-
267.268	Std w/o Ice	3Z,13Z-octadecadien-1-ol, 3E,13Z-octadecadien-1-ol, 2Z,13Z-Octadecadien-1-ol, 2E,13Z-octadecadien-1-ol, 7Z-Octadecen-11-one, 13E-Octadecenal, 2E-Octadecenal, 13Z-Octadecenal, 9-octadecenal, (9Z,12Z)-octadecadien-1-ol, 9,12-Octadecadien-1-ol, 11-octadecenal, 14E-Octadecenal, 11Z-Octadecenal, 9Z-Octadecenal, 6,7-Epoxy-9Z-octadecene	LMFA05000047, LMFA05000048, LMFA05000214, LMFA05000057, LMFA12000199, LMFA06000230, LMFA06000232, LMFA06000237, LMFA06000099, LMFA05000557, LMFA05000217, LMFA06000100, LMFA06000231, LMFA06000236, LMFA06000238, LMFA12000285	C18H34O	0.408763	0.1	M+H	Doped w/Ice, Doped w/o Ice, Std w/Ice, Std w/o Ice	Shared	3Z,13Z-octadecadien-1-ol	3Z	13Z-octadecadien-1-ol	-	-	-	-	-	-	-	-	-	-	-	-	-
268.152	Doped w/Ice	Isovalerylcarnitine, 2-Methylbutyroylcarnitine, isovaleryl-L-carnitine, pivaloylcarnitine, Valerylcarnitine	LMFA07070076, LMFA07070034, LMFA07070077, LMFA07070103, LMFA07070111	C12H23NO4	0.587157	0.1	M+Na	Doped w/Ice	Unique	Isovalerylcarnitine	Isovalerylcarnitine	CAR 4:0;3Me	C12H23NO4	245.163	Fatty Acyls	Fatty esters	Acyl carnitines	169235	70819	HMDB0000688	LMFA07070077	-	IGQBPDJNUXPEMT-SNVBAGLBSA-N	RM0154016
269.136	Doped w/Ice	3-hydroxy-dodecanedioic acid	LMFA01170089	C12H22O5	0.83245	0.1	M+Na	Doped w/Ice	Unique	3-hydroxy-dodecanedioic acid	3-hydroxy-dodecanedioic acid	3-Hydroxy-dodecanedioic acid	C12H22O5	246.147	Fatty Acyls	Fatty acids	Dicarboxylic acids	16663321	145961	HMDB0000413	LMFA01170089	-	FYVQCLGZFXHEGL-UHFFFAOYSA-N	RM0139423
269.211	Doped w/o Ice	10,11-Epoxy-7Z-hexadecenoic acid, (1R,2R)-3-oxo-2-pentyl-cyclopentanehexanoic acid, (1S,2S)-3-oxo-2-pentyl-cyclopentanehexanoic acid	LMFA01070026, LMFA02010014, LMFA02010015	C16H28O3	0.251346	0.1	M+H	Doped w/o Ice, Std w/o Ice	Shared	10,11-Epoxy-7Z-hexadecenoic acid	10	11-Epoxy-7Z-hexadecenoic acid	-	-	-	-	-	-	-	-	-	-	-	-	-
269.211	Std w/o Ice	10,11-Epoxy-7Z-hexadecenoic acid, (1R,2R)-3-oxo-2-pentyl-cyclopentanehexanoic acid, (1S,2S)-3-oxo-2-pentyl-cyclopentanehexanoic acid	LMFA01070026, LMFA02010014, LMFA02010015	C16H28O3	0.341056	0.1	M+H	Doped w/o Ice, Std w/o Ice	Shared	10,11-Epoxy-7Z-hexadecenoic acid	10	11-Epoxy-7Z-hexadecenoic acid	-	-	-	-	-	-	-	-	-	-	-	-	-
269.248	Doped w/o Ice	Margaroleic acid, 16:1(6Z)(15Me), 16:1(8Z)(15Me), 16:1(9Z)(15Me), cis-9,10-methylene-hexadecanoic acid, 7,8-methylenehexanoic acid, 12E-Pentadecenyl acetate, 9E-Pentadecenyl acetate, 12Z-Pentadecenyl acetate, 10Z-Pentadecenyl acetate, 8Z-Pentadecenyl acetate, 9Z-Pentadecenyl acetate, Isopropyl 7Z-tetradecenoate, 7-Ethylpentadecane-4,6-dione, 14R-methyl-8Z-hexadecenoic acid, 2Z-heptadecenoic acid,…	LMFA01030060, LMFA01020382, LMFA01020383, LMFA01020384, LMFA01140026, LMFA01140038, LMFA07010332, LMFA07010333, LMFA07010337, LMFA07010336, LMFA07010338, LMFA07010339, LMFA07010668, LMFA12000267, LMFA01020267, LMFA01030285, LMFA01030286, LMFA01030287, LMFA01030288, LMFA01030289, LMFA12000265, LMFA07010495, LMFA07010496, LMFA07010501, LMFA07040053, LMFA01030282, LMFA01030283, LMFA01030284, LMFA010…	C17H32O2	0.37702	0.05	M+H	Doped w/o Ice, Std w/Ice, Std w/o Ice	Shared	Margaroleic acid	Margaroleic acid	Margaroleic acid	C17H32O2	268.24	Fatty Acyls	Fatty acids	Unsaturated FA	101109963	84328	HMDB0062437	LMFA01030060	C16536	QSBYPNXLFMSGKH-HJWRWDBZSA-N	RM0153636
269.248	Std w/Ice	Margaroleic acid, 16:1(6Z)(15Me), 16:1(8Z)(15Me), 16:1(9Z)(15Me), cis-9,10-methylene-hexadecanoic acid, 7,8-methylenehexanoic acid, 12E-Pentadecenyl acetate, 9E-Pentadecenyl acetate, 12Z-Pentadecenyl acetate, 10Z-Pentadecenyl acetate, 8Z-Pentadecenyl acetate, 9Z-Pentadecenyl acetate, Isopropyl 7Z-tetradecenoate, 7-Ethylpentadecane-4,6-dione, 14R-methyl-8Z-hexadecenoic acid, 2Z-heptadecenoic acid,…	LMFA01030060, LMFA01020382, LMFA01020383, LMFA01020384, LMFA01140026, LMFA01140038, LMFA07010332, LMFA07010333, LMFA07010337, LMFA07010336, LMFA07010338, LMFA07010339, LMFA07010668, LMFA12000267, LMFA01020267, LMFA01030285, LMFA01030286, LMFA01030287, LMFA01030288, LMFA01030289, LMFA12000265, LMFA07010495, LMFA07010496, LMFA07010501, LMFA07040053, LMFA01030282, LMFA01030283, LMFA01030284, LMFA010…	C17H32O2	0.226227	0.1	M+H	Doped w/o Ice, Std w/Ice, Std w/o Ice	Shared	Margaroleic acid	Margaroleic acid	Margaroleic acid	C17H32O2	268.24	Fatty Acyls	Fatty acids	Unsaturated FA	101109963	84328	HMDB0062437	LMFA01030060	C16536	QSBYPNXLFMSGKH-HJWRWDBZSA-N	RM0153636
269.248	Std w/o Ice	Margaroleic acid, 16:1(6Z)(15Me), 16:1(8Z)(15Me), 16:1(9Z)(15Me), cis-9,10-methylene-hexadecanoic acid, 7,8-methylenehexanoic acid, 12E-Pentadecenyl acetate, 9E-Pentadecenyl acetate, 12Z-Pentadecenyl acetate, 10Z-Pentadecenyl acetate, 8Z-Pentadecenyl acetate, 9Z-Pentadecenyl acetate, Isopropyl 7Z-tetradecenoate, 7-Ethylpentadecane-4,6-dione, 14R-methyl-8Z-hexadecenoic acid, 2Z-heptadecenoic acid,…	LMFA01030060, LMFA01020382, LMFA01020383, LMFA01020384, LMFA01140026, LMFA01140038, LMFA07010332, LMFA07010333, LMFA07010337, LMFA07010336, LMFA07010338, LMFA07010339, LMFA07010668, LMFA12000267, LMFA01020267, LMFA01030285, LMFA01030286, LMFA01030287, LMFA01030288, LMFA01030289, LMFA12000265, LMFA07010495, LMFA07010496, LMFA07010501, LMFA07040053, LMFA01030282, LMFA01030283, LMFA01030284, LMFA010…	C17H32O2	0.504199	0.05	M+H	Doped w/o Ice, Std w/Ice, Std w/o Ice	Shared	Margaroleic acid	Margaroleic acid	Margaroleic acid	C17H32O2	268.24	Fatty Acyls	Fatty acids	Unsaturated FA	101109963	84328	HMDB0062437	LMFA01030060	C16536	QSBYPNXLFMSGKH-HJWRWDBZSA-N	RM0153636
270.315	Doped w/Ice	1-Octadecene, 9-Octadecene, 7Z-Octadecene, 9Z-Octadecene	LMFA11000325, LMFA11000563, LMFA11000096, LMFA11000113	C18H36	0.409453	0.1	M+NH4	Doped w/Ice	Unique	1-Octadecene	1-Octadecene	1-Octadecene	C18H36	252.282	Fatty Acyls	Hydrocarbons	Hydrocarbons	8217	30824	-	LMFA11000325	-	CCCMONHAUSKTEQ-UHFFFAOYSA-N	RM0152758
271.227	Doped w/o Ice	3-keto palmitic acid, 4-keto palmitic acid, 7-keto palmitic acid, 9-keto palmitic acid, 11-keto palmitic acid, 2-keto palmitic acid, 5-keto palmitic acid, 8-keto palmitic acid, 10-keto palmitic acid, 16-hydroxy-9E-hexadecenoic acid, (+)-12-hydroxy-9Z-hexadecenoic acid, 16-hydroxy-6-hexadecenoic acid, 15-oxo-hexadecanoic acid, Ambrettolic acid, 16-hydroxy-9Z-hexadecenoic acid, 16-hydroxy-5-hexadec…	LMFA01060051, LMFA01060052, LMFA01060054, LMFA01060056, LMFA01060058, LMFA01060050, LMFA01060053, LMFA01060055, LMFA01060057, LMFA01050192, LMFA01050270, LMFA01050272, LMFA01060105, LMFA01050106, LMFA01050193, LMFA01050271, LMFA01060101, LMFA01060104	C16H30O3	0.416825	0.05	M+H	Doped w/o Ice, Std w/Ice, Std w/o Ice	Shared	3-keto palmitic acid	3-keto palmitic acid	3-Ketopalmitic acid	C16H30O3	270.219	Fatty Acyls	Fatty acids	Oxo FA	5282997	37251	HMDB0010733	LMFA01060051	-	ASICPMTWQSESKX-UHFFFAOYSA-N	RM0139459
271.227	Std w/Ice	3-keto palmitic acid, 4-keto palmitic acid, 7-keto palmitic acid, 9-keto palmitic acid, 11-keto palmitic acid, 2-keto palmitic acid, 5-keto palmitic acid, 8-keto palmitic acid, 10-keto palmitic acid, 16-hydroxy-9E-hexadecenoic acid, (+)-12-hydroxy-9Z-hexadecenoic acid, 16-hydroxy-6-hexadecenoic acid, 15-oxo-hexadecanoic acid, Ambrettolic acid, 16-hydroxy-9Z-hexadecenoic acid, 16-hydroxy-5-hexadec…	LMFA01060051, LMFA01060052, LMFA01060054, LMFA01060056, LMFA01060058, LMFA01060050, LMFA01060053, LMFA01060055, LMFA01060057, LMFA01050192, LMFA01050270, LMFA01050272, LMFA01060105, LMFA01050106, LMFA01050193, LMFA01050271, LMFA01060101, LMFA01060104	C16H30O3	0.319721	0.1	M+H	Doped w/o Ice, Std w/Ice, Std w/o Ice	Shared	3-keto palmitic acid	3-keto palmitic acid	3-Ketopalmitic acid	C16H30O3	270.219	Fatty Acyls	Fatty acids	Oxo FA	5282997	37251	HMDB0010733	LMFA01060051	-	ASICPMTWQSESKX-UHFFFAOYSA-N	RM0139459
271.227	Std w/o Ice	3-keto palmitic acid, 4-keto palmitic acid, 7-keto palmitic acid, 9-keto palmitic acid, 11-keto palmitic acid, 2-keto palmitic acid, 5-keto palmitic acid, 8-keto palmitic acid, 10-keto palmitic acid, 16-hydroxy-9E-hexadecenoic acid, (+)-12-hydroxy-9Z-hexadecenoic acid, 16-hydroxy-6-hexadecenoic acid, 15-oxo-hexadecanoic acid, Ambrettolic acid, 16-hydroxy-9Z-hexadecenoic acid, 16-hydroxy-5-hexadec…	LMFA01060051, LMFA01060052, LMFA01060054, LMFA01060056, LMFA01060058, LMFA01060050, LMFA01060053, LMFA01060055, LMFA01060057, LMFA01050192, LMFA01050270, LMFA01050272, LMFA01060105, LMFA01050106, LMFA01050193, LMFA01050271, LMFA01060101, LMFA01060104	C16H30O3	0.49167	0.05	M+H	Doped w/o Ice, Std w/Ice, Std w/o Ice	Shared	3-keto palmitic acid	3-keto palmitic acid	3-Ketopalmitic acid	C16H30O3	270.219	Fatty Acyls	Fatty acids	Oxo FA	5282997	37251	HMDB0010733	LMFA01060051	-	ASICPMTWQSESKX-UHFFFAOYSA-N	RM0139459
271.242	Doped w/Ice	Erogorgiaene, Axerophthene	LMPR0104480001, LMPR0104020002	C20H30	0.27623	0.1	M+H	Doped w/Ice, Std w/Ice, Std w/o Ice	Shared	Erogorgiaene	Erogorgiaene	-	-	-	-	-	-	-	-	-	-	-	-	-
271.242	Std w/Ice	Erogorgiaene, Axerophthene	LMPR0104480001, LMPR0104020002	C20H30	0.436546	0.05	M+H	Doped w/Ice, Std w/Ice, Std w/o Ice	Shared	Erogorgiaene	Erogorgiaene	-	-	-	-	-	-	-	-	-	-	-	-	-
271.242	Std w/o Ice	Erogorgiaene, Axerophthene	LMPR0104480001, LMPR0104020002	C20H30	0.20712	0.1	M+H	Doped w/Ice, Std w/Ice, Std w/o Ice	Shared	Erogorgiaene	Erogorgiaene	-	-	-	-	-	-	-	-	-	-	-	-	-
272.258	Doped w/Ice	2R-aminohexadecanoic acid, Myristoyl-EA, C16 Sphingosine, 2S-aminohexadecanoic acid, 2-amino-hexadecanoic acid; 8E-Tetradecenyl acetate, 2-hexyl-2-decenoic acid, Gaidic acid, 7Z-palmitoleic acid, 8Z-Hexadecenoic acid, 6E-Hexadecenoic acid, 9E-Tetradecenyl acetate, 12E-Tetradecenyl acetate, 3E-Tetradecenyl acetate, 6E-Tetradecenyl acetate, 8Z-Tetradecenyl acetate, 9Z-Tetradecenyl acetate, dodecyl …	LMFA01100016, LMFA08040042, LMSP01040008, LMFA01100017, LMFA01100018; LMFA07010291, LMFA01020141, LMFA01030054, LMFA01030055, LMFA01031081, LMFA01031082, LMFA07010293, LMFA07010286, LMFA07010287, LMFA07010289, LMFA07010315, LMFA07010316, LMFA07010515, LMFA07040055, LMFA07040032, LMFA07040052, LMFA07040054, LMFA01030260, LMFA01030261, LMFA01030262, LMFA07010537, LMFA07010307, LMFA07010312, LMFA070…	C16H33NO2; C16H30O2	0.799049	0.05	M+H	Doped w/Ice, Doped w/o Ice, Std w/Ice, Std w/o Ice	Shared	2R-aminohexadecanoic acid	2R-aminohexadecanoic acid	2R-Aminohexadecanoic acid	C16H33NO2	271.251	Fatty Acyls	Fatty acids	Amino FA	5312966	165351	-	LMFA01100016	-	XELWBYCKQCNAGY-OAHLLOKOSA-N	RM0153687
272.258	Doped w/o Ice	2R-aminohexadecanoic acid, Myristoyl-EA, C16 Sphingosine, 2S-aminohexadecanoic acid, 2-amino-hexadecanoic acid; 8E-Tetradecenyl acetate, 2-hexyl-2-decenoic acid, Gaidic acid, 7Z-palmitoleic acid, 8Z-Hexadecenoic acid, 6E-Hexadecenoic acid, 9E-Tetradecenyl acetate, 12E-Tetradecenyl acetate, 3E-Tetradecenyl acetate, 6E-Tetradecenyl acetate, 8Z-Tetradecenyl acetate, 9Z-Tetradecenyl acetate, dodecyl …	LMFA01100016, LMFA08040042, LMSP01040008, LMFA01100017, LMFA01100018; LMFA07010291, LMFA01020141, LMFA01030054, LMFA01030055, LMFA01031081, LMFA01031082, LMFA07010293, LMFA07010286, LMFA07010287, LMFA07010289, LMFA07010315, LMFA07010316, LMFA07010515, LMFA07040055, LMFA07040032, LMFA07040052, LMFA07040054, LMFA01030260, LMFA01030261, LMFA01030262, LMFA07010537, LMFA07010307, LMFA07010312, LMFA070…	C16H33NO2; C16H30O2	0.432235	0.05	M+H	Doped w/Ice, Doped w/o Ice, Std w/Ice, Std w/o Ice	Shared	2R-aminohexadecanoic acid	2R-aminohexadecanoic acid	2R-Aminohexadecanoic acid	C16H33NO2	271.251	Fatty Acyls	Fatty acids	Amino FA	5312966	165351	-	LMFA01100016	-	XELWBYCKQCNAGY-OAHLLOKOSA-N	RM0153687
272.258	Std w/Ice	2R-aminohexadecanoic acid, Myristoyl-EA, C16 Sphingosine, 2S-aminohexadecanoic acid, 2-amino-hexadecanoic acid; 8E-Tetradecenyl acetate, 2-hexyl-2-decenoic acid, Gaidic acid, 7Z-palmitoleic acid, 8Z-Hexadecenoic acid, 6E-Hexadecenoic acid, 9E-Tetradecenyl acetate, 12E-Tetradecenyl acetate, 3E-Tetradecenyl acetate, 6E-Tetradecenyl acetate, 8Z-Tetradecenyl acetate, 9Z-Tetradecenyl acetate, dodecyl …	LMFA01100016, LMFA08040042, LMSP01040008, LMFA01100017, LMFA01100018; LMFA07010291, LMFA01020141, LMFA01030054, LMFA01030055, LMFA01031081, LMFA01031082, LMFA07010293, LMFA07010286, LMFA07010287, LMFA07010289, LMFA07010315, LMFA07010316, LMFA07010515, LMFA07040055, LMFA07040032, LMFA07040052, LMFA07040054, LMFA01030260, LMFA01030261, LMFA01030262, LMFA07010537, LMFA07010307, LMFA07010312, LMFA070…	C16H33NO2; C16H30O2	0.288428	0.1	M+H	Doped w/Ice, Doped w/o Ice, Std w/Ice, Std w/o Ice	Shared	2R-aminohexadecanoic acid	2R-aminohexadecanoic acid	2R-Aminohexadecanoic acid	C16H33NO2	271.251	Fatty Acyls	Fatty acids	Amino FA	5312966	165351	-	LMFA01100016	-	XELWBYCKQCNAGY-OAHLLOKOSA-N	RM0153687
272.258	Std w/o Ice	2R-aminohexadecanoic acid, Myristoyl-EA, C16 Sphingosine, 2S-aminohexadecanoic acid, 2-amino-hexadecanoic acid; 8E-Tetradecenyl acetate, 2-hexyl-2-decenoic acid, Gaidic acid, 7Z-palmitoleic acid, 8Z-Hexadecenoic acid, 6E-Hexadecenoic acid, 9E-Tetradecenyl acetate, 12E-Tetradecenyl acetate, 3E-Tetradecenyl acetate, 6E-Tetradecenyl acetate, 8Z-Tetradecenyl acetate, 9Z-Tetradecenyl acetate, dodecyl …	LMFA01100016, LMFA08040042, LMSP01040008, LMFA01100017, LMFA01100018; LMFA07010291, LMFA01020141, LMFA01030054, LMFA01030055, LMFA01031081, LMFA01031082, LMFA07010293, LMFA07010286, LMFA07010287, LMFA07010289, LMFA07010315, LMFA07010316, LMFA07010515, LMFA07040055, LMFA07040032, LMFA07040052, LMFA07040054, LMFA01030260, LMFA01030261, LMFA01030262, LMFA07010537, LMFA07010307, LMFA07010312, LMFA070…	C16H33NO2; C16H30O2	0.368873	0.1	M+H	Doped w/Ice, Doped w/o Ice, Std w/Ice, Std w/o Ice	Shared	2R-aminohexadecanoic acid	2R-aminohexadecanoic acid	2R-Aminohexadecanoic acid	C16H33NO2	271.251	Fatty Acyls	Fatty acids	Amino FA	5312966	165351	-	LMFA01100016	-	XELWBYCKQCNAGY-OAHLLOKOSA-N	RM0153687
273.185	Doped w/o Ice	13E,17-Octadecadiene-9,11-diynoic acid, 9,11,13-Octadecatriynoic acid, estra-5,7,9-triene-3beta,17beta-diol, 8alpha-estra-1,3,5(10)-trien-3,17beta-diol, estra-5,7,9-triene-3alpha,17alpha-diol, Beta-estradiol, Estradiol-17alpha, 13Z,17-Octadecadiene-9,11-diynoic acid, Octadeca-8,10,12-triynoic acid, 5,8,11-octadecatriynoic acid, 6,9,12-octadecatriynoic acid, 8,11,14-octadecatriynoic acid	LMFA01031061, LMFA01031048, LMST02010012, LMST02010013, LMST02010017, LMST02010001, LMST02010029, LMFA01030510, LMFA01031106, LMFA01030553, LMFA01030554, LMFA01030555	C18H24O2	0.24703	0.1	M+H	Doped w/o Ice	Unique	13E,17-Octadecadiene-9,11-diynoic acid	13E	17-Octadecadiene-9	11-diynoic acid	-	-	-	-	-	-	-	-	-	-	-	-	-
273.242	Doped w/Ice	8-Hydroxypalmitic acid, Jalapinolic acid, (+)-15S-hydroxy-hexadecanoic acid, 3R-hydroxypalmitic acid, 7R-hydroxy-hexadecanoic acid, 2S-hydroxypalmitic acid, 2R-hydroxypalmitic acid, 9-methoxy-pentadecanoic acid, 2-hydroxy palmitic acid, Kerrolic acid, 11-hydroxy palmitic acid, 14-hydroxy palmitic acid, Juniperic acid, 15-hydroxy-hexadecanoic acid, 3-hydroxy-hexadecanoic acid, 5-hydroxy-hexadecano…	LMFA01050541, LMFA01050267, LMFA01050269, LMFA01050366, LMFA01050414, LMFA01050422, LMFA01050423, LMFA01080013, LMFA01050047, LMFA01050048, LMFA01050049, LMFA01050050, LMFA01050051, LMFA01050187, LMFA01050188, LMFA01050190, LMFA01050264, LMFA01050265, LMFA01050266, LMFA01050268, LMFA01050365	C16H32O3	0.295758	0.1	M+H	Doped w/Ice	Unique	8-Hydroxypalmitic acid	8-Hydroxypalmitic acid	-	-	-	-	-	-	-	-	-	-	-	-	-
273.258	Doped w/Ice	Dolabella-3,7,18-triene, fusicocca-2,10(14)-diene, Taxa-4(5),11(12)-diene, elisabethatriene, Viscida-4,11(18),14-triene, stemar-13-ene, (-)-Abietadiene, abieta-8(14),12-diene, ent-pimara-9(11),15-diene, (+)-13(17),15-Cleistanthadiene, ent-cassa-12,15-diene, ent-kaurene, (-)-16-Atisene, Neocembrene, Cembrene, Verrucosanene, Casbene, (-)-4,10(20),14-Bifloratriene, stemod-13(17)-ene, Neoabietadiene,…	LMPR0104240001, LMPR0104350003, LMPR0104390002, LMPR0104410003, LMPR0104430001, LMPR0104030008, LMPR0104050002, LMPR0104050007, LMPR0104080005, LMPR0104100001, LMPR0104120001, LMPR0104130002, LMPR0104150004, LMPR0104190001, LMPR0104190002, LMPR0104280001, LMPR0104290001, LMPR0104480002, LMPR0104030007, LMPR0104050003, LMPR0104080001, LMPR0104080004, LMPR0104080006, LMPR0104140001, LMPR0104080007,…	C20H32	0.486037	0.1	M+H	Doped w/Ice, Doped w/o Ice, Std w/Ice, Std w/o Ice	Shared	Dolabella-3,7,18-triene	Dolabella-3	7	18-triene	-	-	-	-	-	-	-	-	-	-	-	-	-
273.258	Doped w/o Ice	Dolabella-3,7,18-triene, fusicocca-2,10(14)-diene, Taxa-4(5),11(12)-diene, elisabethatriene, Viscida-4,11(18),14-triene, stemar-13-ene, (-)-Abietadiene, abieta-8(14),12-diene, ent-pimara-9(11),15-diene, (+)-13(17),15-Cleistanthadiene, ent-cassa-12,15-diene, ent-kaurene, (-)-16-Atisene, Neocembrene, Cembrene, Verrucosanene, Casbene, (-)-4,10(20),14-Bifloratriene, stemod-13(17)-ene, Neoabietadiene,…	LMPR0104240001, LMPR0104350003, LMPR0104390002, LMPR0104410003, LMPR0104430001, LMPR0104030008, LMPR0104050002, LMPR0104050007, LMPR0104080005, LMPR0104100001, LMPR0104120001, LMPR0104130002, LMPR0104150004, LMPR0104190001, LMPR0104190002, LMPR0104280001, LMPR0104290001, LMPR0104480002, LMPR0104030007, LMPR0104050003, LMPR0104080001, LMPR0104080004, LMPR0104080006, LMPR0104140001, LMPR0104080007,…	C20H32	0.341164	0.05	M+H	Doped w/Ice, Doped w/o Ice, Std w/Ice, Std w/o Ice	Shared	Dolabella-3,7,18-triene	Dolabella-3	7	18-triene	-	-	-	-	-	-	-	-	-	-	-	-	-
273.258	Std w/Ice	Dolabella-3,7,18-triene, fusicocca-2,10(14)-diene, Taxa-4(5),11(12)-diene, elisabethatriene, Viscida-4,11(18),14-triene, stemar-13-ene, (-)-Abietadiene, abieta-8(14),12-diene, ent-pimara-9(11),15-diene, (+)-13(17),15-Cleistanthadiene, ent-cassa-12,15-diene, ent-kaurene, (-)-16-Atisene, Neocembrene, Cembrene, Verrucosanene, Casbene, (-)-4,10(20),14-Bifloratriene, stemod-13(17)-ene, Neoabietadiene,…	LMPR0104240001, LMPR0104350003, LMPR0104390002, LMPR0104410003, LMPR0104430001, LMPR0104030008, LMPR0104050002, LMPR0104050007, LMPR0104080005, LMPR0104100001, LMPR0104120001, LMPR0104130002, LMPR0104150004, LMPR0104190001, LMPR0104190002, LMPR0104280001, LMPR0104290001, LMPR0104480002, LMPR0104030007, LMPR0104050003, LMPR0104080001, LMPR0104080004, LMPR0104080006, LMPR0104140001, LMPR0104080007,…	C20H32	0.639301	0.05	M+H	Doped w/Ice, Doped w/o Ice, Std w/Ice, Std w/o Ice	Shared	Dolabella-3,7,18-triene	Dolabella-3	7	18-triene	-	-	-	-	-	-	-	-	-	-	-	-	-
273.258	Std w/o Ice	Dolabella-3,7,18-triene, fusicocca-2,10(14)-diene, Taxa-4(5),11(12)-diene, elisabethatriene, Viscida-4,11(18),14-triene, stemar-13-ene, (-)-Abietadiene, abieta-8(14),12-diene, ent-pimara-9(11),15-diene, (+)-13(17),15-Cleistanthadiene, ent-cassa-12,15-diene, ent-kaurene, (-)-16-Atisene, Neocembrene, Cembrene, Verrucosanene, Casbene, (-)-4,10(20),14-Bifloratriene, stemod-13(17)-ene, Neoabietadiene,…	LMPR0104240001, LMPR0104350003, LMPR0104390002, LMPR0104410003, LMPR0104430001, LMPR0104030008, LMPR0104050002, LMPR0104050007, LMPR0104080005, LMPR0104100001, LMPR0104120001, LMPR0104130002, LMPR0104150004, LMPR0104190001, LMPR0104190002, LMPR0104280001, LMPR0104290001, LMPR0104480002, LMPR0104030007, LMPR0104050003, LMPR0104080001, LMPR0104080004, LMPR0104080006, LMPR0104140001, LMPR0104080007,…	C20H32	0.376999	0.1	M+H	Doped w/Ice, Doped w/o Ice, Std w/Ice, Std w/o Ice	Shared	Dolabella-3,7,18-triene	Dolabella-3	7	18-triene	-	-	-	-	-	-	-	-	-	-	-	-	-
274.274	Doped w/Ice	decyl hexanoate, 3-methyl-pentadecanoic acid, 2-hexyl-decanoic acid, 3-ethyl-3-methyl-tridecanoic acid, 2-heptyl-nonanoic acid, 6-ethyl-tetradecanoic acid, 2,4-dimethyl-tetradecanoic acid, 3,5-dimethyl-tetradecanoic acid, 2-ethyl-2-butyl-decanoic acid, AnteisohexaÂ­decanoic acid, Palmitic acid(d3), 13,13-dimethyl-tetradecanoic acid, 14:0(10Me,13Me), Tetradecyl acetate, octyl octanoate, hexyl deca…	LMFA07010440, LMFA01020164, LMFA01020166, LMFA01020167, LMFA01020168, LMFA01020169, LMFA01020170, LMFA01020171, LMFA01020173, LMFA01020192, LMFA01010046, LMFA01020289, LMFA01020355, LMFA07010331, LMFA07010449, LMFA07010456, LMFA01010001, LMFA07010793, LMFA01020010, LMFA01020038, LMFA01020039, LMFA07010424, LMFA07010485, LMFA07010600, LMFA07010468, LMFA06000252, LMFA07010842, LMFA01020165, LMFA010…	C16H32O2; C16H35NO2	0.964467	0.05	M+NH4	Doped w/Ice, Doped w/o Ice, Std w/Ice, Std w/o Ice	Shared	decyl hexanoate	decyl hexanoate	-	-	-	-	-	-	-	-	-	-	-	-	-
274.274	Doped w/o Ice	decyl hexanoate, 3-methyl-pentadecanoic acid, 2-hexyl-decanoic acid, 3-ethyl-3-methyl-tridecanoic acid, 2-heptyl-nonanoic acid, 6-ethyl-tetradecanoic acid, 2,4-dimethyl-tetradecanoic acid, 3,5-dimethyl-tetradecanoic acid, 2-ethyl-2-butyl-decanoic acid, AnteisohexaÂ­decanoic acid, Palmitic acid(d3), 13,13-dimethyl-tetradecanoic acid, 14:0(10Me,13Me), Tetradecyl acetate, octyl octanoate, hexyl deca…	LMFA07010440, LMFA01020164, LMFA01020166, LMFA01020167, LMFA01020168, LMFA01020169, LMFA01020170, LMFA01020171, LMFA01020173, LMFA01020192, LMFA01010046, LMFA01020289, LMFA01020355, LMFA07010331, LMFA07010449, LMFA07010456, LMFA01010001, LMFA07010793, LMFA01020010, LMFA01020038, LMFA01020039, LMFA07010424, LMFA07010485, LMFA07010600, LMFA07010468, LMFA06000252, LMFA07010842, LMFA01020165, LMFA010…	C16H32O2; C16H35NO2	0.355109	0.1	M+NH4	Doped w/Ice, Doped w/o Ice, Std w/Ice, Std w/o Ice	Shared	decyl hexanoate	decyl hexanoate	-	-	-	-	-	-	-	-	-	-	-	-	-
274.274	Std w/Ice	decyl hexanoate, 3-methyl-pentadecanoic acid, 2-hexyl-decanoic acid, 3-ethyl-3-methyl-tridecanoic acid, 2-heptyl-nonanoic acid, 6-ethyl-tetradecanoic acid, 2,4-dimethyl-tetradecanoic acid, 3,5-dimethyl-tetradecanoic acid, 2-ethyl-2-butyl-decanoic acid, AnteisohexaÂ­decanoic acid, Palmitic acid(d3), 13,13-dimethyl-tetradecanoic acid, 14:0(10Me,13Me), Tetradecyl acetate, octyl octanoate, hexyl deca…	LMFA07010440, LMFA01020164, LMFA01020166, LMFA01020167, LMFA01020168, LMFA01020169, LMFA01020170, LMFA01020171, LMFA01020173, LMFA01020192, LMFA01010046, LMFA01020289, LMFA01020355, LMFA07010331, LMFA07010449, LMFA07010456, LMFA01010001, LMFA07010793, LMFA01020010, LMFA01020038, LMFA01020039, LMFA07010424, LMFA07010485, LMFA07010600, LMFA07010468, LMFA06000252, LMFA07010842, LMFA01020165, LMFA010…	C16H32O2; C16H35NO2	0.854031	0.05	M+NH4	Doped w/Ice, Doped w/o Ice, Std w/Ice, Std w/o Ice	Shared	decyl hexanoate	decyl hexanoate	-	-	-	-	-	-	-	-	-	-	-	-	-
274.274	Std w/o Ice	decyl hexanoate, 3-methyl-pentadecanoic acid, 2-hexyl-decanoic acid, 3-ethyl-3-methyl-tridecanoic acid, 2-heptyl-nonanoic acid, 6-ethyl-tetradecanoic acid, 2,4-dimethyl-tetradecanoic acid, 3,5-dimethyl-tetradecanoic acid, 2-ethyl-2-butyl-decanoic acid, AnteisohexaÂ­decanoic acid, Palmitic acid(d3), 13,13-dimethyl-tetradecanoic acid, 14:0(10Me,13Me), Tetradecyl acetate, octyl octanoate, hexyl deca…	LMFA07010440, LMFA01020164, LMFA01020166, LMFA01020167, LMFA01020168, LMFA01020169, LMFA01020170, LMFA01020171, LMFA01020173, LMFA01020192, LMFA01010046, LMFA01020289, LMFA01020355, LMFA07010331, LMFA07010449, LMFA07010456, LMFA01010001, LMFA07010793, LMFA01020010, LMFA01020038, LMFA01020039, LMFA07010424, LMFA07010485, LMFA07010600, LMFA07010468, LMFA06000252, LMFA07010842, LMFA01020165, LMFA010…	C16H32O2; C16H35NO2	0.462578	0.1	M+NH4	Doped w/Ice, Doped w/o Ice, Std w/Ice, Std w/o Ice	Shared	decyl hexanoate	decyl hexanoate	-	-	-	-	-	-	-	-	-	-	-	-	-
275.162	Doped w/Ice	(+)-2-Sterpurene-6,12,15-triol, Dihydromyoporone, Dendrobane A, 9-Hydroxy-helminthosporol	LMPR0103600003, LMFA05000650, LMPR0103820001, LMPR0103810001	C15H24O3	0.746185	0.1	M+Na	Doped w/Ice	Unique	(+)-2-Sterpurene-6,12,15-triol	(+)-2-Sterpurene-6	12	15-triol	-	-	-	-	-	-	-	-	-	-	-	-	-
275.185	Doped w/Ice	3-hydroxy-tetradecanedioic acid	LMFA01170094	C14H26O5	0.444632	0.1	M+H	Doped w/Ice	Unique	3-hydroxy-tetradecanedioic acid	3-hydroxy-tetradecanedioic acid	3-Hydroxy-tetradecanedioic acid	C14H26O5	274.178	Fatty Acyls	Fatty acids	Dicarboxylic acids	20848956	89276	HMDB0000394	LMFA01170094	-	CEDZIURHISELSQ-UHFFFAOYSA-N	RM0153707
276.253	Doped w/Ice	2-hydroxy-pentadecanoic acid, 9-hydroxy-pentadecanoic acid, 3-hydroxy-pentadecanoic acid, Convolvulinolic acid, 15-hydroxy-pentadecanoic acid, 2R-hydroxy-pentadecanoic acid, 3S-hydroxy-pentadecanoic acid, 4-hydroxy-pentadecanoic acid, 3R-hydroxy-pentadecanoic acid	LMFA01050045, LMFA01050545, LMFA01050183, LMFA01050046, LMFA01050182, LMFA01050318, LMFA01050320, LMFA01050185, LMFA01050319	C15H30O3	0.671265	0.1	M+NH4	Doped w/Ice	Unique	2-hydroxy-pentadecanoic acid	2-hydroxy-pentadecanoic acid	-	-	-	-	-	-	-	-	-	-	-	-	-
277.18	Std w/o Ice	Panaquinquecol 7, Panaquinquecol 2, Sugeonyl acetate, Ginsenoyne C, Ginsenoyne K	LMFA05000688, LMFA05000687, LMPR0103450004, LMFA05000662, LMFA05000664	C17H24O3	0.205251	0.1	M+H	Std w/o Ice	Unique	Panaquinquecol 7	Panaquinquecol 7	-	-	-	-	-	-	-	-	-	-	-	-	-
277.253	Std w/Ice	5a-Androstan-3b-ol, 3-tridecylphenol, 5-(1-hydroxybutan-2-yl)isolongifol-5-ene, 5-(3-hydroxybutan-2-yl)isolongifol-5-ene, 5-(1-methoxypropan-2-yl)isolongifol-5-ene, 5-(1-hydroxybutan-2-yl)isolongifol-4-ene	LMST02020095, LMPK15010003, LMPR0103500007, LMPR0103500009, LMPR0103500016, LMPR0103500006	C19H32O	0.280019	0.1	M+H	Std w/Ice, Std w/o Ice	Shared	5a-Androstan-3b-ol	5a-Androstan-3b-ol	-	-	-	-	-	-	-	-	-	-	-	-	-
277.253	Std w/o Ice	5a-Androstan-3b-ol, 3-tridecylphenol, 5-(1-hydroxybutan-2-yl)isolongifol-5-ene, 5-(3-hydroxybutan-2-yl)isolongifol-5-ene, 5-(1-methoxypropan-2-yl)isolongifol-5-ene, 5-(1-hydroxybutan-2-yl)isolongifol-4-ene	LMST02020095, LMPK15010003, LMPR0103500007, LMPR0103500009, LMPR0103500016, LMPR0103500006	C19H32O	0.229658	0.1	M+H	Std w/Ice, Std w/o Ice	Shared	5a-Androstan-3b-ol	5a-Androstan-3b-ol	-	-	-	-	-	-	-	-	-	-	-	-	-
278.233	Doped w/Ice	Ipurolic acid	LMFA01050081	C14H28O4	0.329754	0.1	M+NH4	Doped w/Ice	Unique	Ipurolic acid	Ipurolic acid	Ipurolic acid	C14H28O4	260.199	Fatty Acyls	Fatty acids	Hydroxy FA	5282923	-	-	LMFA01050081	-	AVKYODWULTZQPQ-UHFFFAOYSA-N	RM0202128
278.284	Doped w/Ice	Androstrane skeleton, 5alpha-androstane, 1,3Z,6Z,9Z-Nonadecatetraene, 3Z,6Z,9Z,11E-Nonadecatetraene, 3Z,6Z,9Z,11Z-Nonadecatetraene	LMST02020000, LMST02020056, LMFA11000160, LMFA11000176, LMFA11000177	C19H32	0.960338	0.05	M+NH4	Doped w/Ice, Doped w/o Ice, Std w/Ice, Std w/o Ice	Shared	Androstrane skeleton	Androstrane skeleton	-	-	-	-	-	-	-	-	-	-	-	-	-
278.284	Doped w/o Ice	Androstrane skeleton, 5alpha-androstane, 1,3Z,6Z,9Z-Nonadecatetraene, 3Z,6Z,9Z,11E-Nonadecatetraene, 3Z,6Z,9Z,11Z-Nonadecatetraene	LMST02020000, LMST02020056, LMFA11000160, LMFA11000176, LMFA11000177	C19H32	0.974645	0.05	M+NH4	Doped w/Ice, Doped w/o Ice, Std w/Ice, Std w/o Ice	Shared	Androstrane skeleton	Androstrane skeleton	-	-	-	-	-	-	-	-	-	-	-	-	-
278.284	Std w/Ice	Androstrane skeleton, 5alpha-androstane, 1,3Z,6Z,9Z-Nonadecatetraene, 3Z,6Z,9Z,11E-Nonadecatetraene, 3Z,6Z,9Z,11Z-Nonadecatetraene	LMST02020000, LMST02020056, LMFA11000160, LMFA11000176, LMFA11000177	C19H32	0.965625	0.05	M+NH4	Doped w/Ice, Doped w/o Ice, Std w/Ice, Std w/o Ice	Shared	Androstrane skeleton	Androstrane skeleton	-	-	-	-	-	-	-	-	-	-	-	-	-
278.284	Std w/o Ice	Androstrane skeleton, 5alpha-androstane, 1,3Z,6Z,9Z-Nonadecatetraene, 3Z,6Z,9Z,11E-Nonadecatetraene, 3Z,6Z,9Z,11Z-Nonadecatetraene	LMST02020000, LMST02020056, LMFA11000160, LMFA11000176, LMFA11000177	C19H32	0.967263	0.05	M+NH4	Doped w/Ice, Doped w/o Ice, Std w/Ice, Std w/o Ice	Shared	Androstrane skeleton	Androstrane skeleton	-	-	-	-	-	-	-	-	-	-	-	-	-
279.159	Doped w/Ice	alhpa-tocopheronolactone, Emmotin A	LMPR02020063, LMPR0103200001	C16H22O4	0.819322	0.05	M+H	Doped w/Ice, Doped w/o Ice, Std w/Ice, Std w/o Ice	Shared	alhpa-tocopheronolactone	alhpa-tocopheronolactone	Alhpa-tocopheronolactone	C16H22O4	278.152	Prenol Lipids	Quinones and hydroquinones	Vitamin E	52929836	137827	-	LMPR02020063	-	AHKCSBSOCDKWLH-UHFFFAOYSA-N	RM0118427
279.159	Doped w/o Ice	alhpa-tocopheronolactone, Emmotin A	LMPR02020063, LMPR0103200001	C16H22O4	0.90948	0.05	M+H	Doped w/Ice, Doped w/o Ice, Std w/Ice, Std w/o Ice	Shared	alhpa-tocopheronolactone	alhpa-tocopheronolactone	Alhpa-tocopheronolactone	C16H22O4	278.152	Prenol Lipids	Quinones and hydroquinones	Vitamin E	52929836	137827	-	LMPR02020063	-	AHKCSBSOCDKWLH-UHFFFAOYSA-N	RM0118427
279.159	Std w/Ice	alhpa-tocopheronolactone, Emmotin A	LMPR02020063, LMPR0103200001	C16H22O4	0.771509	0.05	M+H	Doped w/Ice, Doped w/o Ice, Std w/Ice, Std w/o Ice	Shared	alhpa-tocopheronolactone	alhpa-tocopheronolactone	Alhpa-tocopheronolactone	C16H22O4	278.152	Prenol Lipids	Quinones and hydroquinones	Vitamin E	52929836	137827	-	LMPR02020063	-	AHKCSBSOCDKWLH-UHFFFAOYSA-N	RM0118427
279.159	Std w/o Ice	alhpa-tocopheronolactone, Emmotin A	LMPR02020063, LMPR0103200001	C16H22O4	0.867988	0.05	M+H	Doped w/Ice, Doped w/o Ice, Std w/Ice, Std w/o Ice	Shared	alhpa-tocopheronolactone	alhpa-tocopheronolactone	Alhpa-tocopheronolactone	C16H22O4	278.152	Prenol Lipids	Quinones and hydroquinones	Vitamin E	52929836	137827	-	LMPR02020063	-	AHKCSBSOCDKWLH-UHFFFAOYSA-N	RM0118427
279.232	Std w/o Ice	13-(2-Cyclopentenyl)-9Z-tridecenoic acid, Gorlic acid, Alvaradoic acid, 7E-Octadecen-9-ynoic acid, estrane-3alpha,17alpha-diol, 10E,12E,14E-Hexadecatrienyl acetate, 10,12,14-octadecatrienoic acid, gamma-Linolenic acid, alpha-calendic acid, Punicic acid, alpha-eleostearic acid, 9,12,14-octadecatrienoic acid, 5,9,12-octadecatrienoic acid, 5Z,9Z,12E-octadecatrienoic acid, 7E,9Z,12Z-octadecatrienoic …	LMFA01140042, LMFA01140020, LMFA01031029, LMFA01031047, LMST02010019, LMFA07010350, LMFA01030154, LMFA01030141, LMFA01030144, LMFA01030146, LMFA01030147, LMFA01030151, LMFA01030342, LMFA01030343, LMFA01030345, LMFA01030353, LMFA01140062, LMFA01030775, LMFA01030773, LMFA01030815, LMFA02000319, LMFA07010360, LMFA07010370, LMFA07010541, LMFA01030339, LMFA01030341, LMFA01030344, LMFA01030346, LMFA010…	C18H30O2	0.286254	0.1	M+H	Std w/o Ice	Unique	13-(2-Cyclopentenyl)-9Z-tridecenoic acid	13-(2-Cyclopentenyl)-9Z-tridecenoic acid	-	-	-	-	-	-	-	-	-	-	-	-	-
279.268	Doped w/Ice	9R,10S-Epoxy-3Z,6Z-nonadecadiene, 9S,10R-Epoxy-6Z,12Z-nonadecadiene, 3R,4S-Epoxy-6Z,9Z-nonadecadiene, cis-6S,7R-Epoxy-9Z,12Z-nonadecadiene, 6Z,9Z-Nonadecadien-3-one, 9S,10R-Epoxy-3Z,6Z-nonadecadiene, 6R,7S-Epoxy-3Z,9Z-nonadecadiene, 6S,7R-Epoxy-3Z,9Z-nonadecadiene, 3S,4R-Epoxy-6Z,9Z-nonadecadiene, trans-4S,5S-Epoxy-6Z,9Z-nonadecadiene	LMFA12000294, LMFA12000298, LMFA12000299, LMFA12000302, LMFA12000206, LMFA12000295, LMFA12000296, LMFA12000297, LMFA12000300, LMFA12000301	C19H34O	0.725039	0.05	M+H	Doped w/Ice, Doped w/o Ice, Std w/Ice, Std w/o Ice	Shared	9R,10S-Epoxy-3Z,6Z-nonadecadiene	9R	10S-Epoxy-3Z	6Z-nonadecadiene	-	-	-	-	-	-	-	-	-	-	-	-	-
279.268	Doped w/o Ice	9R,10S-Epoxy-3Z,6Z-nonadecadiene, 9S,10R-Epoxy-6Z,12Z-nonadecadiene, 3R,4S-Epoxy-6Z,9Z-nonadecadiene, cis-6S,7R-Epoxy-9Z,12Z-nonadecadiene, 6Z,9Z-Nonadecadien-3-one, 9S,10R-Epoxy-3Z,6Z-nonadecadiene, 6R,7S-Epoxy-3Z,9Z-nonadecadiene, 6S,7R-Epoxy-3Z,9Z-nonadecadiene, 3S,4R-Epoxy-6Z,9Z-nonadecadiene, trans-4S,5S-Epoxy-6Z,9Z-nonadecadiene	LMFA12000294, LMFA12000298, LMFA12000299, LMFA12000302, LMFA12000206, LMFA12000295, LMFA12000296, LMFA12000297, LMFA12000300, LMFA12000301	C19H34O	0.783206	0.05	M+H	Doped w/Ice, Doped w/o Ice, Std w/Ice, Std w/o Ice	Shared	9R,10S-Epoxy-3Z,6Z-nonadecadiene	9R	10S-Epoxy-3Z	6Z-nonadecadiene	-	-	-	-	-	-	-	-	-	-	-	-	-
279.268	Std w/Ice	9R,10S-Epoxy-3Z,6Z-nonadecadiene, 9S,10R-Epoxy-6Z,12Z-nonadecadiene, 3R,4S-Epoxy-6Z,9Z-nonadecadiene, cis-6S,7R-Epoxy-9Z,12Z-nonadecadiene, 6Z,9Z-Nonadecadien-3-one, 9S,10R-Epoxy-3Z,6Z-nonadecadiene, 6R,7S-Epoxy-3Z,9Z-nonadecadiene, 6S,7R-Epoxy-3Z,9Z-nonadecadiene, 3S,4R-Epoxy-6Z,9Z-nonadecadiene, trans-4S,5S-Epoxy-6Z,9Z-nonadecadiene	LMFA12000294, LMFA12000298, LMFA12000299, LMFA12000302, LMFA12000206, LMFA12000295, LMFA12000296, LMFA12000297, LMFA12000300, LMFA12000301	C19H34O	0.871196	0.05	M+H	Doped w/Ice, Doped w/o Ice, Std w/Ice, Std w/o Ice	Shared	9R,10S-Epoxy-3Z,6Z-nonadecadiene	9R	10S-Epoxy-3Z	6Z-nonadecadiene	-	-	-	-	-	-	-	-	-	-	-	-	-
279.268	Std w/o Ice	9R,10S-Epoxy-3Z,6Z-nonadecadiene, 9S,10R-Epoxy-6Z,12Z-nonadecadiene, 3R,4S-Epoxy-6Z,9Z-nonadecadiene, cis-6S,7R-Epoxy-9Z,12Z-nonadecadiene, 6Z,9Z-Nonadecadien-3-one, 9S,10R-Epoxy-3Z,6Z-nonadecadiene, 6R,7S-Epoxy-3Z,9Z-nonadecadiene, 6S,7R-Epoxy-3Z,9Z-nonadecadiene, 3S,4R-Epoxy-6Z,9Z-nonadecadiene, trans-4S,5S-Epoxy-6Z,9Z-nonadecadiene	LMFA12000294, LMFA12000298, LMFA12000299, LMFA12000302, LMFA12000206, LMFA12000295, LMFA12000296, LMFA12000297, LMFA12000300, LMFA12000301	C19H34O	0.840333	0.05	M+H	Doped w/Ice, Doped w/o Ice, Std w/Ice, Std w/o Ice	Shared	9R,10S-Epoxy-3Z,6Z-nonadecadiene	9R	10S-Epoxy-3Z	6Z-nonadecadiene	-	-	-	-	-	-	-	-	-	-	-	-	-
280.3	Doped w/Ice	1,3E,6Z,9Z-Nonadecatetraene, 4E,6Z,9Z-Nonadecatriene, 3Z,6Z,9Z-Nonadecatriene, 6Z-Nonadecen-9-yne, 6Z,9Z,12Z-Nonadecatriene	LMFA11000063, LMFA11000064, LMFA11000166, LMFA11000087, LMFA11000173	C19H34	0.871669	0.05	M+NH4	Doped w/Ice, Doped w/o Ice, Std w/Ice, Std w/o Ice	Shared	1,3E,6Z,9Z-Nonadecatetraene	1	3E	6Z	9Z-Nonadecatetraene	-	-	-	-	-	-	-	-	-	-	-	-	-
280.3	Doped w/o Ice	1,3E,6Z,9Z-Nonadecatetraene, 4E,6Z,9Z-Nonadecatriene, 3Z,6Z,9Z-Nonadecatriene, 6Z-Nonadecen-9-yne, 6Z,9Z,12Z-Nonadecatriene	LMFA11000063, LMFA11000064, LMFA11000166, LMFA11000087, LMFA11000173	C19H34	0.867018	0.05	M+NH4	Doped w/Ice, Doped w/o Ice, Std w/Ice, Std w/o Ice	Shared	1,3E,6Z,9Z-Nonadecatetraene	1	3E	6Z	9Z-Nonadecatetraene	-	-	-	-	-	-	-	-	-	-	-	-	-
280.3	Std w/Ice	1,3E,6Z,9Z-Nonadecatetraene, 4E,6Z,9Z-Nonadecatriene, 3Z,6Z,9Z-Nonadecatriene, 6Z-Nonadecen-9-yne, 6Z,9Z,12Z-Nonadecatriene	LMFA11000063, LMFA11000064, LMFA11000166, LMFA11000087, LMFA11000173	C19H34	0.882513	0.05	M+NH4	Doped w/Ice, Doped w/o Ice, Std w/Ice, Std w/o Ice	Shared	1,3E,6Z,9Z-Nonadecatetraene	1	3E	6Z	9Z-Nonadecatetraene	-	-	-	-	-	-	-	-	-	-	-	-	-
280.3	Std w/o Ice	1,3E,6Z,9Z-Nonadecatetraene, 4E,6Z,9Z-Nonadecatriene, 3Z,6Z,9Z-Nonadecatriene, 6Z-Nonadecen-9-yne, 6Z,9Z,12Z-Nonadecatriene	LMFA11000063, LMFA11000064, LMFA11000166, LMFA11000087, LMFA11000173	C19H34	0.853155	0.05	M+NH4	Doped w/Ice, Doped w/o Ice, Std w/Ice, Std w/o Ice	Shared	1,3E,6Z,9Z-Nonadecatetraene	1	3E	6Z	9Z-Nonadecatetraene	-	-	-	-	-	-	-	-	-	-	-	-	-
280.878	Std w/o Ice	2-Bromo-2-iodoacetamide	LMFA01090145	C2H3BrINO	0.284081	0.1	M+NH4	Std w/o Ice	Unique	2-Bromo-2-iodoacetamide	2-Bromo-2-iodoacetamide	-	-	-	-	-	-	-	-	-	-	-	-	-
281.172	Doped w/Ice	3-methyl-tridecanedioic acid, 2-methyl-tridecanedioic acid, 4-methyl-tridecanedioic acid, Tetradecanedioic acid, DIBUTYL ADIPATE, Diisobutyl adipate	LMFA01170016, LMFA01170015, LMFA01170017, LMFA01170018, LMFA07010827, LMFA07010834	C14H26O4	0.63686	0.1	M+Na	Doped w/Ice	Unique	3-methyl-tridecanedioic acid	3-methyl-tridecanedioic acid	-	-	-	-	-	-	-	-	-	-	-	-	-
281.209	Doped w/Ice	2-hydroxy-pentadecanoic acid, 9-hydroxy-pentadecanoic acid, 3-hydroxy-pentadecanoic acid, Convolvulinolic acid, 15-hydroxy-pentadecanoic acid, 2R-hydroxy-pentadecanoic acid, 3S-hydroxy-pentadecanoic acid, 4-hydroxy-pentadecanoic acid, 3R-hydroxy-pentadecanoic acid	LMFA01050045, LMFA01050545, LMFA01050183, LMFA01050046, LMFA01050182, LMFA01050318, LMFA01050320, LMFA01050185, LMFA01050319	C15H30O3	0.969992	0.05	M+Na	Doped w/Ice	Unique	2-hydroxy-pentadecanoic acid	2-hydroxy-pentadecanoic acid	-	-	-	-	-	-	-	-	-	-	-	-	-
281.248	Doped w/Ice	16:2(2E,4E)(5Me,7Me[S]), 13,16-Octadecadienoic acid, 14,17-Octadecadienoic acid, 9Z-octadecadien-4R-olide, 10E,12E-Hexadecadienyl acetate, 11E,13E-Hexadecadienyl acetate, Tariric acid, Stearolic acid, 4R-methyl-7Z,11Z-heptadecadienoic acid, 6,8-octadecadienoic acid, 8Z,11Z-octadecadienoic acid, 9Z,12E-octadecadienoic acid, Linoelaidic acid, 10Z,12Z-octadecadienoic acid, 10Z,13Z-octadecadienoic ac…	LMFA01020377, LMFA01031083, LMFA01031102, LMFA07040064, LMFA07010348, LMFA07010349, LMFA01030453, LMFA01030455, LMFA01020416, LMFA01030114, LMFA01030116, LMFA01030121, LMFA01030123, LMFA01030124, LMFA01030127, LMFA01030564, LMFA01030566, LMFA01030567, LMFA01030568, LMFA01030569, LMFA01030571, LMFA01030572, LMFA01030574, LMFA01030300, LMFA01030298, LMFA01030302, LMFA01030303, LMFA01030304, LMFA010…	C18H32O2	0.235964	0.1	M+H	Doped w/Ice, Std w/Ice, Std w/o Ice	Shared	16:2(2E,4E)(5Me,7Me[S])	16:2(2E	4E)(5Me	7Me[S])	-	-	-	-	-	-	-	-	-	-	-	-	-
281.248	Std w/Ice	16:2(2E,4E)(5Me,7Me[S]), 13,16-Octadecadienoic acid, 14,17-Octadecadienoic acid, 9Z-octadecadien-4R-olide, 10E,12E-Hexadecadienyl acetate, 11E,13E-Hexadecadienyl acetate, Tariric acid, Stearolic acid, 4R-methyl-7Z,11Z-heptadecadienoic acid, 6,8-octadecadienoic acid, 8Z,11Z-octadecadienoic acid, 9Z,12E-octadecadienoic acid, Linoelaidic acid, 10Z,12Z-octadecadienoic acid, 10Z,13Z-octadecadienoic ac…	LMFA01020377, LMFA01031083, LMFA01031102, LMFA07040064, LMFA07010348, LMFA07010349, LMFA01030453, LMFA01030455, LMFA01020416, LMFA01030114, LMFA01030116, LMFA01030121, LMFA01030123, LMFA01030124, LMFA01030127, LMFA01030564, LMFA01030566, LMFA01030567, LMFA01030568, LMFA01030569, LMFA01030571, LMFA01030572, LMFA01030574, LMFA01030300, LMFA01030298, LMFA01030302, LMFA01030303, LMFA01030304, LMFA010…	C18H32O2	0.380326	0.1	M+H	Doped w/Ice, Std w/Ice, Std w/o Ice	Shared	16:2(2E,4E)(5Me,7Me[S])	16:2(2E	4E)(5Me	7Me[S])	-	-	-	-	-	-	-	-	-	-	-	-	-
281.248	Std w/o Ice	16:2(2E,4E)(5Me,7Me[S]), 13,16-Octadecadienoic acid, 14,17-Octadecadienoic acid, 9Z-octadecadien-4R-olide, 10E,12E-Hexadecadienyl acetate, 11E,13E-Hexadecadienyl acetate, Tariric acid, Stearolic acid, 4R-methyl-7Z,11Z-heptadecadienoic acid, 6,8-octadecadienoic acid, 8Z,11Z-octadecadienoic acid, 9Z,12E-octadecadienoic acid, Linoelaidic acid, 10Z,12Z-octadecadienoic acid, 10Z,13Z-octadecadienoic ac…	LMFA01020377, LMFA01031083, LMFA01031102, LMFA07040064, LMFA07010348, LMFA07010349, LMFA01030453, LMFA01030455, LMFA01020416, LMFA01030114, LMFA01030116, LMFA01030121, LMFA01030123, LMFA01030124, LMFA01030127, LMFA01030564, LMFA01030566, LMFA01030567, LMFA01030568, LMFA01030569, LMFA01030571, LMFA01030572, LMFA01030574, LMFA01030300, LMFA01030298, LMFA01030302, LMFA01030303, LMFA01030304, LMFA010…	C18H32O2	0.370073	0.1	M+H	Doped w/Ice, Std w/Ice, Std w/o Ice	Shared	16:2(2E,4E)(5Me,7Me[S])	16:2(2E	4E)(5Me	7Me[S])	-	-	-	-	-	-	-	-	-	-	-	-	-
281.284	Doped w/Ice	10Z-Nonadecen-2-one, 12Z-Nonadecen-9-one, 7-Ethyl-4-heptadecen-6-one, 10-Nonadecen-2-one, 9S,10R-Epoxy-6Z-nonadecene, 6S,7R-Epoxy-9Z-nonadecene, 10Z-Nonadecenal, 9Z-Nonadecenal, 2-methyl-7R,8S-Epoxy-17-octadecene, 6R,7S-Epoxy-9Z-nonadecene	LMFA12000203, LMFA12000204, LMFA12000269, LMFA12000207, LMFA12000291, LMFA12000293, LMFA06000245, LMFA06000246, LMFA12000281, LMFA12000292	C19H36O	0.585974	0.1	M+H	Doped w/Ice, Doped w/o Ice, Std w/Ice, Std w/o Ice	Shared	10Z-Nonadecen-2-one	10Z-Nonadecen-2-one	-	-	-	-	-	-	-	-	-	-	-	-	-
281.284	Doped w/o Ice	10Z-Nonadecen-2-one, 12Z-Nonadecen-9-one, 7-Ethyl-4-heptadecen-6-one, 10-Nonadecen-2-one, 9S,10R-Epoxy-6Z-nonadecene, 6S,7R-Epoxy-9Z-nonadecene, 10Z-Nonadecenal, 9Z-Nonadecenal, 2-methyl-7R,8S-Epoxy-17-octadecene, 6R,7S-Epoxy-9Z-nonadecene	LMFA12000203, LMFA12000204, LMFA12000269, LMFA12000207, LMFA12000291, LMFA12000293, LMFA06000245, LMFA06000246, LMFA12000281, LMFA12000292	C19H36O	0.44366	0.05	M+H	Doped w/Ice, Doped w/o Ice, Std w/Ice, Std w/o Ice	Shared	10Z-Nonadecen-2-one	10Z-Nonadecen-2-one	-	-	-	-	-	-	-	-	-	-	-	-	-
281.284	Std w/Ice	10Z-Nonadecen-2-one, 12Z-Nonadecen-9-one, 7-Ethyl-4-heptadecen-6-one, 10-Nonadecen-2-one, 9S,10R-Epoxy-6Z-nonadecene, 6S,7R-Epoxy-9Z-nonadecene, 10Z-Nonadecenal, 9Z-Nonadecenal, 2-methyl-7R,8S-Epoxy-17-octadecene, 6R,7S-Epoxy-9Z-nonadecene	LMFA12000203, LMFA12000204, LMFA12000269, LMFA12000207, LMFA12000291, LMFA12000293, LMFA06000245, LMFA06000246, LMFA12000281, LMFA12000292	C19H36O	0.812015	0.05	M+H	Doped w/Ice, Doped w/o Ice, Std w/Ice, Std w/o Ice	Shared	10Z-Nonadecen-2-one	10Z-Nonadecen-2-one	-	-	-	-	-	-	-	-	-	-	-	-	-
281.284	Std w/o Ice	10Z-Nonadecen-2-one, 12Z-Nonadecen-9-one, 7-Ethyl-4-heptadecen-6-one, 10-Nonadecen-2-one, 9S,10R-Epoxy-6Z-nonadecene, 6S,7R-Epoxy-9Z-nonadecene, 10Z-Nonadecenal, 9Z-Nonadecenal, 2-methyl-7R,8S-Epoxy-17-octadecene, 6R,7S-Epoxy-9Z-nonadecene	LMFA12000203, LMFA12000204, LMFA12000269, LMFA12000207, LMFA12000291, LMFA12000293, LMFA06000245, LMFA06000246, LMFA12000281, LMFA12000292	C19H36O	0.524345	0.05	M+H	Doped w/Ice, Doped w/o Ice, Std w/Ice, Std w/o Ice	Shared	10Z-Nonadecen-2-one	10Z-Nonadecen-2-one	-	-	-	-	-	-	-	-	-	-	-	-	-
282.279	Doped w/Ice	9Z,12Z-Octadecadienal, 11E,14E-Octadecadienal, 2E,13Z-Octadecadienal, 3Z,13Z-Octadecadienal, 6S,7R-Epoxy-3Z,9Z-octadecadiene, 3,4-Epoxy-6,9-octadecadiene, 5-(1-hydroxypropan-2-yl)isolongifolane, 9,12,15-Octadecatrien-1-ol, 9,12-octadecadienal, 3E,13Z-Octadecadienal, 11Z,13Z-Octadecadienal, 13Z,15Z-Octadecadienal, 9S,10R-Epoxy-6Z-octadecene; Elaidamide, Oleamide	LMFA06000242, LMFA06000233, LMFA06000234, LMFA06000241, LMFA12000287, LMFA12000288, LMPR0103500010, LMFA05000216, LMFA06000101, LMFA06000235, LMFA06000239, LMFA06000240, LMFA12000284; LMFA08010011, LMFA08010004	C18H32O; C18H35NO	0.447455	0.1	M+NH4	Doped w/Ice, Doped w/o Ice, Std w/Ice, Std w/o Ice	Shared	9Z,12Z-Octadecadienal	9Z	12Z-Octadecadienal	-	-	-	-	-	-	-	-	-	-	-	-	-
282.279	Doped w/o Ice	9Z,12Z-Octadecadienal, 11E,14E-Octadecadienal, 2E,13Z-Octadecadienal, 3Z,13Z-Octadecadienal, 6S,7R-Epoxy-3Z,9Z-octadecadiene, 3,4-Epoxy-6,9-octadecadiene, 5-(1-hydroxypropan-2-yl)isolongifolane, 9,12,15-Octadecatrien-1-ol, 9,12-octadecadienal, 3E,13Z-Octadecadienal, 11Z,13Z-Octadecadienal, 13Z,15Z-Octadecadienal, 9S,10R-Epoxy-6Z-octadecene; Elaidamide, Oleamide	LMFA06000242, LMFA06000233, LMFA06000234, LMFA06000241, LMFA12000287, LMFA12000288, LMPR0103500010, LMFA05000216, LMFA06000101, LMFA06000235, LMFA06000239, LMFA06000240, LMFA12000284; LMFA08010011, LMFA08010004	C18H32O; C18H35NO	0.841083	0.05	M+NH4	Doped w/Ice, Doped w/o Ice, Std w/Ice, Std w/o Ice	Shared	9Z,12Z-Octadecadienal	9Z	12Z-Octadecadienal	-	-	-	-	-	-	-	-	-	-	-	-	-
282.279	Std w/Ice	9Z,12Z-Octadecadienal, 11E,14E-Octadecadienal, 2E,13Z-Octadecadienal, 3Z,13Z-Octadecadienal, 6S,7R-Epoxy-3Z,9Z-octadecadiene, 3,4-Epoxy-6,9-octadecadiene, 5-(1-hydroxypropan-2-yl)isolongifolane, 9,12,15-Octadecatrien-1-ol, 9,12-octadecadienal, 3E,13Z-Octadecadienal, 11Z,13Z-Octadecadienal, 13Z,15Z-Octadecadienal, 9S,10R-Epoxy-6Z-octadecene; Elaidamide, Oleamide	LMFA06000242, LMFA06000233, LMFA06000234, LMFA06000241, LMFA12000287, LMFA12000288, LMPR0103500010, LMFA05000216, LMFA06000101, LMFA06000235, LMFA06000239, LMFA06000240, LMFA12000284; LMFA08010011, LMFA08010004	C18H32O; C18H35NO	0.583973	0.1	M+NH4	Doped w/Ice, Doped w/o Ice, Std w/Ice, Std w/o Ice	Shared	9Z,12Z-Octadecadienal	9Z	12Z-Octadecadienal	-	-	-	-	-	-	-	-	-	-	-	-	-
282.279	Std w/o Ice	9Z,12Z-Octadecadienal, 11E,14E-Octadecadienal, 2E,13Z-Octadecadienal, 3Z,13Z-Octadecadienal, 6S,7R-Epoxy-3Z,9Z-octadecadiene, 3,4-Epoxy-6,9-octadecadiene, 5-(1-hydroxypropan-2-yl)isolongifolane, 9,12,15-Octadecatrien-1-ol, 9,12-octadecadienal, 3E,13Z-Octadecadienal, 11Z,13Z-Octadecadienal, 13Z,15Z-Octadecadienal, 9S,10R-Epoxy-6Z-octadecene; Elaidamide, Oleamide	LMFA06000242, LMFA06000233, LMFA06000234, LMFA06000241, LMFA12000287, LMFA12000288, LMPR0103500010, LMFA05000216, LMFA06000101, LMFA06000235, LMFA06000239, LMFA06000240, LMFA12000284; LMFA08010011, LMFA08010004	C18H32O; C18H35NO	0.823621	0.05	M+NH4	Doped w/Ice, Doped w/o Ice, Std w/Ice, Std w/o Ice	Shared	9Z,12Z-Octadecadienal	9Z	12Z-Octadecadienal	-	-	-	-	-	-	-	-	-	-	-	-	-
282.315	Doped w/o Ice	1,18-Nonadecadiene, 6Z,9Z-Nonadecadiene, 2-Methyl-7Z,9E-octadecadiene, 8,11-Nonadecadiene	LMFA11000670, LMFA11000142, LMFA11000119, LMFA11000525	C19H36	0.350629	0.1	M+NH4	Doped w/o Ice, Std w/o Ice	Shared	1,18-Nonadecadiene	1	18-Nonadecadiene	-	-	-	-	-	-	-	-	-	-	-	-	-
282.315	Std w/o Ice	1,18-Nonadecadiene, 6Z,9Z-Nonadecadiene, 2-Methyl-7Z,9E-octadecadiene, 8,11-Nonadecadiene	LMFA11000670, LMFA11000142, LMFA11000119, LMFA11000525	C19H36	0.320887	0.1	M+NH4	Doped w/o Ice, Std w/o Ice	Shared	1,18-Nonadecadiene	1	18-Nonadecadiene	-	-	-	-	-	-	-	-	-	-	-	-	-
283.188	Doped w/Ice	Ipurolic acid	LMFA01050081	C14H28O4	0.845752	0.1	M+Na	Doped w/Ice	Unique	Ipurolic acid	Ipurolic acid	Ipurolic acid	C14H28O4	260.199	Fatty Acyls	Fatty acids	Hydroxy FA	5282923	-	-	LMFA01050081	-	AVKYODWULTZQPQ-UHFFFAOYSA-N	RM0202128
283.263	Doped w/Ice	trans-2-oleic acid, 3-octadecylenic acid, Petroselinic acid, Petroselaidic acid, 7E-octadecenoic acid, 17:1(12)(7Me), 18:1(14E), 18:1(14Z), 8E-Hexadecenyl acetate, 18-Octadecanolide, 6E-Hexadecenyl acetate, 11E-Hexadecenyl acetate, 5E-Hexadecenyl acetate, 9E-Hexadecenyl acetate, Oleic acid, cis-8-oleic acid, cis-10-oleic acid, 10E-octadecenoic acid, trans-vaccenic acid, cis-12-oleic acid, 16E-oct…	LMFA01030062, LMFA01030063, LMFA01030066, LMFA01030067, LMFA01030069, LMFA01020374, LMFA01030881, LMFA01030882, LMFA07010346, LMFA07040056, LMFA07010345, LMFA07010343, LMFA07010344, LMFA07010347, LMFA01030002, LMFA01030070, LMFA01030074, LMFA01030075, LMFA01030077, LMFA01030078, LMFA01030081, LMFA01030290, LMFA01030291, LMFA01030293, LMFA01030294, LMFA01030295, LMFA01030296, LMFA01030763, LMFA010…	C18H34O2	0.86238	0.05	M+H	Doped w/Ice, Doped w/o Ice, Std w/Ice, Std w/o Ice	Shared	trans-2-oleic acid	trans-2-oleic acid	-	-	-	-	-	-	-	-	-	-	-	-	-
283.263	Doped w/o Ice	trans-2-oleic acid, 3-octadecylenic acid, Petroselinic acid, Petroselaidic acid, 7E-octadecenoic acid, 17:1(12)(7Me), 18:1(14E), 18:1(14Z), 8E-Hexadecenyl acetate, 18-Octadecanolide, 6E-Hexadecenyl acetate, 11E-Hexadecenyl acetate, 5E-Hexadecenyl acetate, 9E-Hexadecenyl acetate, Oleic acid, cis-8-oleic acid, cis-10-oleic acid, 10E-octadecenoic acid, trans-vaccenic acid, cis-12-oleic acid, 16E-oct…	LMFA01030062, LMFA01030063, LMFA01030066, LMFA01030067, LMFA01030069, LMFA01020374, LMFA01030881, LMFA01030882, LMFA07010346, LMFA07040056, LMFA07010345, LMFA07010343, LMFA07010344, LMFA07010347, LMFA01030002, LMFA01030070, LMFA01030074, LMFA01030075, LMFA01030077, LMFA01030078, LMFA01030081, LMFA01030290, LMFA01030291, LMFA01030293, LMFA01030294, LMFA01030295, LMFA01030296, LMFA01030763, LMFA010…	C18H34O2	0.635322	0.05	M+H	Doped w/Ice, Doped w/o Ice, Std w/Ice, Std w/o Ice	Shared	trans-2-oleic acid	trans-2-oleic acid	-	-	-	-	-	-	-	-	-	-	-	-	-
283.263	Std w/Ice	trans-2-oleic acid, 3-octadecylenic acid, Petroselinic acid, Petroselaidic acid, 7E-octadecenoic acid, 17:1(12)(7Me), 18:1(14E), 18:1(14Z), 8E-Hexadecenyl acetate, 18-Octadecanolide, 6E-Hexadecenyl acetate, 11E-Hexadecenyl acetate, 5E-Hexadecenyl acetate, 9E-Hexadecenyl acetate, Oleic acid, cis-8-oleic acid, cis-10-oleic acid, 10E-octadecenoic acid, trans-vaccenic acid, cis-12-oleic acid, 16E-oct…	LMFA01030062, LMFA01030063, LMFA01030066, LMFA01030067, LMFA01030069, LMFA01020374, LMFA01030881, LMFA01030882, LMFA07010346, LMFA07040056, LMFA07010345, LMFA07010343, LMFA07010344, LMFA07010347, LMFA01030002, LMFA01030070, LMFA01030074, LMFA01030075, LMFA01030077, LMFA01030078, LMFA01030081, LMFA01030290, LMFA01030291, LMFA01030293, LMFA01030294, LMFA01030295, LMFA01030296, LMFA01030763, LMFA010…	C18H34O2	0.906537	0.05	M+H	Doped w/Ice, Doped w/o Ice, Std w/Ice, Std w/o Ice	Shared	trans-2-oleic acid	trans-2-oleic acid	-	-	-	-	-	-	-	-	-	-	-	-	-
283.263	Std w/o Ice	trans-2-oleic acid, 3-octadecylenic acid, Petroselinic acid, Petroselaidic acid, 7E-octadecenoic acid, 17:1(12)(7Me), 18:1(14E), 18:1(14Z), 8E-Hexadecenyl acetate, 18-Octadecanolide, 6E-Hexadecenyl acetate, 11E-Hexadecenyl acetate, 5E-Hexadecenyl acetate, 9E-Hexadecenyl acetate, Oleic acid, cis-8-oleic acid, cis-10-oleic acid, 10E-octadecenoic acid, trans-vaccenic acid, cis-12-oleic acid, 16E-oct…	LMFA01030062, LMFA01030063, LMFA01030066, LMFA01030067, LMFA01030069, LMFA01020374, LMFA01030881, LMFA01030882, LMFA07010346, LMFA07040056, LMFA07010345, LMFA07010343, LMFA07010344, LMFA07010347, LMFA01030002, LMFA01030070, LMFA01030074, LMFA01030075, LMFA01030077, LMFA01030078, LMFA01030081, LMFA01030290, LMFA01030291, LMFA01030293, LMFA01030294, LMFA01030295, LMFA01030296, LMFA01030763, LMFA010…	C18H34O2	0.680275	0.05	M+H	Doped w/Ice, Doped w/o Ice, Std w/Ice, Std w/o Ice	Shared	trans-2-oleic acid	trans-2-oleic acid	-	-	-	-	-	-	-	-	-	-	-	-	-
284.331	Doped w/o Ice	14S-Methyl-1-octadecene, 2-Methyl-(Z)-7-octadecene, 9Z-Nonadecene, 1-Nonadecene, 9-Nonadecene	LMFA11000019, LMFA11000339, LMFA11000112, LMFA11000322, LMFA11000562	C19H38	0.217751	0.1	M+NH4	Doped w/o Ice	Unique	14S-Methyl-1-octadecene	14S-Methyl-1-octadecene	-	-	-	-	-	-	-	-	-	-	-	-	-
285.242	Std w/o Ice	9-Keto heptadecylic acid, 16-oxo-heptadecanoic acid, 2-methoxy-6Z-hexadecenoic acid, Muricatacin, 2-oxo-heptadecanoic acid, 3-oxo-heptadecanoic acid, 2-methoxy-5Z-hexadecenoic acid, Avocadyne	LMFA01060059, LMFA01060107, LMFA01080008, LMFA05000682, LMFA01060108, LMFA01060109, LMFA01080001, LMFA05000643	C17H32O3	0.304769	0.1	M+H	Std w/o Ice	Unique	9-Keto heptadecylic acid	9-Keto heptadecylic acid	-	-	-	-	-	-	-	-	-	-	-	-	-
285.279	Doped w/Ice	lambda isostearic acid, 15-methyl-heptadecanoic acid, dodecyl hexanoate, decyl octanoate, octyl decanoate, 14-Methylheptadecanoic acid, Methyl 14-methyl-8-hexadecenoate, Stearic acid, Stearic acid(d3), 10-methyl-heptadecanoic acid, Isostearic acid, 2,6-dimethyl-hexadecanoic acid, 4,8-dimethyl-hexadecanoic acid, tetradecyl butyrate, hexyl dodecanoate, 7-Methyloctyl 7-methyloctanoate, ethyl hexadec…	LMFA01020093, LMFA01020205, LMFA07010441, LMFA07010450, LMFA07010457, LMFA01020292, LMFA07010527, LMFA01010018, LMFA01010047, LMFA01020013, LMFA01020014, LMFA01020042, LMFA01020043, LMFA07010426, LMFA07010466, LMFA07010601, LMFA07010471, LMFA07010473, LMFA07010379, LMFA07010597, LMFA07010679, LMFA01020094, LMFA01020175, LMFA01020044, LMFA01020045, LMFA01020046	C18H36O2	0.888289	0.05	M+H	Doped w/Ice, Doped w/o Ice, Std w/Ice, Std w/o Ice	Shared	lambda isostearic acid	lambda isostearic acid	-	-	-	-	-	-	-	-	-	-	-	-	-
285.279	Doped w/o Ice	lambda isostearic acid, 15-methyl-heptadecanoic acid, dodecyl hexanoate, decyl octanoate, octyl decanoate, 14-Methylheptadecanoic acid, Methyl 14-methyl-8-hexadecenoate, Stearic acid, Stearic acid(d3), 10-methyl-heptadecanoic acid, Isostearic acid, 2,6-dimethyl-hexadecanoic acid, 4,8-dimethyl-hexadecanoic acid, tetradecyl butyrate, hexyl dodecanoate, 7-Methyloctyl 7-methyloctanoate, ethyl hexadec…	LMFA01020093, LMFA01020205, LMFA07010441, LMFA07010450, LMFA07010457, LMFA01020292, LMFA07010527, LMFA01010018, LMFA01010047, LMFA01020013, LMFA01020014, LMFA01020042, LMFA01020043, LMFA07010426, LMFA07010466, LMFA07010601, LMFA07010471, LMFA07010473, LMFA07010379, LMFA07010597, LMFA07010679, LMFA01020094, LMFA01020175, LMFA01020044, LMFA01020045, LMFA01020046	C18H36O2	0.732139	0.05	M+H	Doped w/Ice, Doped w/o Ice, Std w/Ice, Std w/o Ice	Shared	lambda isostearic acid	lambda isostearic acid	-	-	-	-	-	-	-	-	-	-	-	-	-
285.279	Std w/Ice	lambda isostearic acid, 15-methyl-heptadecanoic acid, dodecyl hexanoate, decyl octanoate, octyl decanoate, 14-Methylheptadecanoic acid, Methyl 14-methyl-8-hexadecenoate, Stearic acid, Stearic acid(d3), 10-methyl-heptadecanoic acid, Isostearic acid, 2,6-dimethyl-hexadecanoic acid, 4,8-dimethyl-hexadecanoic acid, tetradecyl butyrate, hexyl dodecanoate, 7-Methyloctyl 7-methyloctanoate, ethyl hexadec…	LMFA01020093, LMFA01020205, LMFA07010441, LMFA07010450, LMFA07010457, LMFA01020292, LMFA07010527, LMFA01010018, LMFA01010047, LMFA01020013, LMFA01020014, LMFA01020042, LMFA01020043, LMFA07010426, LMFA07010466, LMFA07010601, LMFA07010471, LMFA07010473, LMFA07010379, LMFA07010597, LMFA07010679, LMFA01020094, LMFA01020175, LMFA01020044, LMFA01020045, LMFA01020046	C18H36O2	0.920305	0.05	M+H	Doped w/Ice, Doped w/o Ice, Std w/Ice, Std w/o Ice	Shared	lambda isostearic acid	lambda isostearic acid	-	-	-	-	-	-	-	-	-	-	-	-	-
285.279	Std w/o Ice	lambda isostearic acid, 15-methyl-heptadecanoic acid, dodecyl hexanoate, decyl octanoate, octyl decanoate, 14-Methylheptadecanoic acid, Methyl 14-methyl-8-hexadecenoate, Stearic acid, Stearic acid(d3), 10-methyl-heptadecanoic acid, Isostearic acid, 2,6-dimethyl-hexadecanoic acid, 4,8-dimethyl-hexadecanoic acid, tetradecyl butyrate, hexyl dodecanoate, 7-Methyloctyl 7-methyloctanoate, ethyl hexadec…	LMFA01020093, LMFA01020205, LMFA07010441, LMFA07010450, LMFA07010457, LMFA01020292, LMFA07010527, LMFA01010018, LMFA01010047, LMFA01020013, LMFA01020014, LMFA01020042, LMFA01020043, LMFA07010426, LMFA07010466, LMFA07010601, LMFA07010471, LMFA07010473, LMFA07010379, LMFA07010597, LMFA07010679, LMFA01020094, LMFA01020175, LMFA01020044, LMFA01020045, LMFA01020046	C18H36O2	0.689547	0.05	M+H	Doped w/Ice, Doped w/o Ice, Std w/Ice, Std w/o Ice	Shared	lambda isostearic acid	lambda isostearic acid	-	-	-	-	-	-	-	-	-	-	-	-	-
286.274	Doped w/Ice	Margaroleic acid, 16:1(6Z)(15Me), 16:1(8Z)(15Me), 16:1(9Z)(15Me), cis-9,10-methylene-hexadecanoic acid, 7,8-methylenehexanoic acid, 12E-Pentadecenyl acetate, 9E-Pentadecenyl acetate, 12Z-Pentadecenyl acetate, 10Z-Pentadecenyl acetate, 8Z-Pentadecenyl acetate, 9Z-Pentadecenyl acetate, Isopropyl 7Z-tetradecenoate, 7-Ethylpentadecane-4,6-dione, 14R-methyl-8Z-hexadecenoic acid, 2Z-heptadecenoic acid,…	LMFA01030060, LMFA01020382, LMFA01020383, LMFA01020384, LMFA01140026, LMFA01140038, LMFA07010332, LMFA07010333, LMFA07010337, LMFA07010336, LMFA07010338, LMFA07010339, LMFA07010668, LMFA12000267, LMFA01020267, LMFA01030285, LMFA01030286, LMFA01030287, LMFA01030288, LMFA01030289, LMFA12000265, LMFA07010495, LMFA07010496, LMFA07010501, LMFA07040053, LMFA01030282, LMFA01030283, LMFA01030284, LMFA010…	C17H32O2; C17H35NO2	0.495226	0.1	M+NH4	Doped w/Ice	Unique	Margaroleic acid	Margaroleic acid	Margaroleic acid	C17H32O2	268.24	Fatty Acyls	Fatty acids	Unsaturated FA	101109963	84328	HMDB0062437	LMFA01030060	C16536	QSBYPNXLFMSGKH-HJWRWDBZSA-N	RM0153636
286.31	Doped w/Ice	13Z-Octadecen-1-ol, 9Z-Octadecen-1-ol, 11-Octadecen-1-ol, Stearaldehyde, Oleyl alcohol, cis-6,7-Epoxy-2-methylheptadecane, 9,10-Epoxyoctadecane, octadec-11Z-enol, 7R,8S-Epoxyoctadecane; Spisulosine	LMFA05000212, LMFA05000213, LMFA05000215, LMFA06000098, LMFA05000684, LMFA12000279, LMFA12000289, LMFA05000095, LMFA12000280; LMSP01080032	C18H36O; C18H39NO	0.742736	0.05	M+NH4	Doped w/Ice, Std w/Ice	Shared	13Z-Octadecen-1-ol	13Z-Octadecen-1-ol	-	-	-	-	-	-	-	-	-	-	-	-	-
286.31	Std w/Ice	13Z-Octadecen-1-ol, 9Z-Octadecen-1-ol, 11-Octadecen-1-ol, Stearaldehyde, Oleyl alcohol, cis-6,7-Epoxy-2-methylheptadecane, 9,10-Epoxyoctadecane, octadec-11Z-enol, 7R,8S-Epoxyoctadecane; Spisulosine	LMFA05000212, LMFA05000213, LMFA05000215, LMFA06000098, LMFA05000684, LMFA12000279, LMFA12000289, LMFA05000095, LMFA12000280; LMSP01080032	C18H36O; C18H39NO	0.697762	0.05	M+NH4	Doped w/Ice, Std w/Ice	Shared	13Z-Octadecen-1-ol	13Z-Octadecen-1-ol	-	-	-	-	-	-	-	-	-	-	-	-	-
287.222	Doped w/Ice	Thapsic acid, 9-hydroxy-16-oxo-hexadecanoic acid, 10-hydroxy-16-oxo-hexadecanoic acid	LMFA01170022, LMFA01170059, LMFA01170060	C16H30O4	0.383002	0.1	M+H	Doped w/Ice, Doped w/o Ice, Std w/o Ice	Shared	Thapsic acid	Thapsic acid	Hexadecanedioic acid	C16H30O4	286.214	Fatty Acyls	Fatty acids	Dicarboxylic acids	10459	73722	HMDB0000672	LMFA01170022	C19615	QQHJDPROMQRDLA-UHFFFAOYSA-N	RM0139429
287.222	Doped w/o Ice	Thapsic acid, 9-hydroxy-16-oxo-hexadecanoic acid, 10-hydroxy-16-oxo-hexadecanoic acid	LMFA01170022, LMFA01170059, LMFA01170060	C16H30O4	0.71186	0.05	M+H	Doped w/Ice, Doped w/o Ice, Std w/o Ice	Shared	Thapsic acid	Thapsic acid	Hexadecanedioic acid	C16H30O4	286.214	Fatty Acyls	Fatty acids	Dicarboxylic acids	10459	73722	HMDB0000672	LMFA01170022	C19615	QQHJDPROMQRDLA-UHFFFAOYSA-N	RM0139429
287.222	Std w/o Ice	Thapsic acid, 9-hydroxy-16-oxo-hexadecanoic acid, 10-hydroxy-16-oxo-hexadecanoic acid	LMFA01170022, LMFA01170059, LMFA01170060	C16H30O4	0.446942	0.1	M+H	Doped w/Ice, Doped w/o Ice, Std w/o Ice	Shared	Thapsic acid	Thapsic acid	Hexadecanedioic acid	C16H30O4	286.214	Fatty Acyls	Fatty acids	Dicarboxylic acids	10459	73722	HMDB0000672	LMFA01170022	C19615	QQHJDPROMQRDLA-UHFFFAOYSA-N	RM0139429
287.237	Doped w/Ice	9-cis-retinol, Retinol, 11-cis-Retinol, 13-cis-retinol, pregna-5-20-dien-3beta-ol, Helicallenal, levopimaradienal, (+)-Totarol, isopimara-7,15-dienal, (+)-15-Beyeren-3-one, dehydroabietadienol, (-)-13(16),14-Spongiadiene, ent-kaur-16-en-19-al	LMPR01090009, LMPR01090001, LMPR01090005, LMPR01090011, LMST02030210, LMPR0104020001, LMPR0104050009, LMPR0104070001, LMPR0104080009, LMPR0104140002, LMPR0104050010, LMPR0104110003, LMPR0104130005	C20H30O	0.904008	0.05	M+H	Doped w/Ice, Doped w/o Ice, Std w/Ice, Std w/o Ice	Shared	9-cis-retinol	9-cis-retinol	9-cis-Retinol	C20H30O	286.23	Prenol Lipids	Isoprenoids	Retinoids	9947823	78272	HMDB0006217	LMPR01090009	C16682	FPIPGXGPPPQFEQ-MKOSUFFBSA-N	RM0135416
287.237	Doped w/o Ice	9-cis-retinol, Retinol, 11-cis-Retinol, 13-cis-retinol, pregna-5-20-dien-3beta-ol, Helicallenal, levopimaradienal, (+)-Totarol, isopimara-7,15-dienal, (+)-15-Beyeren-3-one, dehydroabietadienol, (-)-13(16),14-Spongiadiene, ent-kaur-16-en-19-al	LMPR01090009, LMPR01090001, LMPR01090005, LMPR01090011, LMST02030210, LMPR0104020001, LMPR0104050009, LMPR0104070001, LMPR0104080009, LMPR0104140002, LMPR0104050010, LMPR0104110003, LMPR0104130005	C20H30O	0.865163	0.05	M+H	Doped w/Ice, Doped w/o Ice, Std w/Ice, Std w/o Ice	Shared	9-cis-retinol	9-cis-retinol	9-cis-Retinol	C20H30O	286.23	Prenol Lipids	Isoprenoids	Retinoids	9947823	78272	HMDB0006217	LMPR01090009	C16682	FPIPGXGPPPQFEQ-MKOSUFFBSA-N	RM0135416
287.237	Std w/Ice	9-cis-retinol, Retinol, 11-cis-Retinol, 13-cis-retinol, pregna-5-20-dien-3beta-ol, Helicallenal, levopimaradienal, (+)-Totarol, isopimara-7,15-dienal, (+)-15-Beyeren-3-one, dehydroabietadienol, (-)-13(16),14-Spongiadiene, ent-kaur-16-en-19-al	LMPR01090009, LMPR01090001, LMPR01090005, LMPR01090011, LMST02030210, LMPR0104020001, LMPR0104050009, LMPR0104070001, LMPR0104080009, LMPR0104140002, LMPR0104050010, LMPR0104110003, LMPR0104130005	C20H30O	0.933509	0.05	M+H	Doped w/Ice, Doped w/o Ice, Std w/Ice, Std w/o Ice	Shared	9-cis-retinol	9-cis-retinol	9-cis-Retinol	C20H30O	286.23	Prenol Lipids	Isoprenoids	Retinoids	9947823	78272	HMDB0006217	LMPR01090009	C16682	FPIPGXGPPPQFEQ-MKOSUFFBSA-N	RM0135416
287.237	Std w/o Ice	9-cis-retinol, Retinol, 11-cis-Retinol, 13-cis-retinol, pregna-5-20-dien-3beta-ol, Helicallenal, levopimaradienal, (+)-Totarol, isopimara-7,15-dienal, (+)-15-Beyeren-3-one, dehydroabietadienol, (-)-13(16),14-Spongiadiene, ent-kaur-16-en-19-al	LMPR01090009, LMPR01090001, LMPR01090005, LMPR01090011, LMST02030210, LMPR0104020001, LMPR0104050009, LMPR0104070001, LMPR0104080009, LMPR0104140002, LMPR0104050010, LMPR0104110003, LMPR0104130005	C20H30O	0.875698	0.05	M+H	Doped w/Ice, Doped w/o Ice, Std w/Ice, Std w/o Ice	Shared	9-cis-retinol	9-cis-retinol	9-cis-Retinol	C20H30O	286.23	Prenol Lipids	Isoprenoids	Retinoids	9947823	78272	HMDB0006217	LMPR01090009	C16682	FPIPGXGPPPQFEQ-MKOSUFFBSA-N	RM0135416
288.196	Doped w/o Ice	3beta-hydroxy-estra-5,7,9-trien-17-one, Estrone, 8alpha-3beta-hydroxy-estra-1,3,5(10)-trien-17-one, estra-1,3,5(10),7-tetraene-3,17alpha-diol	LMST02010020, LMST02010004, LMST02010021, LMST02010024	C18H22O2	0.221558	0.1	M+NH4	Doped w/o Ice	Unique	3beta-hydroxy-estra-5,7,9-trien-17-one	3beta-hydroxy-estra-5	7	9-trien-17-one	-	-	-	-	-	-	-	-	-	-	-	-	-
289.118	Doped w/Ice	trans-4-methoxy-4'-nitrostilbene oxide	LMPK13090029	C15H13NO4	0.364619	0.1	M+NH4	Doped w/Ice	Unique	trans-4-methoxy-4'-nitrostilbene oxide	trans-4-methoxy-4'-nitrostilbene oxide	-	-	-	-	-	-	-	-	-	-	-	-	-
289.177	Doped w/Ice	10,11-epoxy-3,7,11-trimethyl-2E,6E-tridecadienoic acid, 7-Hydroxy-10E-Hexadecen-8-ynoic acid, (2E,6E,10R,11S)-10,11-epoxy-3,7,11-trimethyltrideca-2,6-dienoic acid, (9R,13R)-1a,1b-dinor-10,11-dihydro-12-oxo-15-phytoenoic acid, Tetranor-12R-HETE, 13,14-epoxy-7Z,10Z-Hexadecenoic acid, (9S,13S)-1a,1b-dinor-10,11-dihydro-12-oxo-15-phytoenoic acid, Juvenile hormone III	LMFA01020279, LMFA01031023, LMFA01070019, LMFA02010008, LMFA01050143, LMFA01070023, LMFA02010009, LMPR0103010004	C16H26O3	0.478493	0.1	M+Na	Doped w/Ice	Unique	10,11-epoxy-3,7,11-trimethyl-2E,6E-tridecadienoic acid	10	11-epoxy-3	7	11-trimethyl-2E	6E-tridecadienoic acid	-	-	-	-	-	-	-	-	-	-	-	-	-
289.237	Doped w/Ice	3,12-dihydroxy palmitic acid, Ustilic acid A, 9,10-dihydroxy-hexadecanoic acid, Turpetholic acid C, 9,16-dihydroxy-palmitic acid, 10,16-dihydroxy-palmitic acid, 3,16-dihydroxypalmitic acid	LMFA01050083, LMFA01050084, LMFA01050191, LMFA01050189, LMFA01050340, LMFA01050341, LMFA01050487	C16H32O4	0.252115	0.1	M+H	Doped w/Ice, Doped w/o Ice	Shared	3,12-dihydroxy palmitic acid	3	12-dihydroxy palmitic acid	-	-	-	-	-	-	-	-	-	-	-	-	-
289.237	Doped w/o Ice	3,12-dihydroxy palmitic acid, Ustilic acid A, 9,10-dihydroxy-hexadecanoic acid, Turpetholic acid C, 9,16-dihydroxy-palmitic acid, 10,16-dihydroxy-palmitic acid, 3,16-dihydroxypalmitic acid	LMFA01050083, LMFA01050084, LMFA01050191, LMFA01050189, LMFA01050340, LMFA01050341, LMFA01050487	C16H32O4	0.295428	0.1	M+H	Doped w/Ice, Doped w/o Ice	Shared	3,12-dihydroxy palmitic acid	3	12-dihydroxy palmitic acid	-	-	-	-	-	-	-	-	-	-	-	-	-
290.139	Doped w/o Ice	3',4'-Dihydroxy-7-methoxyflavan, 7,3'-Dihydroxy-4'-methoxyflavan, Guibourtinidol-7-methyl ether, (+)-Vestitol, Isovestitol, 2',6'-Dihydroxy-4'-methoxydihydrochalcone, Uvangoletin, 2,4'-Dihydroxy-4-methoxydihydrochalcone, Angolensin, Neovestitol, 7,4'-Dihydroxy-3'-methoxyflavan, 5,7-Dihydroxy-4'-methoxyflavan, 3'-Methyl-2',4',6'-trihydroxydihydrochalcone, 4'-O-Methyldavidigenin, Loureirin C	LMPK12020244, LMPK12020246, LMPK12020008, LMPK12080026, LMPK12080028, LMPK12120511, LMPK12120512, LMPK12120601, LMPK12160054, LMPK12080029, LMPK12020245, LMPK12020263, LMPK12120494, LMPK12120453, LMPK12120600	C16H16O4	0.634777	0.05	M+NH4	Doped w/o Ice, Std w/o Ice	Shared	3',4'-Dihydroxy-7-methoxyflavan	3'	4'-Dihydroxy-7-methoxyflavan	-	-	-	-	-	-	-	-	-	-	-	-	-
290.139	Std w/o Ice	3',4'-Dihydroxy-7-methoxyflavan, 7,3'-Dihydroxy-4'-methoxyflavan, Guibourtinidol-7-methyl ether, (+)-Vestitol, Isovestitol, 2',6'-Dihydroxy-4'-methoxydihydrochalcone, Uvangoletin, 2,4'-Dihydroxy-4-methoxydihydrochalcone, Angolensin, Neovestitol, 7,4'-Dihydroxy-3'-methoxyflavan, 5,7-Dihydroxy-4'-methoxyflavan, 3'-Methyl-2',4',6'-trihydroxydihydrochalcone, 4'-O-Methyldavidigenin, Loureirin C	LMPK12020244, LMPK12020246, LMPK12020008, LMPK12080026, LMPK12080028, LMPK12120511, LMPK12120512, LMPK12120601, LMPK12160054, LMPK12080029, LMPK12020245, LMPK12020263, LMPK12120494, LMPK12120453, LMPK12120600	C16H16O4	0.527588	0.1	M+NH4	Doped w/o Ice, Std w/o Ice	Shared	3',4'-Dihydroxy-7-methoxyflavan	3'	4'-Dihydroxy-7-methoxyflavan	-	-	-	-	-	-	-	-	-	-	-	-	-
290.269	Doped w/Ice	8-Hydroxypalmitic acid, Jalapinolic acid, (+)-15S-hydroxy-hexadecanoic acid, 3R-hydroxypalmitic acid, 7R-hydroxy-hexadecanoic acid, 2S-hydroxypalmitic acid, 2R-hydroxypalmitic acid, 9-methoxy-pentadecanoic acid, 2-hydroxy palmitic acid, Kerrolic acid, 11-hydroxy palmitic acid, 14-hydroxy palmitic acid, Juniperic acid, 15-hydroxy-hexadecanoic acid, 3-hydroxy-hexadecanoic acid, 5-hydroxy-hexadecano…	LMFA01050541, LMFA01050267, LMFA01050269, LMFA01050366, LMFA01050414, LMFA01050422, LMFA01050423, LMFA01080013, LMFA01050047, LMFA01050048, LMFA01050049, LMFA01050050, LMFA01050051, LMFA01050187, LMFA01050188, LMFA01050190, LMFA01050264, LMFA01050265, LMFA01050266, LMFA01050268, LMFA01050365	C16H32O3	0.757844	0.05	M+NH4	Doped w/Ice	Unique	8-Hydroxypalmitic acid	8-Hydroxypalmitic acid	-	-	-	-	-	-	-	-	-	-	-	-	-
290.284	Doped w/o Ice	Dolabella-3,7,18-triene, fusicocca-2,10(14)-diene, Taxa-4(5),11(12)-diene, elisabethatriene, Viscida-4,11(18),14-triene, stemar-13-ene, (-)-Abietadiene, abieta-8(14),12-diene, ent-pimara-9(11),15-diene, (+)-13(17),15-Cleistanthadiene, ent-cassa-12,15-diene, ent-kaurene, (-)-16-Atisene, Neocembrene, Cembrene, Verrucosanene, Casbene, (-)-4,10(20),14-Bifloratriene, stemod-13(17)-ene, Neoabietadiene,…	LMPR0104240001, LMPR0104350003, LMPR0104390002, LMPR0104410003, LMPR0104430001, LMPR0104030008, LMPR0104050002, LMPR0104050007, LMPR0104080005, LMPR0104100001, LMPR0104120001, LMPR0104130002, LMPR0104150004, LMPR0104190001, LMPR0104190002, LMPR0104280001, LMPR0104290001, LMPR0104480002, LMPR0104030007, LMPR0104050003, LMPR0104080001, LMPR0104080004, LMPR0104080006, LMPR0104140001, LMPR0104080007,…	C20H32	0.635989	0.05	M+NH4	Doped w/o Ice, Std w/Ice, Std w/o Ice	Shared	Dolabella-3,7,18-triene	Dolabella-3	7	18-triene	-	-	-	-	-	-	-	-	-	-	-	-	-
290.284	Std w/Ice	Dolabella-3,7,18-triene, fusicocca-2,10(14)-diene, Taxa-4(5),11(12)-diene, elisabethatriene, Viscida-4,11(18),14-triene, stemar-13-ene, (-)-Abietadiene, abieta-8(14),12-diene, ent-pimara-9(11),15-diene, (+)-13(17),15-Cleistanthadiene, ent-cassa-12,15-diene, ent-kaurene, (-)-16-Atisene, Neocembrene, Cembrene, Verrucosanene, Casbene, (-)-4,10(20),14-Bifloratriene, stemod-13(17)-ene, Neoabietadiene,…	LMPR0104240001, LMPR0104350003, LMPR0104390002, LMPR0104410003, LMPR0104430001, LMPR0104030008, LMPR0104050002, LMPR0104050007, LMPR0104080005, LMPR0104100001, LMPR0104120001, LMPR0104130002, LMPR0104150004, LMPR0104190001, LMPR0104190002, LMPR0104280001, LMPR0104290001, LMPR0104480002, LMPR0104030007, LMPR0104050003, LMPR0104080001, LMPR0104080004, LMPR0104080006, LMPR0104140001, LMPR0104080007,…	C20H32	0.298709	0.1	M+NH4	Doped w/o Ice, Std w/Ice, Std w/o Ice	Shared	Dolabella-3,7,18-triene	Dolabella-3	7	18-triene	-	-	-	-	-	-	-	-	-	-	-	-	-
290.284	Std w/o Ice	Dolabella-3,7,18-triene, fusicocca-2,10(14)-diene, Taxa-4(5),11(12)-diene, elisabethatriene, Viscida-4,11(18),14-triene, stemar-13-ene, (-)-Abietadiene, abieta-8(14),12-diene, ent-pimara-9(11),15-diene, (+)-13(17),15-Cleistanthadiene, ent-cassa-12,15-diene, ent-kaurene, (-)-16-Atisene, Neocembrene, Cembrene, Verrucosanene, Casbene, (-)-4,10(20),14-Bifloratriene, stemod-13(17)-ene, Neoabietadiene,…	LMPR0104240001, LMPR0104350003, LMPR0104390002, LMPR0104410003, LMPR0104430001, LMPR0104030008, LMPR0104050002, LMPR0104050007, LMPR0104080005, LMPR0104100001, LMPR0104120001, LMPR0104130002, LMPR0104150004, LMPR0104190001, LMPR0104190002, LMPR0104280001, LMPR0104290001, LMPR0104480002, LMPR0104030007, LMPR0104050003, LMPR0104080001, LMPR0104080004, LMPR0104080006, LMPR0104140001, LMPR0104080007,…	C20H32	0.610194	0.1	M+NH4	Doped w/o Ice, Std w/Ice, Std w/o Ice	Shared	Dolabella-3,7,18-triene	Dolabella-3	7	18-triene	-	-	-	-	-	-	-	-	-	-	-	-	-
292.3	Doped w/Ice	7,11,15-Trimethyl-3-methylenehexadeca-1,6E,10E,14-tetraene, 3,7,11,15-Tetramethylhexadeca-1,3E,6E,10E,14-pentaene, 3,7,11,15-Tetramethyl-2E,4E,10E,14-hexadecatetraene, 1,3Z,6Z,9Z-Eicosatetraene, 3Z,6Z,9Z,11E-Eicosatetraene, 3,7,11,15-Tetramethylhexadeca-1,3Z,6E,10E,14-pentaene, 3,7,11,15-Tetramethyl-2Z,4E,10E,14-hexadecatetraene, 3Z,6Z,9Z,12Z-eicosatetraene	LMFA11000028, LMFA11000021, LMFA11000049, LMFA11000158, LMFA11000175, LMFA11000023, LMFA11000125, LMFA11000178	C20H34	0.737179	0.05	M+NH4	Doped w/Ice, Doped w/o Ice, Std w/Ice, Std w/o Ice	Shared	7,11,15-Trimethyl-3-methylenehexadeca-1,6E,10E,14-tetraene	7	11	15-Trimethyl-3-methylenehexadeca-1	6E	10E	14-tetraene	-	-	-	-	-	-	-	-	-	-	-	-	-
292.3	Doped w/o Ice	7,11,15-Trimethyl-3-methylenehexadeca-1,6E,10E,14-tetraene, 3,7,11,15-Tetramethylhexadeca-1,3E,6E,10E,14-pentaene, 3,7,11,15-Tetramethyl-2E,4E,10E,14-hexadecatetraene, 1,3Z,6Z,9Z-Eicosatetraene, 3Z,6Z,9Z,11E-Eicosatetraene, 3,7,11,15-Tetramethylhexadeca-1,3Z,6E,10E,14-pentaene, 3,7,11,15-Tetramethyl-2Z,4E,10E,14-hexadecatetraene, 3Z,6Z,9Z,12Z-eicosatetraene	LMFA11000028, LMFA11000021, LMFA11000049, LMFA11000158, LMFA11000175, LMFA11000023, LMFA11000125, LMFA11000178	C20H34	0.892993	0.05	M+NH4	Doped w/Ice, Doped w/o Ice, Std w/Ice, Std w/o Ice	Shared	7,11,15-Trimethyl-3-methylenehexadeca-1,6E,10E,14-tetraene	7	11	15-Trimethyl-3-methylenehexadeca-1	6E	10E	14-tetraene	-	-	-	-	-	-	-	-	-	-	-	-	-
292.3	Std w/Ice	7,11,15-Trimethyl-3-methylenehexadeca-1,6E,10E,14-tetraene, 3,7,11,15-Tetramethylhexadeca-1,3E,6E,10E,14-pentaene, 3,7,11,15-Tetramethyl-2E,4E,10E,14-hexadecatetraene, 1,3Z,6Z,9Z-Eicosatetraene, 3Z,6Z,9Z,11E-Eicosatetraene, 3,7,11,15-Tetramethylhexadeca-1,3Z,6E,10E,14-pentaene, 3,7,11,15-Tetramethyl-2Z,4E,10E,14-hexadecatetraene, 3Z,6Z,9Z,12Z-eicosatetraene	LMFA11000028, LMFA11000021, LMFA11000049, LMFA11000158, LMFA11000175, LMFA11000023, LMFA11000125, LMFA11000178	C20H34	0.823979	0.05	M+NH4	Doped w/Ice, Doped w/o Ice, Std w/Ice, Std w/o Ice	Shared	7,11,15-Trimethyl-3-methylenehexadeca-1,6E,10E,14-tetraene	7	11	15-Trimethyl-3-methylenehexadeca-1	6E	10E	14-tetraene	-	-	-	-	-	-	-	-	-	-	-	-	-
292.3	Std w/o Ice	7,11,15-Trimethyl-3-methylenehexadeca-1,6E,10E,14-tetraene, 3,7,11,15-Tetramethylhexadeca-1,3E,6E,10E,14-pentaene, 3,7,11,15-Tetramethyl-2E,4E,10E,14-hexadecatetraene, 1,3Z,6Z,9Z-Eicosatetraene, 3Z,6Z,9Z,11E-Eicosatetraene, 3,7,11,15-Tetramethylhexadeca-1,3Z,6E,10E,14-pentaene, 3,7,11,15-Tetramethyl-2Z,4E,10E,14-hexadecatetraene, 3Z,6Z,9Z,12Z-eicosatetraene	LMFA11000028, LMFA11000021, LMFA11000049, LMFA11000158, LMFA11000175, LMFA11000023, LMFA11000125, LMFA11000178	C20H34	0.871271	0.05	M+NH4	Doped w/Ice, Doped w/o Ice, Std w/Ice, Std w/o Ice	Shared	7,11,15-Trimethyl-3-methylenehexadeca-1,6E,10E,14-tetraene	7	11	15-Trimethyl-3-methylenehexadeca-1	6E	10E	14-tetraene	-	-	-	-	-	-	-	-	-	-	-	-	-
293.209	Doped w/Ice	3-keto palmitic acid, 4-keto palmitic acid, 7-keto palmitic acid, 9-keto palmitic acid, 11-keto palmitic acid, 2-keto palmitic acid, 5-keto palmitic acid, 8-keto palmitic acid, 10-keto palmitic acid, 16-hydroxy-9E-hexadecenoic acid, (+)-12-hydroxy-9Z-hexadecenoic acid, 16-hydroxy-6-hexadecenoic acid, 15-oxo-hexadecanoic acid, Ambrettolic acid, 16-hydroxy-9Z-hexadecenoic acid, 16-hydroxy-5-hexadec…	LMFA01060051, LMFA01060052, LMFA01060054, LMFA01060056, LMFA01060058, LMFA01060050, LMFA01060053, LMFA01060055, LMFA01060057, LMFA01050192, LMFA01050270, LMFA01050272, LMFA01060105, LMFA01050106, LMFA01050193, LMFA01050271, LMFA01060101, LMFA01060104	C16H30O3	0.487098	0.1	M+Na	Doped w/Ice	Unique	3-keto palmitic acid	3-keto palmitic acid	3-Ketopalmitic acid	C16H30O3	270.219	Fatty Acyls	Fatty acids	Oxo FA	5282997	37251	HMDB0010733	LMFA01060051	-	ASICPMTWQSESKX-UHFFFAOYSA-N	RM0139459
294.24	Doped w/Ice	2R-aminohexadecanoic acid, Myristoyl-EA, C16 Sphingosine, 2S-aminohexadecanoic acid, 2-amino-hexadecanoic acid	LMFA01100016, LMFA08040042, LMSP01040008, LMFA01100017, LMFA01100018	C16H33NO2	0.841494	0.1	M+Na	Doped w/Ice	Unique	2R-aminohexadecanoic acid	2R-aminohexadecanoic acid	2R-Aminohexadecanoic acid	C16H33NO2	271.251	Fatty Acyls	Fatty acids	Amino FA	5312966	165351	-	LMFA01100016	-	XELWBYCKQCNAGY-OAHLLOKOSA-N	RM0153687
294.243	Doped w/Ice	19-Nor-5-androstenediol, 6,9-octadecadiynoic acid, 6,11-octadecadiynoic acid, 6,12-octadecadiynoic acid, 7,9-octadecadiynoic acid, 7,11-octadecadiynoic acid, 8,11-octadecadiynoic acid, 8,12-octadecadiynoic acid, 9,11-octadecadiynoic acid, 10,12-octadecadiynoic acid, 10,13-octadecadiynoic acid, 10,14-octadecadiynoic acid, 11,15-octadecadiynoic acid, 12,15-octadecadiynoic acid, 12,16-octadecadiynoi…	LMST02010050, LMFA01030528, LMFA01030530, LMFA01030531, LMFA01030532, LMFA01030534, LMFA01030537, LMFA01030538, LMFA01030539, LMFA01030542, LMFA01030543, LMFA01030544, LMFA01030546, LMFA01030548, LMFA01030549, LMFA01030550, LMFA01140005, LMFA01030551, LMFA01030552, LMFA01031062, LMFA01031067, LMFA01031088, LMST02010042, LMFA01030512, LMFA01030513, LMFA01030514, LMFA01030516, LMFA01030520, LMFA010…	C18H28O2	0.595203	0.1	M+NH4	Doped w/Ice	Unique	19-Nor-5-androstenediol	19-Nor-5-androstenediol	-	-	-	-	-	-	-	-	-	-	-	-	-
294.279	Doped w/o Ice	5a-Androstan-3b-ol, 3-tridecylphenol, 5-(1-hydroxybutan-2-yl)isolongifol-5-ene, 5-(3-hydroxybutan-2-yl)isolongifol-5-ene, 5-(1-methoxypropan-2-yl)isolongifol-5-ene, 5-(1-hydroxybutan-2-yl)isolongifol-4-ene	LMST02020095, LMPK15010003, LMPR0103500007, LMPR0103500009, LMPR0103500016, LMPR0103500006	C19H32O	0.300333	0.1	M+NH4	Doped w/o Ice, Std w/o Ice	Shared	5a-Androstan-3b-ol	5a-Androstan-3b-ol	-	-	-	-	-	-	-	-	-	-	-	-	-
294.279	Std w/o Ice	5a-Androstan-3b-ol, 3-tridecylphenol, 5-(1-hydroxybutan-2-yl)isolongifol-5-ene, 5-(3-hydroxybutan-2-yl)isolongifol-5-ene, 5-(1-methoxypropan-2-yl)isolongifol-5-ene, 5-(1-hydroxybutan-2-yl)isolongifol-4-ene	LMST02020095, LMPK15010003, LMPR0103500007, LMPR0103500009, LMPR0103500016, LMPR0103500006	C19H32O	0.271756	0.1	M+NH4	Doped w/o Ice, Std w/o Ice	Shared	5a-Androstan-3b-ol	5a-Androstan-3b-ol	-	-	-	-	-	-	-	-	-	-	-	-	-
294.315	Doped w/Ice	Sphaerodiene, 3Z,6Z,9Z-Eicosatriene, 6Z,9Z,12Z-eicosatriene	LMPR0104220001, LMFA11000163, LMFA11000172	C20H36	0.777355	0.05	M+NH4	Doped w/Ice, Doped w/o Ice, Std w/Ice, Std w/o Ice	Shared	Sphaerodiene	Sphaerodiene	-	-	-	-	-	-	-	-	-	-	-	-	-
294.315	Doped w/o Ice	Sphaerodiene, 3Z,6Z,9Z-Eicosatriene, 6Z,9Z,12Z-eicosatriene	LMPR0104220001, LMFA11000163, LMFA11000172	C20H36	0.883844	0.05	M+NH4	Doped w/Ice, Doped w/o Ice, Std w/Ice, Std w/o Ice	Shared	Sphaerodiene	Sphaerodiene	-	-	-	-	-	-	-	-	-	-	-	-	-
294.315	Std w/Ice	Sphaerodiene, 3Z,6Z,9Z-Eicosatriene, 6Z,9Z,12Z-eicosatriene	LMPR0104220001, LMFA11000163, LMFA11000172	C20H36	0.842052	0.05	M+NH4	Doped w/Ice, Doped w/o Ice, Std w/Ice, Std w/o Ice	Shared	Sphaerodiene	Sphaerodiene	-	-	-	-	-	-	-	-	-	-	-	-	-
294.315	Std w/o Ice	Sphaerodiene, 3Z,6Z,9Z-Eicosatriene, 6Z,9Z,12Z-eicosatriene	LMPR0104220001, LMFA11000163, LMFA11000172	C20H36	0.859224	0.05	M+NH4	Doped w/Ice, Doped w/o Ice, Std w/Ice, Std w/o Ice	Shared	Sphaerodiene	Sphaerodiene	-	-	-	-	-	-	-	-	-	-	-	-	-
295.151	Doped w/Ice	S-(2-Methylpropionyl)-dihydrolipoamide-E	LMFA08010022	C12H23NO2S2	0.288095	0.1	M+NH4	Doped w/Ice	Unique	S-(2-Methylpropionyl)-dihydrolipoamide-E	S-(2-Methylpropionyl)-dihydrolipoamide-E	S-(2-Methylpropionyl)-dihydrolipoamide-E	C12H23NO2S2	277.117	Fatty Acyls	Fatty amides	Primary amides	11953835	17577	HMDB0006868	LMFA08010022	C04424	UEFURMXXHJCLJP-UHFFFAOYSA-N	RM0150194
295.188	Doped w/Ice	3-methyl-tetradecanedioic acid, 5-methyl-tetradecanedioic acid, Pentadecanedioic acid	LMFA01170019, LMFA01170020, LMFA01170021	C15H28O4	0.624421	0.1	M+Na	Doped w/Ice	Unique	3-methyl-tetradecanedioic acid	3-methyl-tetradecanedioic acid	3-Methyl-tetradecanedioic acid	C15H28O4	272.199	Fatty Acyls	Fatty acids	Dicarboxylic acids	9543661	165381	-	LMFA01170019	-	HTLFNPZXCRJHSI-UHFFFAOYSA-N	RM0153695
295.224	Doped w/Ice	8-Hydroxypalmitic acid, Jalapinolic acid, (+)-15S-hydroxy-hexadecanoic acid, 3R-hydroxypalmitic acid, 7R-hydroxy-hexadecanoic acid, 2S-hydroxypalmitic acid, 2R-hydroxypalmitic acid, 9-methoxy-pentadecanoic acid, 2-hydroxy palmitic acid, Kerrolic acid, 11-hydroxy palmitic acid, 14-hydroxy palmitic acid, Juniperic acid, 15-hydroxy-hexadecanoic acid, 3-hydroxy-hexadecanoic acid, 5-hydroxy-hexadecano…	LMFA01050541, LMFA01050267, LMFA01050269, LMFA01050366, LMFA01050414, LMFA01050422, LMFA01050423, LMFA01080013, LMFA01050047, LMFA01050048, LMFA01050049, LMFA01050050, LMFA01050051, LMFA01050187, LMFA01050188, LMFA01050190, LMFA01050264, LMFA01050265, LMFA01050266, LMFA01050268, LMFA01050365	C16H32O3	0.85109	0.1	M+Na	Doped w/Ice	Unique	8-Hydroxypalmitic acid	8-Hydroxypalmitic acid	-	-	-	-	-	-	-	-	-	-	-	-	-
296.256	Doped w/Ice	C16 Sphinganine	LMSP01040001	C16H35NO2	0.602027	0.1	M+Na	Doped w/Ice	Unique	C16 Sphinganine	C16 Sphinganine	C16 Sphinganine	C16H35NO2	273.267	Sphingolipids	Sphingoid bases	Sphinganines	656816	71050	-	LMSP01040001	C13915	ZKLREJQHRKUJHD-JKSUJKDBSA-N	RM0135377
296.258	Doped w/o Ice	13-(2-Cyclopentenyl)-9Z-tridecenoic acid, Gorlic acid, Alvaradoic acid, 7E-Octadecen-9-ynoic acid, estrane-3alpha,17alpha-diol, 10E,12E,14E-Hexadecatrienyl acetate, 10,12,14-octadecatrienoic acid, gamma-Linolenic acid, alpha-calendic acid, Punicic acid, alpha-eleostearic acid, 9,12,14-octadecatrienoic acid, 5,9,12-octadecatrienoic acid, 5Z,9Z,12E-octadecatrienoic acid, 7E,9Z,12Z-octadecatrienoic …	LMFA01140042, LMFA01140020, LMFA01031029, LMFA01031047, LMST02010019, LMFA07010350, LMFA01030154, LMFA01030141, LMFA01030144, LMFA01030146, LMFA01030147, LMFA01030151, LMFA01030342, LMFA01030343, LMFA01030345, LMFA01030353, LMFA01140062, LMFA01030775, LMFA01030773, LMFA01030815, LMFA02000319, LMFA07010360, LMFA07010370, LMFA07010541, LMFA01030339, LMFA01030341, LMFA01030344, LMFA01030346, LMFA010…	C18H30O2; C18H33NO2	0.71559	0.05	M+NH4	Doped w/o Ice	Unique	13-(2-Cyclopentenyl)-9Z-tridecenoic acid	13-(2-Cyclopentenyl)-9Z-tridecenoic acid	-	-	-	-	-	-	-	-	-	-	-	-	-
296.295	Doped w/Ice	9R,10S-Epoxy-3Z,6Z-nonadecadiene, 9S,10R-Epoxy-6Z,12Z-nonadecadiene, 3R,4S-Epoxy-6Z,9Z-nonadecadiene, cis-6S,7R-Epoxy-9Z,12Z-nonadecadiene, 6Z,9Z-Nonadecadien-3-one, 9S,10R-Epoxy-3Z,6Z-nonadecadiene, 6R,7S-Epoxy-3Z,9Z-nonadecadiene, 6S,7R-Epoxy-3Z,9Z-nonadecadiene, 3S,4R-Epoxy-6Z,9Z-nonadecadiene, trans-4S,5S-Epoxy-6Z,9Z-nonadecadiene	LMFA12000294, LMFA12000298, LMFA12000299, LMFA12000302, LMFA12000206, LMFA12000295, LMFA12000296, LMFA12000297, LMFA12000300, LMFA12000301	C19H34O	0.803101	0.05	M+NH4	Doped w/Ice, Doped w/o Ice, Std w/Ice, Std w/o Ice	Shared	9R,10S-Epoxy-3Z,6Z-nonadecadiene	9R	10S-Epoxy-3Z	6Z-nonadecadiene	-	-	-	-	-	-	-	-	-	-	-	-	-
296.295	Doped w/o Ice	9R,10S-Epoxy-3Z,6Z-nonadecadiene, 9S,10R-Epoxy-6Z,12Z-nonadecadiene, 3R,4S-Epoxy-6Z,9Z-nonadecadiene, cis-6S,7R-Epoxy-9Z,12Z-nonadecadiene, 6Z,9Z-Nonadecadien-3-one, 9S,10R-Epoxy-3Z,6Z-nonadecadiene, 6R,7S-Epoxy-3Z,9Z-nonadecadiene, 6S,7R-Epoxy-3Z,9Z-nonadecadiene, 3S,4R-Epoxy-6Z,9Z-nonadecadiene, trans-4S,5S-Epoxy-6Z,9Z-nonadecadiene	LMFA12000294, LMFA12000298, LMFA12000299, LMFA12000302, LMFA12000206, LMFA12000295, LMFA12000296, LMFA12000297, LMFA12000300, LMFA12000301	C19H34O	0.900658	0.05	M+NH4	Doped w/Ice, Doped w/o Ice, Std w/Ice, Std w/o Ice	Shared	9R,10S-Epoxy-3Z,6Z-nonadecadiene	9R	10S-Epoxy-3Z	6Z-nonadecadiene	-	-	-	-	-	-	-	-	-	-	-	-	-
296.295	Std w/Ice	9R,10S-Epoxy-3Z,6Z-nonadecadiene, 9S,10R-Epoxy-6Z,12Z-nonadecadiene, 3R,4S-Epoxy-6Z,9Z-nonadecadiene, cis-6S,7R-Epoxy-9Z,12Z-nonadecadiene, 6Z,9Z-Nonadecadien-3-one, 9S,10R-Epoxy-3Z,6Z-nonadecadiene, 6R,7S-Epoxy-3Z,9Z-nonadecadiene, 6S,7R-Epoxy-3Z,9Z-nonadecadiene, 3S,4R-Epoxy-6Z,9Z-nonadecadiene, trans-4S,5S-Epoxy-6Z,9Z-nonadecadiene	LMFA12000294, LMFA12000298, LMFA12000299, LMFA12000302, LMFA12000206, LMFA12000295, LMFA12000296, LMFA12000297, LMFA12000300, LMFA12000301	C19H34O	0.827185	0.05	M+NH4	Doped w/Ice, Doped w/o Ice, Std w/Ice, Std w/o Ice	Shared	9R,10S-Epoxy-3Z,6Z-nonadecadiene	9R	10S-Epoxy-3Z	6Z-nonadecadiene	-	-	-	-	-	-	-	-	-	-	-	-	-
296.295	Std w/o Ice	9R,10S-Epoxy-3Z,6Z-nonadecadiene, 9S,10R-Epoxy-6Z,12Z-nonadecadiene, 3R,4S-Epoxy-6Z,9Z-nonadecadiene, cis-6S,7R-Epoxy-9Z,12Z-nonadecadiene, 6Z,9Z-Nonadecadien-3-one, 9S,10R-Epoxy-3Z,6Z-nonadecadiene, 6R,7S-Epoxy-3Z,9Z-nonadecadiene, 6S,7R-Epoxy-3Z,9Z-nonadecadiene, 3S,4R-Epoxy-6Z,9Z-nonadecadiene, trans-4S,5S-Epoxy-6Z,9Z-nonadecadiene	LMFA12000294, LMFA12000298, LMFA12000299, LMFA12000302, LMFA12000206, LMFA12000295, LMFA12000296, LMFA12000297, LMFA12000300, LMFA12000301	C19H34O	0.892984	0.05	M+NH4	Doped w/Ice, Doped w/o Ice, Std w/Ice, Std w/o Ice	Shared	9R,10S-Epoxy-3Z,6Z-nonadecadiene	9R	10S-Epoxy-3Z	6Z-nonadecadiene	-	-	-	-	-	-	-	-	-	-	-	-	-
297.167	Doped w/Ice	3-hydroxy-tetradecanedioic acid	LMFA01170094	C14H26O5	0.833633	0.1	M+Na	Doped w/Ice	Unique	3-hydroxy-tetradecanedioic acid	3-hydroxy-tetradecanedioic acid	3-Hydroxy-tetradecanedioic acid	C14H26O5	274.178	Fatty Acyls	Fatty acids	Dicarboxylic acids	20848956	89276	HMDB0000394	LMFA01170094	-	CEDZIURHISELSQ-UHFFFAOYSA-N	RM0153707
297.204	Doped w/Ice	1-dodecanoyl-sn-glycerol, 2,15-dihydroxy-pentadecylic acid, Turpetholic acid A, Turpetholic acid B	LMGL01010008, LMFA01050082, LMFA01050184, LMFA01050186	C15H30O4	0.812153	0.1	M+Na	Doped w/Ice	Unique	1-dodecanoyl-sn-glycerol	1-dodecanoyl-sn-glycerol	MG 12:0/0:0/0:0	C15H30O4	274.214	Glycerolipids	Monoradylglycerols	MAG	656773	75529	-	LMGL01010008	C13854	ARIWANIATODDMH-AWEZNQCLSA-N	RM0133462
297.242	Std w/o Ice	13-keto-9Z-octadecenoic acid, 7-Methoxy-9-methyl-4E,8E-hexadecadienoic acid, 12-OxoOME(10Z), 13R-HODE, 9R-HODE, Avenoleic acid, 10-keto-12Z-octadecenoic acid, Coriolic acid, alpha-artemisic acid, Dimorphecolic acid, 6-HODE, 12R-HODE, 13R-HODE, 12-hydroxy-9-octadecynoic acid, 12S-hydroxy-9-octadecynoic acid, 12-hydroxy-10-octadecynoic acid, 13S-HODE, 12-OxoOME(10E), 12-OxoOME(9E), 12-OxoOME(9Z), 9…	LMFA01060201, LMFA01080011, LMFA02000266, LMFA02000035, LMFA02000036, LMFA02000054, LMFA02000055, LMFA02000154, LMFA02000155, LMFA02000152, LMFA02000182, LMFA02000189, LMFA02000190, LMFA02000217, LMFA02000218, LMFA02000219, LMFA02000228, LMFA02000265, LMFA02000267, LMFA02000268, LMFA02000280, LMFA02000283, LMFA02000290, LMFA02000315, LMFA02000316, LMFA02010012, LMFA01060214, LMFA02000037, LMFA020…	C18H32O3	0.27527	0.1	M+H	Std w/o Ice	Unique	13-keto-9Z-octadecenoic acid	13-keto-9Z-octadecenoic acid	-	-	-	-	-	-	-	-	-	-	-	-	-
298.347	Doped w/Ice	10S,14S-Dimethyl-1-octadecene, 9Z-Eicosene, 10,14-Dimethyl-1-octadecene, 1-Eicosene	LMFA11000017, LMFA11000105, LMFA11000182, LMFA11000314	C20H40	0.57309	0.1	M+NH4	Doped w/Ice	Unique	10S,14S-Dimethyl-1-octadecene	10S	14S-Dimethyl-1-octadecene	-	-	-	-	-	-	-	-	-	-	-	-	-
299.258	Doped w/o Ice	8Z-decen-4,6-diynoic acid, 9S,10R-epoxy-stearic acid, 9-HOME(12), 17-HOME(9Z), 10R-HOME(11Z), 10S-HOME(11Z), 12R-HOME(13Z), 12S-HOME(13Z), 11R-HOME(12Z), 11S-HOME(12Z), 12R-HOME(10E), 12S-HOME(10E), 12S-HOME(13E), 13R-HOME(11E), 13S-HOME(11E), 11S-HOME(12E), 13-HpOME(14E), 2R-hydroxy-oleic acid, Isoricinoleic Acid, 12-HOME(10E), 9-HOME(10Z), 19-HOME(9Z), 5-HOME(2), 9R-HOME(10E), 9-HOME(10E), 9R-H…	LMFA01050421, LMFA02000001, LMFA02000179, LMFA02000180, LMFA02000083, LMFA02000084, LMFA02000085, LMFA02000086, LMFA02000087, LMFA02000088, LMFA02000089, LMFA02000090, LMFA02000092, LMFA02000093, LMFA02000094, LMFA02000096, LMFA02000098, LMFA02000056, LMFA02000149, LMFA02000177, LMFA02000178, LMFA02000181, LMFA02000202, LMFA02000205, LMFA02000206, LMFA02000207, LMFA02000209, LMFA02000213, LMFA020…	C18H34O3	0.284856	0.1	M+H	Doped w/o Ice, Std w/Ice, Std w/o Ice	Shared	8Z-decen-4,6-diynoic acid	8Z-decen-4	6-diynoic acid	-	-	-	-	-	-	-	-	-	-	-	-	-
299.258	Std w/Ice	8Z-decen-4,6-diynoic acid, 9S,10R-epoxy-stearic acid, 9-HOME(12), 17-HOME(9Z), 10R-HOME(11Z), 10S-HOME(11Z), 12R-HOME(13Z), 12S-HOME(13Z), 11R-HOME(12Z), 11S-HOME(12Z), 12R-HOME(10E), 12S-HOME(10E), 12S-HOME(13E), 13R-HOME(11E), 13S-HOME(11E), 11S-HOME(12E), 13-HpOME(14E), 2R-hydroxy-oleic acid, Isoricinoleic Acid, 12-HOME(10E), 9-HOME(10Z), 19-HOME(9Z), 5-HOME(2), 9R-HOME(10E), 9-HOME(10E), 9R-H…	LMFA01050421, LMFA02000001, LMFA02000179, LMFA02000180, LMFA02000083, LMFA02000084, LMFA02000085, LMFA02000086, LMFA02000087, LMFA02000088, LMFA02000089, LMFA02000090, LMFA02000092, LMFA02000093, LMFA02000094, LMFA02000096, LMFA02000098, LMFA02000056, LMFA02000149, LMFA02000177, LMFA02000178, LMFA02000181, LMFA02000202, LMFA02000205, LMFA02000206, LMFA02000207, LMFA02000209, LMFA02000213, LMFA020…	C18H34O3	0.301409	0.1	M+H	Doped w/o Ice, Std w/Ice, Std w/o Ice	Shared	8Z-decen-4,6-diynoic acid	8Z-decen-4	6-diynoic acid	-	-	-	-	-	-	-	-	-	-	-	-	-
299.258	Std w/o Ice	8Z-decen-4,6-diynoic acid, 9S,10R-epoxy-stearic acid, 9-HOME(12), 17-HOME(9Z), 10R-HOME(11Z), 10S-HOME(11Z), 12R-HOME(13Z), 12S-HOME(13Z), 11R-HOME(12Z), 11S-HOME(12Z), 12R-HOME(10E), 12S-HOME(10E), 12S-HOME(13E), 13R-HOME(11E), 13S-HOME(11E), 11S-HOME(12E), 13-HpOME(14E), 2R-hydroxy-oleic acid, Isoricinoleic Acid, 12-HOME(10E), 9-HOME(10Z), 19-HOME(9Z), 5-HOME(2), 9R-HOME(10E), 9-HOME(10E), 9R-H…	LMFA01050421, LMFA02000001, LMFA02000179, LMFA02000180, LMFA02000083, LMFA02000084, LMFA02000085, LMFA02000086, LMFA02000087, LMFA02000088, LMFA02000089, LMFA02000090, LMFA02000092, LMFA02000093, LMFA02000094, LMFA02000096, LMFA02000098, LMFA02000056, LMFA02000149, LMFA02000177, LMFA02000178, LMFA02000181, LMFA02000202, LMFA02000205, LMFA02000206, LMFA02000207, LMFA02000209, LMFA02000213, LMFA020…	C18H34O3	0.466229	0.05	M+H	Doped w/o Ice, Std w/Ice, Std w/o Ice	Shared	8Z-decen-4,6-diynoic acid	8Z-decen-4	6-diynoic acid	-	-	-	-	-	-	-	-	-	-	-	-	-
300.29	Doped w/Ice	trans-2-oleic acid, 3-octadecylenic acid, Petroselinic acid, Petroselaidic acid, 7E-octadecenoic acid, 17:1(12)(7Me), 18:1(14E), 18:1(14Z), 8E-Hexadecenyl acetate, 18-Octadecanolide, 6E-Hexadecenyl acetate, 11E-Hexadecenyl acetate, 5E-Hexadecenyl acetate, 9E-Hexadecenyl acetate, Oleic acid, cis-8-oleic acid, cis-10-oleic acid, 10E-octadecenoic acid, trans-vaccenic acid, cis-12-oleic acid, 16E-oct…	LMFA01030062, LMFA01030063, LMFA01030066, LMFA01030067, LMFA01030069, LMFA01020374, LMFA01030881, LMFA01030882, LMFA07010346, LMFA07040056, LMFA07010345, LMFA07010343, LMFA07010344, LMFA07010347, LMFA01030002, LMFA01030070, LMFA01030074, LMFA01030075, LMFA01030077, LMFA01030078, LMFA01030081, LMFA01030290, LMFA01030291, LMFA01030293, LMFA01030294, LMFA01030295, LMFA01030296, LMFA01030763, LMFA010…	C18H34O2; C18H37NO2	0.313884	0.1	M+NH4	Doped w/Ice	Unique	trans-2-oleic acid	trans-2-oleic acid	-	-	-	-	-	-	-	-	-	-	-	-	-
301.141	Doped w/Ice	alhpa-tocopheronolactone, Emmotin A	LMPR02020063, LMPR0103200001	C16H22O4	0.918546	0.05	M+Na	Doped w/Ice	Unique	alhpa-tocopheronolactone	alhpa-tocopheronolactone	Alhpa-tocopheronolactone	C16H22O4	278.152	Prenol Lipids	Quinones and hydroquinones	Vitamin E	52929836	137827	-	LMPR02020063	-	AHKCSBSOCDKWLH-UHFFFAOYSA-N	RM0118427
302.196	Doped w/Ice	3-hydroxy-cis-5-octenoylcarnitine	LMFA07070038	C15H27NO5	0.25366	0.1	M+H	Doped w/Ice, Doped w/o Ice, Std w/Ice, Std w/o Ice	Shared	3-hydroxy-cis-5-octenoylcarnitine	3-hydroxy-cis-5-octenoylcarnitine	-	-	-	-	-	-	-	-	-	-	-	-	-
302.196	Doped w/o Ice	3-hydroxy-cis-5-octenoylcarnitine	LMFA07070038	C15H27NO5	0.381133	0.05	M+H	Doped w/Ice, Doped w/o Ice, Std w/Ice, Std w/o Ice	Shared	3-hydroxy-cis-5-octenoylcarnitine	3-hydroxy-cis-5-octenoylcarnitine	-	-	-	-	-	-	-	-	-	-	-	-	-
302.196	Std w/Ice	3-hydroxy-cis-5-octenoylcarnitine	LMFA07070038	C15H27NO5	0.272729	0.1	M+H	Doped w/Ice, Doped w/o Ice, Std w/Ice, Std w/o Ice	Shared	3-hydroxy-cis-5-octenoylcarnitine	3-hydroxy-cis-5-octenoylcarnitine	-	-	-	-	-	-	-	-	-	-	-	-	-
302.196	Std w/o Ice	3-hydroxy-cis-5-octenoylcarnitine	LMFA07070038	C15H27NO5	0.410477	0.1	M+H	Doped w/Ice, Doped w/o Ice, Std w/Ice, Std w/o Ice	Shared	3-hydroxy-cis-5-octenoylcarnitine	3-hydroxy-cis-5-octenoylcarnitine	-	-	-	-	-	-	-	-	-	-	-	-	-
302.305	Doped w/Ice	lambda isostearic acid, 15-methyl-heptadecanoic acid, dodecyl hexanoate, decyl octanoate, octyl decanoate, 14-Methylheptadecanoic acid, Methyl 14-methyl-8-hexadecenoate, Stearic acid, Stearic acid(d3), 10-methyl-heptadecanoic acid, Isostearic acid, 2,6-dimethyl-hexadecanoic acid, 4,8-dimethyl-hexadecanoic acid, tetradecyl butyrate, hexyl dodecanoate, 7-Methyloctyl 7-methyloctanoate, ethyl hexadec…	LMFA01020093, LMFA01020205, LMFA07010441, LMFA07010450, LMFA07010457, LMFA01020292, LMFA07010527, LMFA01010018, LMFA01010047, LMFA01020013, LMFA01020014, LMFA01020042, LMFA01020043, LMFA07010426, LMFA07010466, LMFA07010601, LMFA07010471, LMFA07010473, LMFA07010379, LMFA07010597, LMFA07010679, LMFA01020094, LMFA01020175, LMFA01020044, LMFA01020045, LMFA01020046; LMSP01020001, LMSP01080055, LMSP010…	C18H36O2; C18H39NO2	0.908916	0.05	M+NH4	Doped w/Ice	Unique	lambda isostearic acid	lambda isostearic acid	-	-	-	-	-	-	-	-	-	-	-	-	-
303.232	Doped w/Ice	Methenolone, 17-Methyltestosterone, 4,8,12,15,18-eicosapentaenoic acid, 2E,5Z,8Z,11Z,14Z-eicosapentaenoic acid, 5Z,8Z,11E,14Z,17E-eicosapentaenoic acid, 5Z,11Z,14Z-Eicosatrien-8-ynoic acid, 8Z,1Z1,14Z-Eicosatrien-5-ynoic acid, EPA, Stenbolone, Abietic acid, Neoabietic acid, 8,13-Abietadien-18-oic acid, isopimaric acid, 9beta-pimara-7,15-dien-19-oic acid, ent-kaur-16-en-19-oic acid, 7,8-Epoxybasm-…	LMST02020028, LMST02020029, LMFA01030180, LMFA01030396, LMFA01031117, LMFA01030694, LMFA01030695, LMFA01030759, LMST02020044, LMPR0104050001, LMPR0104050004, LMPR0104050012, LMPR0104080010, LMPR0104080011, LMPR0104130004, LMPR0104200001, LMPR0104210001, LMPR0104400004, LMPR0104500001, LMFA01030397, LMFA01030693, LMFA01030760, LMFA01030761, LMFA01031033, LMFA01031116, LMFA01140004, LMPR0104100002,…	C20H30O2	0.550755	0.1	M+H	Doped w/Ice, Doped w/o Ice, Std w/Ice, Std w/o Ice	Shared	Methenolone	Methenolone	-	-	-	-	-	-	-	-	-	-	-	-	-
303.232	Doped w/o Ice	Methenolone, 17-Methyltestosterone, 4,8,12,15,18-eicosapentaenoic acid, 2E,5Z,8Z,11Z,14Z-eicosapentaenoic acid, 5Z,8Z,11E,14Z,17E-eicosapentaenoic acid, 5Z,11Z,14Z-Eicosatrien-8-ynoic acid, 8Z,1Z1,14Z-Eicosatrien-5-ynoic acid, EPA, Stenbolone, Abietic acid, Neoabietic acid, 8,13-Abietadien-18-oic acid, isopimaric acid, 9beta-pimara-7,15-dien-19-oic acid, ent-kaur-16-en-19-oic acid, 7,8-Epoxybasm-…	LMST02020028, LMST02020029, LMFA01030180, LMFA01030396, LMFA01031117, LMFA01030694, LMFA01030695, LMFA01030759, LMST02020044, LMPR0104050001, LMPR0104050004, LMPR0104050012, LMPR0104080010, LMPR0104080011, LMPR0104130004, LMPR0104200001, LMPR0104210001, LMPR0104400004, LMPR0104500001, LMFA01030397, LMFA01030693, LMFA01030760, LMFA01030761, LMFA01031033, LMFA01031116, LMFA01140004, LMPR0104100002,…	C20H30O2	0.438537	0.05	M+H	Doped w/Ice, Doped w/o Ice, Std w/Ice, Std w/o Ice	Shared	Methenolone	Methenolone	-	-	-	-	-	-	-	-	-	-	-	-	-
303.232	Std w/Ice	Methenolone, 17-Methyltestosterone, 4,8,12,15,18-eicosapentaenoic acid, 2E,5Z,8Z,11Z,14Z-eicosapentaenoic acid, 5Z,8Z,11E,14Z,17E-eicosapentaenoic acid, 5Z,11Z,14Z-Eicosatrien-8-ynoic acid, 8Z,1Z1,14Z-Eicosatrien-5-ynoic acid, EPA, Stenbolone, Abietic acid, Neoabietic acid, 8,13-Abietadien-18-oic acid, isopimaric acid, 9beta-pimara-7,15-dien-19-oic acid, ent-kaur-16-en-19-oic acid, 7,8-Epoxybasm-…	LMST02020028, LMST02020029, LMFA01030180, LMFA01030396, LMFA01031117, LMFA01030694, LMFA01030695, LMFA01030759, LMST02020044, LMPR0104050001, LMPR0104050004, LMPR0104050012, LMPR0104080010, LMPR0104080011, LMPR0104130004, LMPR0104200001, LMPR0104210001, LMPR0104400004, LMPR0104500001, LMFA01030397, LMFA01030693, LMFA01030760, LMFA01030761, LMFA01031033, LMFA01031116, LMFA01140004, LMPR0104100002,…	C20H30O2	0.617385	0.05	M+H	Doped w/Ice, Doped w/o Ice, Std w/Ice, Std w/o Ice	Shared	Methenolone	Methenolone	-	-	-	-	-	-	-	-	-	-	-	-	-
303.232	Std w/o Ice	Methenolone, 17-Methyltestosterone, 4,8,12,15,18-eicosapentaenoic acid, 2E,5Z,8Z,11Z,14Z-eicosapentaenoic acid, 5Z,8Z,11E,14Z,17E-eicosapentaenoic acid, 5Z,11Z,14Z-Eicosatrien-8-ynoic acid, 8Z,1Z1,14Z-Eicosatrien-5-ynoic acid, EPA, Stenbolone, Abietic acid, Neoabietic acid, 8,13-Abietadien-18-oic acid, isopimaric acid, 9beta-pimara-7,15-dien-19-oic acid, ent-kaur-16-en-19-oic acid, 7,8-Epoxybasm-…	LMST02020028, LMST02020029, LMFA01030180, LMFA01030396, LMFA01031117, LMFA01030694, LMFA01030695, LMFA01030759, LMST02020044, LMPR0104050001, LMPR0104050004, LMPR0104050012, LMPR0104080010, LMPR0104080011, LMPR0104130004, LMPR0104200001, LMPR0104210001, LMPR0104400004, LMPR0104500001, LMFA01030397, LMFA01030693, LMFA01030760, LMFA01030761, LMFA01031033, LMFA01031116, LMFA01140004, LMPR0104100002,…	C20H30O2	0.339015	0.1	M+H	Doped w/Ice, Doped w/o Ice, Std w/Ice, Std w/o Ice	Shared	Methenolone	Methenolone	-	-	-	-	-	-	-	-	-	-	-	-	-
304.248	Doped w/o Ice	Thapsic acid, 9-hydroxy-16-oxo-hexadecanoic acid, 10-hydroxy-16-oxo-hexadecanoic acid	LMFA01170022, LMFA01170059, LMFA01170060	C16H30O4	0.543777	0.05	M+NH4	Doped w/o Ice, Std w/o Ice	Shared	Thapsic acid	Thapsic acid	Hexadecanedioic acid	C16H30O4	286.214	Fatty Acyls	Fatty acids	Dicarboxylic acids	10459	73722	HMDB0000672	LMFA01170022	C19615	QQHJDPROMQRDLA-UHFFFAOYSA-N	RM0139429
304.248	Std w/o Ice	Thapsic acid, 9-hydroxy-16-oxo-hexadecanoic acid, 10-hydroxy-16-oxo-hexadecanoic acid	LMFA01170022, LMFA01170059, LMFA01170060	C16H30O4	0.229151	0.1	M+NH4	Doped w/o Ice, Std w/o Ice	Shared	Thapsic acid	Thapsic acid	Hexadecanedioic acid	C16H30O4	286.214	Fatty Acyls	Fatty acids	Dicarboxylic acids	10459	73722	HMDB0000672	LMFA01170022	C19615	QQHJDPROMQRDLA-UHFFFAOYSA-N	RM0139429
305.248	Doped w/Ice	(-)-Cladielline, (-)-Amijiol, (-)-Isoamijiol, Taxa-4(20),11(12)-dien-5alpha,13alpha-diol, Isotrinervidiol, Acutilol A, (-)-Reiswigin A, Methandriol, 18-methyl-5Z,8Z,11Z,14Z-nonadecatetraenoic acid, 5,11,14,17-Eicosatetraenoic acid, 4,7,10,13-Eicosatetraenoic acid, 4Z,7Z,10Z,13Z-eicosatetraenoic acid, 4Z,8Z,11Z,14Z-eicosatetraenoic acid, Juniperonic acid, 8,11-Eicosadiynoic acid, 5(E)-Arachidonic …	LMPR0104210003, LMPR0104250001, LMPR0104250002, LMPR0104390005, LMPR0104400003, LMPR0104470001, LMPR0104530002, LMST02020012, LMFA01020222, LMFA01030392, LMFA01030389, LMFA01030390, LMFA01030391, LMFA01030394, LMFA01030688, LMFA01030817, LMFA01030818, LMST02020027, LMST02020107, LMFA01030393, LMFA01030395, LMFA01030687, LMFA01030689, LMFA01030816, LMFA01030871, LMFA01030905, LMFA01030906, LMFA010…	C20H32O2	0.973321	0.05	M+H	Doped w/Ice, Doped w/o Ice, Std w/Ice, Std w/o Ice	Shared	(-)-Cladielline	(-)-Cladielline	-	-	-	-	-	-	-	-	-	-	-	-	-
305.248	Doped w/o Ice	(-)-Cladielline, (-)-Amijiol, (-)-Isoamijiol, Taxa-4(20),11(12)-dien-5alpha,13alpha-diol, Isotrinervidiol, Acutilol A, (-)-Reiswigin A, Methandriol, 18-methyl-5Z,8Z,11Z,14Z-nonadecatetraenoic acid, 5,11,14,17-Eicosatetraenoic acid, 4,7,10,13-Eicosatetraenoic acid, 4Z,7Z,10Z,13Z-eicosatetraenoic acid, 4Z,8Z,11Z,14Z-eicosatetraenoic acid, Juniperonic acid, 8,11-Eicosadiynoic acid, 5(E)-Arachidonic …	LMPR0104210003, LMPR0104250001, LMPR0104250002, LMPR0104390005, LMPR0104400003, LMPR0104470001, LMPR0104530002, LMST02020012, LMFA01020222, LMFA01030392, LMFA01030389, LMFA01030390, LMFA01030391, LMFA01030394, LMFA01030688, LMFA01030817, LMFA01030818, LMST02020027, LMST02020107, LMFA01030393, LMFA01030395, LMFA01030687, LMFA01030689, LMFA01030816, LMFA01030871, LMFA01030905, LMFA01030906, LMFA010…	C20H32O2	0.962378	0.05	M+H	Doped w/Ice, Doped w/o Ice, Std w/Ice, Std w/o Ice	Shared	(-)-Cladielline	(-)-Cladielline	-	-	-	-	-	-	-	-	-	-	-	-	-
305.248	Std w/Ice	(-)-Cladielline, (-)-Amijiol, (-)-Isoamijiol, Taxa-4(20),11(12)-dien-5alpha,13alpha-diol, Isotrinervidiol, Acutilol A, (-)-Reiswigin A, Methandriol, 18-methyl-5Z,8Z,11Z,14Z-nonadecatetraenoic acid, 5,11,14,17-Eicosatetraenoic acid, 4,7,10,13-Eicosatetraenoic acid, 4Z,7Z,10Z,13Z-eicosatetraenoic acid, 4Z,8Z,11Z,14Z-eicosatetraenoic acid, Juniperonic acid, 8,11-Eicosadiynoic acid, 5(E)-Arachidonic …	LMPR0104210003, LMPR0104250001, LMPR0104250002, LMPR0104390005, LMPR0104400003, LMPR0104470001, LMPR0104530002, LMST02020012, LMFA01020222, LMFA01030392, LMFA01030389, LMFA01030390, LMFA01030391, LMFA01030394, LMFA01030688, LMFA01030817, LMFA01030818, LMST02020027, LMST02020107, LMFA01030393, LMFA01030395, LMFA01030687, LMFA01030689, LMFA01030816, LMFA01030871, LMFA01030905, LMFA01030906, LMFA010…	C20H32O2	0.980166	0.05	M+H	Doped w/Ice, Doped w/o Ice, Std w/Ice, Std w/o Ice	Shared	(-)-Cladielline	(-)-Cladielline	-	-	-	-	-	-	-	-	-	-	-	-	-
305.248	Std w/o Ice	(-)-Cladielline, (-)-Amijiol, (-)-Isoamijiol, Taxa-4(20),11(12)-dien-5alpha,13alpha-diol, Isotrinervidiol, Acutilol A, (-)-Reiswigin A, Methandriol, 18-methyl-5Z,8Z,11Z,14Z-nonadecatetraenoic acid, 5,11,14,17-Eicosatetraenoic acid, 4,7,10,13-Eicosatetraenoic acid, 4Z,7Z,10Z,13Z-eicosatetraenoic acid, 4Z,8Z,11Z,14Z-eicosatetraenoic acid, Juniperonic acid, 8,11-Eicosadiynoic acid, 5(E)-Arachidonic …	LMPR0104210003, LMPR0104250001, LMPR0104250002, LMPR0104390005, LMPR0104400003, LMPR0104470001, LMPR0104530002, LMST02020012, LMFA01020222, LMFA01030392, LMFA01030389, LMFA01030390, LMFA01030391, LMFA01030394, LMFA01030688, LMFA01030817, LMFA01030818, LMST02020027, LMST02020107, LMFA01030393, LMFA01030395, LMFA01030687, LMFA01030689, LMFA01030816, LMFA01030871, LMFA01030905, LMFA01030906, LMFA010…	C20H32O2	0.957937	0.05	M+H	Doped w/Ice, Doped w/o Ice, Std w/Ice, Std w/o Ice	Shared	(-)-Cladielline	(-)-Cladielline	-	-	-	-	-	-	-	-	-	-	-	-	-
306.264	Doped w/Ice	3,12-dihydroxy palmitic acid, Ustilic acid A, 9,10-dihydroxy-hexadecanoic acid, Turpetholic acid C, 9,16-dihydroxy-palmitic acid, 10,16-dihydroxy-palmitic acid, 3,16-dihydroxypalmitic acid	LMFA01050083, LMFA01050084, LMFA01050191, LMFA01050189, LMFA01050340, LMFA01050341, LMFA01050487	C16H32O4	0.576985	0.1	M+NH4	Doped w/Ice, Doped w/o Ice	Shared	3,12-dihydroxy palmitic acid	3	12-dihydroxy palmitic acid	-	-	-	-	-	-	-	-	-	-	-	-	-
306.264	Doped w/o Ice	3,12-dihydroxy palmitic acid, Ustilic acid A, 9,10-dihydroxy-hexadecanoic acid, Turpetholic acid C, 9,16-dihydroxy-palmitic acid, 10,16-dihydroxy-palmitic acid, 3,16-dihydroxypalmitic acid	LMFA01050083, LMFA01050084, LMFA01050191, LMFA01050189, LMFA01050340, LMFA01050341, LMFA01050487	C16H32O4	0.541601	0.05	M+NH4	Doped w/Ice, Doped w/o Ice	Shared	3,12-dihydroxy palmitic acid	3	12-dihydroxy palmitic acid	-	-	-	-	-	-	-	-	-	-	-	-	-
306.315	Doped w/Ice	Pregnane skeleton, 1,3Z,6Z,9Z-Heneicosatetraene	LMST02030000, LMFA11000159	C21H36	0.961201	0.05	M+NH4	Doped w/Ice, Doped w/o Ice, Std w/Ice, Std w/o Ice	Shared	Pregnane skeleton	Pregnane skeleton	-	-	-	-	-	-	-	-	-	-	-	-	-
306.315	Doped w/o Ice	Pregnane skeleton, 1,3Z,6Z,9Z-Heneicosatetraene	LMST02030000, LMFA11000159	C21H36	0.97203	0.05	M+NH4	Doped w/Ice, Doped w/o Ice, Std w/Ice, Std w/o Ice	Shared	Pregnane skeleton	Pregnane skeleton	-	-	-	-	-	-	-	-	-	-	-	-	-
306.315	Std w/Ice	Pregnane skeleton, 1,3Z,6Z,9Z-Heneicosatetraene	LMST02030000, LMFA11000159	C21H36	0.964443	0.05	M+NH4	Doped w/Ice, Doped w/o Ice, Std w/Ice, Std w/o Ice	Shared	Pregnane skeleton	Pregnane skeleton	-	-	-	-	-	-	-	-	-	-	-	-	-
306.315	Std w/o Ice	Pregnane skeleton, 1,3Z,6Z,9Z-Heneicosatetraene	LMST02030000, LMFA11000159	C21H36	0.963497	0.05	M+NH4	Doped w/Ice, Doped w/o Ice, Std w/Ice, Std w/o Ice	Shared	Pregnane skeleton	Pregnane skeleton	-	-	-	-	-	-	-	-	-	-	-	-	-
307.263	Doped w/Ice	2-Cyclopentene-1-pentadecenoic acid, 5Z,9Z,12Z-Eicosatrienoic acid, Oncobic acid, 20:3(5Z,13Z,16Z), 18-methyl-8Z,11Z,14Z-nonadecatrienoic acid, 5,8,11-eicosatrienoic acid, 2E,4E,8Z-eicosatrienoic acid, ETrE(5Z,8Z,11Z), 7,10,13-Eicosatrienoic acid, 7Z,10Z,13Z-eicosatrienoic acid, Bishomocolumbinic acid, Bishomopinolenic acid, (5Z,9E,14Z)-icosa-5,9,14-trienoic acid, 3Z,6Z,9Z-Octadecatrienyl acetate…	LMFA01140040, LMFA01031078, LMFA01140045, LMFA01030863, LMFA01020221, LMFA01030157, LMFA01030379, LMFA01030381, LMFA01030382, LMFA01030384, LMFA01030385, LMFA01030386, LMFA01030765, LMFA07010395, LMPR0104010010, LMFA01030378, LMFA01030380, LMFA01030383, LMFA01030388, LMFA01030767, LMFA01031060, LMFA01031070, LMFA01031085, LMFA01140039, LMFA07010396, LMFA07010542, LMFA07010544, LMFA01030158, LMFA0…	C20H34O2	0.544615	0.1	M+H	Doped w/Ice, Doped w/o Ice, Std w/Ice, Std w/o Ice	Shared	2-Cyclopentene-1-pentadecenoic acid	2-Cyclopentene-1-pentadecenoic acid	-	-	-	-	-	-	-	-	-	-	-	-	-
307.263	Doped w/o Ice	2-Cyclopentene-1-pentadecenoic acid, 5Z,9Z,12Z-Eicosatrienoic acid, Oncobic acid, 20:3(5Z,13Z,16Z), 18-methyl-8Z,11Z,14Z-nonadecatrienoic acid, 5,8,11-eicosatrienoic acid, 2E,4E,8Z-eicosatrienoic acid, ETrE(5Z,8Z,11Z), 7,10,13-Eicosatrienoic acid, 7Z,10Z,13Z-eicosatrienoic acid, Bishomocolumbinic acid, Bishomopinolenic acid, (5Z,9E,14Z)-icosa-5,9,14-trienoic acid, 3Z,6Z,9Z-Octadecatrienyl acetate…	LMFA01140040, LMFA01031078, LMFA01140045, LMFA01030863, LMFA01020221, LMFA01030157, LMFA01030379, LMFA01030381, LMFA01030382, LMFA01030384, LMFA01030385, LMFA01030386, LMFA01030765, LMFA07010395, LMPR0104010010, LMFA01030378, LMFA01030380, LMFA01030383, LMFA01030388, LMFA01030767, LMFA01031060, LMFA01031070, LMFA01031085, LMFA01140039, LMFA07010396, LMFA07010542, LMFA07010544, LMFA01030158, LMFA0…	C20H34O2	0.398334	0.05	M+H	Doped w/Ice, Doped w/o Ice, Std w/Ice, Std w/o Ice	Shared	2-Cyclopentene-1-pentadecenoic acid	2-Cyclopentene-1-pentadecenoic acid	-	-	-	-	-	-	-	-	-	-	-	-	-
307.263	Std w/Ice	2-Cyclopentene-1-pentadecenoic acid, 5Z,9Z,12Z-Eicosatrienoic acid, Oncobic acid, 20:3(5Z,13Z,16Z), 18-methyl-8Z,11Z,14Z-nonadecatrienoic acid, 5,8,11-eicosatrienoic acid, 2E,4E,8Z-eicosatrienoic acid, ETrE(5Z,8Z,11Z), 7,10,13-Eicosatrienoic acid, 7Z,10Z,13Z-eicosatrienoic acid, Bishomocolumbinic acid, Bishomopinolenic acid, (5Z,9E,14Z)-icosa-5,9,14-trienoic acid, 3Z,6Z,9Z-Octadecatrienyl acetate…	LMFA01140040, LMFA01031078, LMFA01140045, LMFA01030863, LMFA01020221, LMFA01030157, LMFA01030379, LMFA01030381, LMFA01030382, LMFA01030384, LMFA01030385, LMFA01030386, LMFA01030765, LMFA07010395, LMPR0104010010, LMFA01030378, LMFA01030380, LMFA01030383, LMFA01030388, LMFA01030767, LMFA01031060, LMFA01031070, LMFA01031085, LMFA01140039, LMFA07010396, LMFA07010542, LMFA07010544, LMFA01030158, LMFA0…	C20H34O2	0.703818	0.05	M+H	Doped w/Ice, Doped w/o Ice, Std w/Ice, Std w/o Ice	Shared	2-Cyclopentene-1-pentadecenoic acid	2-Cyclopentene-1-pentadecenoic acid	-	-	-	-	-	-	-	-	-	-	-	-	-
307.263	Std w/o Ice	2-Cyclopentene-1-pentadecenoic acid, 5Z,9Z,12Z-Eicosatrienoic acid, Oncobic acid, 20:3(5Z,13Z,16Z), 18-methyl-8Z,11Z,14Z-nonadecatrienoic acid, 5,8,11-eicosatrienoic acid, 2E,4E,8Z-eicosatrienoic acid, ETrE(5Z,8Z,11Z), 7,10,13-Eicosatrienoic acid, 7Z,10Z,13Z-eicosatrienoic acid, Bishomocolumbinic acid, Bishomopinolenic acid, (5Z,9E,14Z)-icosa-5,9,14-trienoic acid, 3Z,6Z,9Z-Octadecatrienyl acetate…	LMFA01140040, LMFA01031078, LMFA01140045, LMFA01030863, LMFA01020221, LMFA01030157, LMFA01030379, LMFA01030381, LMFA01030382, LMFA01030384, LMFA01030385, LMFA01030386, LMFA01030765, LMFA07010395, LMPR0104010010, LMFA01030378, LMFA01030380, LMFA01030383, LMFA01030388, LMFA01030767, LMFA01031060, LMFA01031070, LMFA01031085, LMFA01140039, LMFA07010396, LMFA07010542, LMFA07010544, LMFA01030158, LMFA0…	C20H34O2	0.515552	0.05	M+H	Doped w/Ice, Doped w/o Ice, Std w/Ice, Std w/o Ice	Shared	2-Cyclopentene-1-pentadecenoic acid	2-Cyclopentene-1-pentadecenoic acid	-	-	-	-	-	-	-	-	-	-	-	-	-
308.256	Doped w/Ice	C17 Sphingosine, iso (4E,15-methyl-d16:1) sphingosine, Pentadecanoyl-EA, anteiso (4E,14-methyl-d16:1) sphingosine	LMSP01040002, LMSP01080005, LMFA08040045, LMSP01080006	C17H35NO2	0.598402	0.1	M+Na	Doped w/Ice	Unique	C17 Sphingosine	C17 Sphingosine	C17 Sphingosine	C17H35NO2	285.267	Sphingolipids	Sphingoid bases	Sphingosines	5283557	74220	-	LMSP01040002	-	RBEJCQPPFCKTRZ-LHMZYYNSSA-N	RM0135393
308.258	Doped w/Ice	androst-5-en-3beta,16alpha-diol, 5alpha-dihydrotesosterone, 5beta-Dihydrotestosterone, Epietiocholanolone, Androsterone, Androstenediol, Epiandrosterone, 10,13-nonadecadiynoic acid, 3alpha-hydroxy-5beta-androstan-17-one, 4-Androstenediol, Sterculynic acid, 13-Phenyltridecanoic acid, 16:4(2E,4E,8E,10E)(7Me[R],9Me,14Me[R]); R-Dysidazirine	LMST02020006, LMST02020042, LMST02020069, LMST02020104, LMST02020001, LMST02020005, LMST02020023, LMFA01030501, LMST02020059, LMST02020105, LMFA01140016, LMFA01140025, LMFA01020370; LMSP01080043	C19H30O2; C19H33NO2	0.985066	0.05	M+NH4	Doped w/Ice, Std w/Ice	Shared	androst-5-en-3beta,16alpha-diol	androst-5-en-3beta	16alpha-diol	-	-	-	-	-	-	-	-	-	-	-	-	-
308.258	Std w/Ice	androst-5-en-3beta,16alpha-diol, 5alpha-dihydrotesosterone, 5beta-Dihydrotestosterone, Epietiocholanolone, Androsterone, Androstenediol, Epiandrosterone, 10,13-nonadecadiynoic acid, 3alpha-hydroxy-5beta-androstan-17-one, 4-Androstenediol, Sterculynic acid, 13-Phenyltridecanoic acid, 16:4(2E,4E,8E,10E)(7Me[R],9Me,14Me[R]); R-Dysidazirine	LMST02020006, LMST02020042, LMST02020069, LMST02020104, LMST02020001, LMST02020005, LMST02020023, LMFA01030501, LMST02020059, LMST02020105, LMFA01140016, LMFA01140025, LMFA01020370; LMSP01080043	C19H30O2; C19H33NO2	0.782871	0.05	M+NH4	Doped w/Ice, Std w/Ice	Shared	androst-5-en-3beta,16alpha-diol	androst-5-en-3beta	16alpha-diol	-	-	-	-	-	-	-	-	-	-	-	-	-
308.295	Doped w/Ice	Presphaerol, (-)-Dilophol, 8-[3]-ladderane-1-octanol, cis-9,10-Epoxy-1,3Z,6Z-eicosatriene, 5-(1-methoxybutan-2-yl)isolongifol-5-ene, Geranylgeraniol, aphidicolan-16beta-ol, Verrucosan-2b-ol, (+)-Verticillol, (+)-Tormesol, (Z,Z,Z)-geranylgeraniol, tuberculosinol	LMPR0104220002, LMPR0104450002, LMFA05000066, LMFA12000308, LMPR0103500014, LMPR0104010009, LMPR0104160002, LMPR0104280002, LMPR0104380001, LMPR0104530001, LMPR0104010018, LMPR0104030005	C20H34O	0.375858	0.1	M+NH4	Doped w/Ice, Doped w/o Ice, Std w/Ice, Std w/o Ice	Shared	Presphaerol	Presphaerol	-	-	-	-	-	-	-	-	-	-	-	-	-
308.295	Doped w/o Ice	Presphaerol, (-)-Dilophol, 8-[3]-ladderane-1-octanol, cis-9,10-Epoxy-1,3Z,6Z-eicosatriene, 5-(1-methoxybutan-2-yl)isolongifol-5-ene, Geranylgeraniol, aphidicolan-16beta-ol, Verrucosan-2b-ol, (+)-Verticillol, (+)-Tormesol, (Z,Z,Z)-geranylgeraniol, tuberculosinol	LMPR0104220002, LMPR0104450002, LMFA05000066, LMFA12000308, LMPR0103500014, LMPR0104010009, LMPR0104160002, LMPR0104280002, LMPR0104380001, LMPR0104530001, LMPR0104010018, LMPR0104030005	C20H34O	0.752706	0.05	M+NH4	Doped w/Ice, Doped w/o Ice, Std w/Ice, Std w/o Ice	Shared	Presphaerol	Presphaerol	-	-	-	-	-	-	-	-	-	-	-	-	-
308.295	Std w/Ice	Presphaerol, (-)-Dilophol, 8-[3]-ladderane-1-octanol, cis-9,10-Epoxy-1,3Z,6Z-eicosatriene, 5-(1-methoxybutan-2-yl)isolongifol-5-ene, Geranylgeraniol, aphidicolan-16beta-ol, Verrucosan-2b-ol, (+)-Verticillol, (+)-Tormesol, (Z,Z,Z)-geranylgeraniol, tuberculosinol	LMPR0104220002, LMPR0104450002, LMFA05000066, LMFA12000308, LMPR0103500014, LMPR0104010009, LMPR0104160002, LMPR0104280002, LMPR0104380001, LMPR0104530001, LMPR0104010018, LMPR0104030005	C20H34O	0.50143	0.1	M+NH4	Doped w/Ice, Doped w/o Ice, Std w/Ice, Std w/o Ice	Shared	Presphaerol	Presphaerol	-	-	-	-	-	-	-	-	-	-	-	-	-
308.295	Std w/o Ice	Presphaerol, (-)-Dilophol, 8-[3]-ladderane-1-octanol, cis-9,10-Epoxy-1,3Z,6Z-eicosatriene, 5-(1-methoxybutan-2-yl)isolongifol-5-ene, Geranylgeraniol, aphidicolan-16beta-ol, Verrucosan-2b-ol, (+)-Verticillol, (+)-Tormesol, (Z,Z,Z)-geranylgeraniol, tuberculosinol	LMPR0104220002, LMPR0104450002, LMFA05000066, LMFA12000308, LMPR0103500014, LMPR0104010009, LMPR0104160002, LMPR0104280002, LMPR0104380001, LMPR0104530001, LMPR0104010018, LMPR0104030005	C20H34O	0.735169	0.05	M+NH4	Doped w/Ice, Doped w/o Ice, Std w/Ice, Std w/o Ice	Shared	Presphaerol	Presphaerol	-	-	-	-	-	-	-	-	-	-	-	-	-
308.331	Doped w/o Ice	6Z,9Z,20-Heneicosatriene, 3Z,6Z,9Z-Heneicosatriene	LMFA11000137, LMFA11000164	C21H38	0.277817	0.1	M+NH4	Doped w/o Ice, Std w/Ice, Std w/o Ice	Shared	6Z,9Z,20-Heneicosatriene	6Z	9Z	20-Heneicosatriene	6Z	9Z	20-Heneicosatriene	C21H38	290.297	Fatty Acyls	Hydrocarbons	Hydrocarbons	56936112	165740	-	LMFA11000137	-	JEADKAHJFBCEDU-MLWYYCKJSA-N	RM0152229
308.331	Std w/Ice	6Z,9Z,20-Heneicosatriene, 3Z,6Z,9Z-Heneicosatriene	LMFA11000137, LMFA11000164	C21H38	0.291513	0.1	M+NH4	Doped w/o Ice, Std w/Ice, Std w/o Ice	Shared	6Z,9Z,20-Heneicosatriene	6Z	9Z	20-Heneicosatriene	6Z	9Z	20-Heneicosatriene	C21H38	290.297	Fatty Acyls	Hydrocarbons	Hydrocarbons	56936112	165740	-	LMFA11000137	-	JEADKAHJFBCEDU-MLWYYCKJSA-N	RM0152229
308.331	Std w/o Ice	6Z,9Z,20-Heneicosatriene, 3Z,6Z,9Z-Heneicosatriene	LMFA11000137, LMFA11000164	C21H38	0.221949	0.1	M+NH4	Doped w/o Ice, Std w/Ice, Std w/o Ice	Shared	6Z,9Z,20-Heneicosatriene	6Z	9Z	20-Heneicosatriene	6Z	9Z	20-Heneicosatriene	C21H38	290.297	Fatty Acyls	Hydrocarbons	Hydrocarbons	56936112	165740	-	LMFA11000137	-	JEADKAHJFBCEDU-MLWYYCKJSA-N	RM0152229
309.204	Doped w/Ice	14,14,14-Trifluoro-11E-tetradecenyl acetate, 14,14,14-Trifluoro-11Z-tetradecenyl acetate	LMFA07010327, LMFA07010328	C16H27F3O2	0.892552	0.05	M+H	Doped w/Ice, Std w/Ice	Shared	14,14,14-Trifluoro-11E-tetradecenyl acetate	14	14	14-Trifluoro-11E-tetradecenyl acetate	-	-	-	-	-	-	-	-	-	-	-	-	-
309.204	Std w/Ice	14,14,14-Trifluoro-11E-tetradecenyl acetate, 14,14,14-Trifluoro-11Z-tetradecenyl acetate	LMFA07010327, LMFA07010328	C16H27F3O2	0.547412	0.05	M+H	Doped w/Ice, Std w/Ice	Shared	14,14,14-Trifluoro-11E-tetradecenyl acetate	14	14	14-Trifluoro-11E-tetradecenyl acetate	-	-	-	-	-	-	-	-	-	-	-	-	-
309.204	Doped w/Ice	Thapsic acid, 9-hydroxy-16-oxo-hexadecanoic acid, 10-hydroxy-16-oxo-hexadecanoic acid	LMFA01170022, LMFA01170059, LMFA01170060	C16H30O4	0.883455	0.05	M+Na	Doped w/Ice	Unique	Thapsic acid	Thapsic acid	Hexadecanedioic acid	C16H30O4	286.214	Fatty Acyls	Fatty acids	Dicarboxylic acids	10459	73722	HMDB0000672	LMFA01170022	C19615	QQHJDPROMQRDLA-UHFFFAOYSA-N	RM0139429
310.31	Doped w/Ice	9S,10R-Epoxy-3Z,6Z-eicosadiene, 6R,7S-Epoxy-3Z,9Z-eicosadiene, 6S,7R-Epoxy-3Z,9Z-eicosadiene, 3,4-Epoxy-6Z,9Z-eicosadiene, 3,7,11,15-Tetramethyl-6,10,14-hexadecatrien-1-ol, 9R,10S-Epoxy-3Z,6Z-eicosadiene	LMFA12000310, LMFA12000311, LMFA12000312, LMFA12000313, LMFA05000210, LMFA12000309	C20H36O	0.35725	0.1	M+NH4	Doped w/Ice, Doped w/o Ice, Std w/Ice, Std w/o Ice	Shared	9S,10R-Epoxy-3Z,6Z-eicosadiene	9S	10R-Epoxy-3Z	6Z-eicosadiene	-	-	-	-	-	-	-	-	-	-	-	-	-
310.31	Doped w/o Ice	9S,10R-Epoxy-3Z,6Z-eicosadiene, 6R,7S-Epoxy-3Z,9Z-eicosadiene, 6S,7R-Epoxy-3Z,9Z-eicosadiene, 3,4-Epoxy-6Z,9Z-eicosadiene, 3,7,11,15-Tetramethyl-6,10,14-hexadecatrien-1-ol, 9R,10S-Epoxy-3Z,6Z-eicosadiene	LMFA12000310, LMFA12000311, LMFA12000312, LMFA12000313, LMFA05000210, LMFA12000309	C20H36O	0.537243	0.05	M+NH4	Doped w/Ice, Doped w/o Ice, Std w/Ice, Std w/o Ice	Shared	9S,10R-Epoxy-3Z,6Z-eicosadiene	9S	10R-Epoxy-3Z	6Z-eicosadiene	-	-	-	-	-	-	-	-	-	-	-	-	-
310.31	Std w/Ice	9S,10R-Epoxy-3Z,6Z-eicosadiene, 6R,7S-Epoxy-3Z,9Z-eicosadiene, 6S,7R-Epoxy-3Z,9Z-eicosadiene, 3,4-Epoxy-6Z,9Z-eicosadiene, 3,7,11,15-Tetramethyl-6,10,14-hexadecatrien-1-ol, 9R,10S-Epoxy-3Z,6Z-eicosadiene	LMFA12000310, LMFA12000311, LMFA12000312, LMFA12000313, LMFA05000210, LMFA12000309	C20H36O	0.409822	0.1	M+NH4	Doped w/Ice, Doped w/o Ice, Std w/Ice, Std w/o Ice	Shared	9S,10R-Epoxy-3Z,6Z-eicosadiene	9S	10R-Epoxy-3Z	6Z-eicosadiene	-	-	-	-	-	-	-	-	-	-	-	-	-
310.31	Std w/o Ice	9S,10R-Epoxy-3Z,6Z-eicosadiene, 6R,7S-Epoxy-3Z,9Z-eicosadiene, 6S,7R-Epoxy-3Z,9Z-eicosadiene, 3,4-Epoxy-6Z,9Z-eicosadiene, 3,7,11,15-Tetramethyl-6,10,14-hexadecatrien-1-ol, 9R,10S-Epoxy-3Z,6Z-eicosadiene	LMFA12000310, LMFA12000311, LMFA12000312, LMFA12000313, LMFA05000210, LMFA12000309	C20H36O	0.411077	0.1	M+NH4	Doped w/Ice, Doped w/o Ice, Std w/Ice, Std w/o Ice	Shared	9S,10R-Epoxy-3Z,6Z-eicosadiene	9S	10R-Epoxy-3Z	6Z-eicosadiene	-	-	-	-	-	-	-	-	-	-	-	-	-
311.164	Std w/Ice	Dihydrocordoin	LMPK12120441	C20H22O3	0.226156	0.1	M+H	Std w/Ice	Unique	Dihydrocordoin	Dihydrocordoin	-	-	-	-	-	-	-	-	-	-	-	-	-
311.219	Doped w/Ice	3,12-dihydroxy palmitic acid, Ustilic acid A, 9,10-dihydroxy-hexadecanoic acid, Turpetholic acid C, 9,16-dihydroxy-palmitic acid, 10,16-dihydroxy-palmitic acid, 3,16-dihydroxypalmitic acid	LMFA01050083, LMFA01050084, LMFA01050191, LMFA01050189, LMFA01050340, LMFA01050341, LMFA01050487	C16H32O4	0.911374	0.05	M+Na	Doped w/Ice	Unique	3,12-dihydroxy palmitic acid	3	12-dihydroxy palmitic acid	-	-	-	-	-	-	-	-	-	-	-	-	-
311.237	Doped w/Ice	14'-apo-beta-carotenal, (11Z)-8,18-ethanoretinal, Desogestrel	LMPR01070297, LMPR01090043, LMST02030104	C22H30O	0.666142	0.1	M+H	Doped w/Ice, Doped w/o Ice, Std w/Ice, Std w/o Ice	Shared	14'-apo-beta-carotenal	14'-apo-beta-carotenal	14'-apo-beta-Carotenal	C22H30O	310.23	Prenol Lipids	Isoprenoids	C40 isoprenoids	5280992	17457	-	LMPR01070297	C06734	NGISIFNAHMKVQR-SSRYJDFZSA-N	RM0135411
311.237	Doped w/o Ice	14'-apo-beta-carotenal, (11Z)-8,18-ethanoretinal, Desogestrel	LMPR01070297, LMPR01090043, LMST02030104	C22H30O	0.5261	0.05	M+H	Doped w/Ice, Doped w/o Ice, Std w/Ice, Std w/o Ice	Shared	14'-apo-beta-carotenal	14'-apo-beta-carotenal	14'-apo-beta-Carotenal	C22H30O	310.23	Prenol Lipids	Isoprenoids	C40 isoprenoids	5280992	17457	-	LMPR01070297	C06734	NGISIFNAHMKVQR-SSRYJDFZSA-N	RM0135411
311.237	Std w/Ice	14'-apo-beta-carotenal, (11Z)-8,18-ethanoretinal, Desogestrel	LMPR01070297, LMPR01090043, LMST02030104	C22H30O	0.795313	0.05	M+H	Doped w/Ice, Doped w/o Ice, Std w/Ice, Std w/o Ice	Shared	14'-apo-beta-carotenal	14'-apo-beta-carotenal	14'-apo-beta-Carotenal	C22H30O	310.23	Prenol Lipids	Isoprenoids	C40 isoprenoids	5280992	17457	-	LMPR01070297	C06734	NGISIFNAHMKVQR-SSRYJDFZSA-N	RM0135411
311.237	Std w/o Ice	14'-apo-beta-carotenal, (11Z)-8,18-ethanoretinal, Desogestrel	LMPR01070297, LMPR01090043, LMST02030104	C22H30O	0.572003	0.05	M+H	Doped w/Ice, Doped w/o Ice, Std w/Ice, Std w/o Ice	Shared	14'-apo-beta-carotenal	14'-apo-beta-carotenal	14'-apo-beta-Carotenal	C22H30O	310.23	Prenol Lipids	Isoprenoids	C40 isoprenoids	5280992	17457	-	LMPR01070297	C06734	NGISIFNAHMKVQR-SSRYJDFZSA-N	RM0135411
311.295	Std w/Ice	10Z-Eicosenoic acid, 3E-Eicosenoic acid, 20:1(7Z), 20-Eicosanolide, cis-gondoic acid, trans-gondoic acid, 14Z-eicosenoic acid, 13-eicosenoic acid, Paullinic acid, 15-eicosenoic acid, 5E-eicosenoic acid, 5Z-eicosenoic acid, Prostanoic acid skeleton, 11Z-Octadecenyl acetate, 13Z-Octadecenyl acetate, 9-Octadecenyl acetate, Ethyl oleate, 2Z-Phytenoic Acid, 15Z-eicosenoic acid, 8Z-eicosenoic acid, Gad…	LMFA01031093, LMFA01031103, LMFA01030858, LMFA07040058, LMFA01030085, LMFA01030086, LMFA01030087, LMFA01030366, LMFA01030367, LMFA01030368, LMFA01030370, LMFA01030371, LMFA03010000, LMFA07010387, LMFA07010388, LMFA07010397, LMFA07010880, LMPR0104010005, LMFA01030369, LMFA01030372, LMFA01030700, LMFA01031098, LMFA01031118, LMFA07010382, LMFA07010383, LMFA07010389, LMFA07010609, LMFA01030082, LMFA0…	C20H38O2	0.364877	0.1	M+H	Std w/Ice, Std w/o Ice	Shared	10Z-Eicosenoic acid	10Z-Eicosenoic acid	-	-	-	-	-	-	-	-	-	-	-	-	-
311.295	Std w/o Ice	10Z-Eicosenoic acid, 3E-Eicosenoic acid, 20:1(7Z), 20-Eicosanolide, cis-gondoic acid, trans-gondoic acid, 14Z-eicosenoic acid, 13-eicosenoic acid, Paullinic acid, 15-eicosenoic acid, 5E-eicosenoic acid, 5Z-eicosenoic acid, Prostanoic acid skeleton, 11Z-Octadecenyl acetate, 13Z-Octadecenyl acetate, 9-Octadecenyl acetate, Ethyl oleate, 2Z-Phytenoic Acid, 15Z-eicosenoic acid, 8Z-eicosenoic acid, Gad…	LMFA01031093, LMFA01031103, LMFA01030858, LMFA07040058, LMFA01030085, LMFA01030086, LMFA01030087, LMFA01030366, LMFA01030367, LMFA01030368, LMFA01030370, LMFA01030371, LMFA03010000, LMFA07010387, LMFA07010388, LMFA07010397, LMFA07010880, LMPR0104010005, LMFA01030369, LMFA01030372, LMFA01030700, LMFA01031098, LMFA01031118, LMFA07010382, LMFA07010383, LMFA07010389, LMFA07010609, LMFA01030082, LMFA0…	C20H38O2	0.492883	0.05	M+H	Std w/Ice, Std w/o Ice	Shared	10Z-Eicosenoic acid	10Z-Eicosenoic acid	-	-	-	-	-	-	-	-	-	-	-	-	-
312.29	Std w/Ice	(4E,8E,9Me-d19:2)sphingosine	LMSP01080012	C19H37NO2	0.227836	0.1	M+H	Std w/Ice	Unique	(4E,8E,9Me-d19:2)sphingosine	(4E	8E	9Me-d19:2)sphingosine	-	-	-	-	-	-	-	-	-	-	-	-	-
312.363	Doped w/Ice	9Z-Heneicosene, 8E-Heneicosene, 1-Heneicosene, 7Z-Heneicosene, 9-Heneicosene, 10Z-Heneicosene	LMFA11000106, LMFA11000041, LMFA11000315, LMFA11000092, LMFA11000547, LMFA11000067	C21H42	0.337239	0.1	M+NH4	Doped w/Ice, Doped w/o Ice, Std w/o Ice	Shared	9Z-Heneicosene	9Z-Heneicosene	-	-	-	-	-	-	-	-	-	-	-	-	-
312.363	Doped w/o Ice	9Z-Heneicosene, 8E-Heneicosene, 1-Heneicosene, 7Z-Heneicosene, 9-Heneicosene, 10Z-Heneicosene	LMFA11000106, LMFA11000041, LMFA11000315, LMFA11000092, LMFA11000547, LMFA11000067	C21H42	0.399713	0.05	M+NH4	Doped w/Ice, Doped w/o Ice, Std w/o Ice	Shared	9Z-Heneicosene	9Z-Heneicosene	-	-	-	-	-	-	-	-	-	-	-	-	-
312.363	Std w/o Ice	9Z-Heneicosene, 8E-Heneicosene, 1-Heneicosene, 7Z-Heneicosene, 9-Heneicosene, 10Z-Heneicosene	LMFA11000106, LMFA11000041, LMFA11000315, LMFA11000092, LMFA11000547, LMFA11000067	C21H42	0.476722	0.1	M+NH4	Doped w/Ice, Doped w/o Ice, Std w/o Ice	Shared	9Z-Heneicosene	9Z-Heneicosene	-	-	-	-	-	-	-	-	-	-	-	-	-
313.143	Doped w/Ice	Desmosdumotin C	LMPK12120421	C19H20O4	0.750256	0.05	M+H	Doped w/Ice, Doped w/o Ice, Std w/Ice, Std w/o Ice	Shared	Desmosdumotin C	Desmosdumotin C	-	-	-	-	-	-	-	-	-	-	-	-	-
313.143	Doped w/o Ice	Desmosdumotin C	LMPK12120421	C19H20O4	0.87905	0.05	M+H	Doped w/Ice, Doped w/o Ice, Std w/Ice, Std w/o Ice	Shared	Desmosdumotin C	Desmosdumotin C	-	-	-	-	-	-	-	-	-	-	-	-	-
313.143	Std w/Ice	Desmosdumotin C	LMPK12120421	C19H20O4	0.692875	0.05	M+H	Doped w/Ice, Doped w/o Ice, Std w/Ice, Std w/o Ice	Shared	Desmosdumotin C	Desmosdumotin C	-	-	-	-	-	-	-	-	-	-	-	-	-
313.143	Std w/o Ice	Desmosdumotin C	LMPK12120421	C19H20O4	0.816746	0.05	M+H	Doped w/Ice, Doped w/o Ice, Std w/Ice, Std w/o Ice	Shared	Desmosdumotin C	Desmosdumotin C	-	-	-	-	-	-	-	-	-	-	-	-	-
313.274	Doped w/Ice	10-oxo-nonadecanoic acid, 2-oxo-nonadecanoic acid, 18-oxo-nonadecanoic acid, 3-oxo-nonadecanoic acid	LMFA01060128, LMFA01060130, LMFA01060129, LMFA01060131	C19H36O3	0.734439	0.05	M+H	Doped w/Ice, Doped w/o Ice, Std w/Ice, Std w/o Ice	Shared	10-oxo-nonadecanoic acid	10-oxo-nonadecanoic acid	-	-	-	-	-	-	-	-	-	-	-	-	-
313.274	Doped w/o Ice	10-oxo-nonadecanoic acid, 2-oxo-nonadecanoic acid, 18-oxo-nonadecanoic acid, 3-oxo-nonadecanoic acid	LMFA01060128, LMFA01060130, LMFA01060129, LMFA01060131	C19H36O3	0.683811	0.05	M+H	Doped w/Ice, Doped w/o Ice, Std w/Ice, Std w/o Ice	Shared	10-oxo-nonadecanoic acid	10-oxo-nonadecanoic acid	-	-	-	-	-	-	-	-	-	-	-	-	-
313.274	Std w/Ice	10-oxo-nonadecanoic acid, 2-oxo-nonadecanoic acid, 18-oxo-nonadecanoic acid, 3-oxo-nonadecanoic acid	LMFA01060128, LMFA01060130, LMFA01060129, LMFA01060131	C19H36O3	0.726568	0.05	M+H	Doped w/Ice, Doped w/o Ice, Std w/Ice, Std w/o Ice	Shared	10-oxo-nonadecanoic acid	10-oxo-nonadecanoic acid	-	-	-	-	-	-	-	-	-	-	-	-	-
313.274	Std w/o Ice	10-oxo-nonadecanoic acid, 2-oxo-nonadecanoic acid, 18-oxo-nonadecanoic acid, 3-oxo-nonadecanoic acid	LMFA01060128, LMFA01060130, LMFA01060129, LMFA01060131	C19H36O3	0.62184	0.05	M+H	Doped w/Ice, Doped w/o Ice, Std w/Ice, Std w/o Ice	Shared	10-oxo-nonadecanoic acid	10-oxo-nonadecanoic acid	-	-	-	-	-	-	-	-	-	-	-	-	-
315.076	Doped w/o Ice	(R)-lavandulyl diphosphate, Geranyl diphosphate, Neryl diphosphate, (R,R)-chrysanthemyl diphosphate, (+)-Bornyl-diphosphate, chrysanthemyl diphosphate	LMPR0102010017, LMPR0102010001, LMPR0102010002, LMPR0102060019, LMPR0102120009, LMPR0102060018	C10H20O7P2	0.275019	0.1	M+H	Doped w/o Ice	Unique	(R)-lavandulyl diphosphate	(R)-lavandulyl diphosphate	-	-	-	-	-	-	-	-	-	-	-	-	-
315.253	Doped w/Ice	(9Z)-(7S,8S)-Dihydroxyoctadecenoic acid, 10-Hydroxy-9-ketooctadecanoic acid, 3-Acetoxy-palmitic acid, Octadecanedioic acid, 9-Hydroxy-10-ketooctadecanoic acid, 18-hydroxy-9R,10S-epoxy-stearic acid, 6-HpOME(7E), 7S,10S-diHOME, 8R,11S-DiHOME, 11R-HpOME, 13R-HpOME(11E), 13S-HpOME(11E), 12R-HpOME(13E), 14R-HpOME(12E), 12S-HpOME(13Z), 10R-HpOME(11Z), 8-HpOME(6E), 9-HpOME(7E), 11-HpOME(9Z), 12-HpOME(10…	LMFA01050451, LMFA01050538, LMFA01050550, LMFA01170029, LMFA01060213, LMFA02000003, LMFA02000097, LMFA02000060, LMFA02000063, LMFA02000067, LMFA02000068, LMFA02000069, LMFA02000070, LMFA02000072, LMFA02000075, LMFA02000076, LMFA02000079, LMFA02000080, LMFA02000081, LMFA02000082, LMFA02000161, LMFA02000162, LMFA02000116, LMFA02000117, LMFA02000119, LMFA02000163, LMFA02000164, LMFA02000225, LMFA020…	C18H34O4	0.932326	0.05	M+H	Doped w/Ice, Doped w/o Ice, Std w/Ice, Std w/o Ice	Shared	(9Z)-(7S,8S)-Dihydroxyoctadecenoic acid	(9Z)-(7S	8S)-Dihydroxyoctadecenoic acid	(9Z)-(7S	8S)-Dihydroxyoctadecenoic acid	C18H34O4	314.246	Fatty Acyls	Fatty acids	Hydroxy FA	5281030	448	-	LMFA01050451	C07355	WBZXABQRBWTVNN-JINBKUQRSA-N	RM0139463
315.253	Doped w/o Ice	(9Z)-(7S,8S)-Dihydroxyoctadecenoic acid, 10-Hydroxy-9-ketooctadecanoic acid, 3-Acetoxy-palmitic acid, Octadecanedioic acid, 9-Hydroxy-10-ketooctadecanoic acid, 18-hydroxy-9R,10S-epoxy-stearic acid, 6-HpOME(7E), 7S,10S-diHOME, 8R,11S-DiHOME, 11R-HpOME, 13R-HpOME(11E), 13S-HpOME(11E), 12R-HpOME(13E), 14R-HpOME(12E), 12S-HpOME(13Z), 10R-HpOME(11Z), 8-HpOME(6E), 9-HpOME(7E), 11-HpOME(9Z), 12-HpOME(10…	LMFA01050451, LMFA01050538, LMFA01050550, LMFA01170029, LMFA01060213, LMFA02000003, LMFA02000097, LMFA02000060, LMFA02000063, LMFA02000067, LMFA02000068, LMFA02000069, LMFA02000070, LMFA02000072, LMFA02000075, LMFA02000076, LMFA02000079, LMFA02000080, LMFA02000081, LMFA02000082, LMFA02000161, LMFA02000162, LMFA02000116, LMFA02000117, LMFA02000119, LMFA02000163, LMFA02000164, LMFA02000225, LMFA020…	C18H34O4	0.928166	0.05	M+H	Doped w/Ice, Doped w/o Ice, Std w/Ice, Std w/o Ice	Shared	(9Z)-(7S,8S)-Dihydroxyoctadecenoic acid	(9Z)-(7S	8S)-Dihydroxyoctadecenoic acid	(9Z)-(7S	8S)-Dihydroxyoctadecenoic acid	C18H34O4	314.246	Fatty Acyls	Fatty acids	Hydroxy FA	5281030	448	-	LMFA01050451	C07355	WBZXABQRBWTVNN-JINBKUQRSA-N	RM0139463
315.253	Std w/Ice	(9Z)-(7S,8S)-Dihydroxyoctadecenoic acid, 10-Hydroxy-9-ketooctadecanoic acid, 3-Acetoxy-palmitic acid, Octadecanedioic acid, 9-Hydroxy-10-ketooctadecanoic acid, 18-hydroxy-9R,10S-epoxy-stearic acid, 6-HpOME(7E), 7S,10S-diHOME, 8R,11S-DiHOME, 11R-HpOME, 13R-HpOME(11E), 13S-HpOME(11E), 12R-HpOME(13E), 14R-HpOME(12E), 12S-HpOME(13Z), 10R-HpOME(11Z), 8-HpOME(6E), 9-HpOME(7E), 11-HpOME(9Z), 12-HpOME(10…	LMFA01050451, LMFA01050538, LMFA01050550, LMFA01170029, LMFA01060213, LMFA02000003, LMFA02000097, LMFA02000060, LMFA02000063, LMFA02000067, LMFA02000068, LMFA02000069, LMFA02000070, LMFA02000072, LMFA02000075, LMFA02000076, LMFA02000079, LMFA02000080, LMFA02000081, LMFA02000082, LMFA02000161, LMFA02000162, LMFA02000116, LMFA02000117, LMFA02000119, LMFA02000163, LMFA02000164, LMFA02000225, LMFA020…	C18H34O4	0.87082	0.05	M+H	Doped w/Ice, Doped w/o Ice, Std w/Ice, Std w/o Ice	Shared	(9Z)-(7S,8S)-Dihydroxyoctadecenoic acid	(9Z)-(7S	8S)-Dihydroxyoctadecenoic acid	(9Z)-(7S	8S)-Dihydroxyoctadecenoic acid	C18H34O4	314.246	Fatty Acyls	Fatty acids	Hydroxy FA	5281030	448	-	LMFA01050451	C07355	WBZXABQRBWTVNN-JINBKUQRSA-N	RM0139463
315.253	Std w/o Ice	(9Z)-(7S,8S)-Dihydroxyoctadecenoic acid, 10-Hydroxy-9-ketooctadecanoic acid, 3-Acetoxy-palmitic acid, Octadecanedioic acid, 9-Hydroxy-10-ketooctadecanoic acid, 18-hydroxy-9R,10S-epoxy-stearic acid, 6-HpOME(7E), 7S,10S-diHOME, 8R,11S-DiHOME, 11R-HpOME, 13R-HpOME(11E), 13S-HpOME(11E), 12R-HpOME(13E), 14R-HpOME(12E), 12S-HpOME(13Z), 10R-HpOME(11Z), 8-HpOME(6E), 9-HpOME(7E), 11-HpOME(9Z), 12-HpOME(10…	LMFA01050451, LMFA01050538, LMFA01050550, LMFA01170029, LMFA01060213, LMFA02000003, LMFA02000097, LMFA02000060, LMFA02000063, LMFA02000067, LMFA02000068, LMFA02000069, LMFA02000070, LMFA02000072, LMFA02000075, LMFA02000076, LMFA02000079, LMFA02000080, LMFA02000081, LMFA02000082, LMFA02000161, LMFA02000162, LMFA02000116, LMFA02000117, LMFA02000119, LMFA02000163, LMFA02000164, LMFA02000225, LMFA020…	C18H34O4	0.876864	0.05	M+H	Doped w/Ice, Doped w/o Ice, Std w/Ice, Std w/o Ice	Shared	(9Z)-(7S,8S)-Dihydroxyoctadecenoic acid	(9Z)-(7S	8S)-Dihydroxyoctadecenoic acid	(9Z)-(7S	8S)-Dihydroxyoctadecenoic acid	C18H34O4	314.246	Fatty Acyls	Fatty acids	Hydroxy FA	5281030	448	-	LMFA01050451	C07355	WBZXABQRBWTVNN-JINBKUQRSA-N	RM0139463
316.212	Doped w/o Ice	Tetranor-PGE1, Tetranor-PGD1	LMFA03010211, LMFA03010215	C16H26O5	0.213496	0.1	M+NH4	Doped w/o Ice, Std w/Ice, Std w/o Ice	Shared	Tetranor-PGE1	Tetranor-PGE1	Tetranor-PGE1	C16H26O5	298.178	Fatty Acyls	Eicosanoids	Prostaglandins	6449794	165344	-	LMFA03010211	-	FPTFFTMXBKQFKC-JZKKULJYSA-N	RM0150236
316.212	Std w/Ice	Tetranor-PGE1, Tetranor-PGD1	LMFA03010211, LMFA03010215	C16H26O5	0.279906	0.1	M+NH4	Doped w/o Ice, Std w/Ice, Std w/o Ice	Shared	Tetranor-PGE1	Tetranor-PGE1	Tetranor-PGE1	C16H26O5	298.178	Fatty Acyls	Eicosanoids	Prostaglandins	6449794	165344	-	LMFA03010211	-	FPTFFTMXBKQFKC-JZKKULJYSA-N	RM0150236
316.212	Std w/o Ice	Tetranor-PGE1, Tetranor-PGD1	LMFA03010211, LMFA03010215	C16H26O5	0.279747	0.1	M+NH4	Doped w/o Ice, Std w/Ice, Std w/o Ice	Shared	Tetranor-PGE1	Tetranor-PGE1	Tetranor-PGE1	C16H26O5	298.178	Fatty Acyls	Eicosanoids	Prostaglandins	6449794	165344	-	LMFA03010211	-	FPTFFTMXBKQFKC-JZKKULJYSA-N	RM0150236
316.285	Std w/o Ice	4-hydroxy-8cis-sphingenine, Dehydrophytosphingosine, 6-hydroxysphingosine; 8Z-decen-4,6-diynoic acid, 9S,10R-epoxy-stearic acid, 9-HOME(12), 17-HOME(9Z), 10R-HOME(11Z), 10S-HOME(11Z), 12R-HOME(13Z), 12S-HOME(13Z), 11R-HOME(12Z), 11S-HOME(12Z), 12R-HOME(10E), 12S-HOME(10E), 12S-HOME(13E), 13R-HOME(11E), 13S-HOME(11E), 11S-HOME(12E), 13-HpOME(14E), 2R-hydroxy-oleic acid, Isoricinoleic Acid, 12-HOME…	LMSP01080009, LMSP01030002, LMSP01080003; LMFA01050421, LMFA02000001, LMFA02000179, LMFA02000180, LMFA02000083, LMFA02000084, LMFA02000085, LMFA02000086, LMFA02000087, LMFA02000088, LMFA02000089, LMFA02000090, LMFA02000092, LMFA02000093, LMFA02000094, LMFA02000096, LMFA02000098, LMFA02000056, LMFA02000149, LMFA02000177, LMFA02000178, LMFA02000181, LMFA02000202, LMFA02000205, LMFA02000206, LMFA020…	C18H37NO3; C18H34O3	0.226727	0.1	M+H	Std w/o Ice	Unique	4-hydroxy-8cis-sphingenine	4-hydroxy-8cis-sphingenine	-	-	-	-	-	-	-	-	-	-	-	-	-
318.3	Doped w/Ice	Phytosphingosine; (S)-3-hydroxystearic acid, 9-methoxy-heptadecanoic acid, DL-2-hydroxy stearic acid, DL-3-hydroxy stearic acid, DL-4-hydroxy stearic acid, DL-7-hydroxy stearic acid, DL-8-hydroxy stearic acid, DL-11-hydroxy stearic acid, DL-12-hydroxy stearic acid, DL-13-hydroxy stearic acid, 17-hydroxy stearic acid, 18-hydroxy stearic acid, 3-hydroxy-16-methyl-heptadecanoic acid, 2R-hydroxy-stea…	LMSP01030001; LMFA01050434, LMFA01080014, LMFA02000120, LMFA02000121, LMFA02000122, LMFA02000125, LMFA02000126, LMFA02000129, LMFA02000130, LMFA02000131, LMFA02000135, LMFA02000136, LMFA02000185, LMFA02000195, LMFA02000196, LMFA02000197, LMFA02000198, LMFA01050485, LMFA02000123, LMFA02000124, LMFA02000127, LMFA02000128, LMFA02000132, LMFA02000133, LMFA02000134, LMFA02000232, LMFA02000233, LMFA020…	C18H39NO3; C18H36O3	0.813442	0.05	M+H	Doped w/Ice, Std w/Ice	Shared	Phytosphingosine	Phytosphingosine	Phytosphingosine	C18H39NO3	317.293	Sphingolipids	Sphingoid bases	Phytosphingosines	122121	46961	HMDB0004610	LMSP01030001	C12144	AERBNCYCJBRYDG-KSZLIROESA-N	RM0135447
318.3	Std w/Ice	Phytosphingosine; (S)-3-hydroxystearic acid, 9-methoxy-heptadecanoic acid, DL-2-hydroxy stearic acid, DL-3-hydroxy stearic acid, DL-4-hydroxy stearic acid, DL-7-hydroxy stearic acid, DL-8-hydroxy stearic acid, DL-11-hydroxy stearic acid, DL-12-hydroxy stearic acid, DL-13-hydroxy stearic acid, 17-hydroxy stearic acid, 18-hydroxy stearic acid, 3-hydroxy-16-methyl-heptadecanoic acid, 2R-hydroxy-stea…	LMSP01030001; LMFA01050434, LMFA01080014, LMFA02000120, LMFA02000121, LMFA02000122, LMFA02000125, LMFA02000126, LMFA02000129, LMFA02000130, LMFA02000131, LMFA02000135, LMFA02000136, LMFA02000185, LMFA02000195, LMFA02000196, LMFA02000197, LMFA02000198, LMFA01050485, LMFA02000123, LMFA02000124, LMFA02000127, LMFA02000128, LMFA02000132, LMFA02000133, LMFA02000134, LMFA02000232, LMFA02000233, LMFA020…	C18H39NO3; C18H36O3	0.475509	0.05	M+H	Doped w/Ice, Std w/Ice	Shared	Phytosphingosine	Phytosphingosine	Phytosphingosine	C18H39NO3	317.293	Sphingolipids	Sphingoid bases	Phytosphingosines	122121	46961	HMDB0004610	LMSP01030001	C12144	AERBNCYCJBRYDG-KSZLIROESA-N	RM0135447
320.295	Doped w/o Ice	pregnan-21-al	LMST02030162	C21H34O	0.226189	0.1	M+NH4	Doped w/o Ice, Std w/o Ice	Shared	pregnan-21-al	pregnan-21-al	Pregnan-21-al	C21H34O	302.261	Sterol Lipids	Steroids	C21 Steroids	5459943	17934	-	LMST02030162	C00891	UJWPMRYSXHLYMB-XFNFOBRPSA-N	RM0126045
320.295	Std w/o Ice	pregnan-21-al	LMST02030162	C21H34O	0.226982	0.1	M+NH4	Doped w/o Ice, Std w/o Ice	Shared	pregnan-21-al	pregnan-21-al	Pregnan-21-al	C21H34O	302.261	Sterol Lipids	Steroids	C21 Steroids	5459943	17934	-	LMST02030162	C00891	UJWPMRYSXHLYMB-XFNFOBRPSA-N	RM0126045
321.167	Doped w/Ice	Tetranor-PGE1, Tetranor-PGD1	LMFA03010211, LMFA03010215	C16H26O5	0.588589	0.1	M+Na	Doped w/Ice	Unique	Tetranor-PGE1	Tetranor-PGE1	Tetranor-PGE1	C16H26O5	298.178	Fatty Acyls	Eicosanoids	Prostaglandins	6449794	165344	-	LMFA03010211	-	FPTFFTMXBKQFKC-JZKKULJYSA-N	RM0150236
322.274	Doped w/Ice	Anandamide (18:3,n-6), Anandamide (18:3,n-3); (-)-Cladielline, (-)-Amijiol, (-)-Isoamijiol, Taxa-4(20),11(12)-dien-5alpha,13alpha-diol, Isotrinervidiol, Acutilol A, (-)-Reiswigin A, Methandriol, 18-methyl-5Z,8Z,11Z,14Z-nonadecatetraenoic acid, 5,11,14,17-Eicosatetraenoic acid, 4,7,10,13-Eicosatetraenoic acid, 4Z,7Z,10Z,13Z-eicosatetraenoic acid, 4Z,8Z,11Z,14Z-eicosatetraenoic acid, Juniperonic ac…	LMFA08040003, LMFA08040007; LMPR0104210003, LMPR0104250001, LMPR0104250002, LMPR0104390005, LMPR0104400003, LMPR0104470001, LMPR0104530002, LMST02020012, LMFA01020222, LMFA01030392, LMFA01030389, LMFA01030390, LMFA01030391, LMFA01030394, LMFA01030688, LMFA01030817, LMFA01030818, LMST02020027, LMST02020107, LMFA01030393, LMFA01030395, LMFA01030687, LMFA01030689, LMFA01030816, LMFA01030871, LMFA010…	C20H35NO2; C20H32O2	0.993292	0.05	M+H	Doped w/Ice, Doped w/o Ice, Std w/Ice, Std w/o Ice	Shared	Anandamide (18:3,n-6)	Anandamide (18:3	n-6)	gamma-Linolenoyl-EA	C20H35NO2	321.267	Fatty Acyls	Fatty amides	NAE	5283445	165585	-	LMFA08040003	-	KRDUNUMTOBLEPM-QNEBEIHSSA-N	RM0153078
322.274	Doped w/o Ice	Anandamide (18:3,n-6), Anandamide (18:3,n-3); (-)-Cladielline, (-)-Amijiol, (-)-Isoamijiol, Taxa-4(20),11(12)-dien-5alpha,13alpha-diol, Isotrinervidiol, Acutilol A, (-)-Reiswigin A, Methandriol, 18-methyl-5Z,8Z,11Z,14Z-nonadecatetraenoic acid, 5,11,14,17-Eicosatetraenoic acid, 4,7,10,13-Eicosatetraenoic acid, 4Z,7Z,10Z,13Z-eicosatetraenoic acid, 4Z,8Z,11Z,14Z-eicosatetraenoic acid, Juniperonic ac…	LMFA08040003, LMFA08040007; LMPR0104210003, LMPR0104250001, LMPR0104250002, LMPR0104390005, LMPR0104400003, LMPR0104470001, LMPR0104530002, LMST02020012, LMFA01020222, LMFA01030392, LMFA01030389, LMFA01030390, LMFA01030391, LMFA01030394, LMFA01030688, LMFA01030817, LMFA01030818, LMST02020027, LMST02020107, LMFA01030393, LMFA01030395, LMFA01030687, LMFA01030689, LMFA01030816, LMFA01030871, LMFA010…	C20H35NO2; C20H32O2	0.905694	0.05	M+H	Doped w/Ice, Doped w/o Ice, Std w/Ice, Std w/o Ice	Shared	Anandamide (18:3,n-6)	Anandamide (18:3	n-6)	gamma-Linolenoyl-EA	C20H35NO2	321.267	Fatty Acyls	Fatty amides	NAE	5283445	165585	-	LMFA08040003	-	KRDUNUMTOBLEPM-QNEBEIHSSA-N	RM0153078
322.274	Std w/Ice	Anandamide (18:3,n-6), Anandamide (18:3,n-3); (-)-Cladielline, (-)-Amijiol, (-)-Isoamijiol, Taxa-4(20),11(12)-dien-5alpha,13alpha-diol, Isotrinervidiol, Acutilol A, (-)-Reiswigin A, Methandriol, 18-methyl-5Z,8Z,11Z,14Z-nonadecatetraenoic acid, 5,11,14,17-Eicosatetraenoic acid, 4,7,10,13-Eicosatetraenoic acid, 4Z,7Z,10Z,13Z-eicosatetraenoic acid, 4Z,8Z,11Z,14Z-eicosatetraenoic acid, Juniperonic ac…	LMFA08040003, LMFA08040007; LMPR0104210003, LMPR0104250001, LMPR0104250002, LMPR0104390005, LMPR0104400003, LMPR0104470001, LMPR0104530002, LMST02020012, LMFA01020222, LMFA01030392, LMFA01030389, LMFA01030390, LMFA01030391, LMFA01030394, LMFA01030688, LMFA01030817, LMFA01030818, LMST02020027, LMST02020107, LMFA01030393, LMFA01030395, LMFA01030687, LMFA01030689, LMFA01030816, LMFA01030871, LMFA010…	C20H35NO2; C20H32O2	0.942064	0.05	M+H	Doped w/Ice, Doped w/o Ice, Std w/Ice, Std w/o Ice	Shared	Anandamide (18:3,n-6)	Anandamide (18:3	n-6)	gamma-Linolenoyl-EA	C20H35NO2	321.267	Fatty Acyls	Fatty amides	NAE	5283445	165585	-	LMFA08040003	-	KRDUNUMTOBLEPM-QNEBEIHSSA-N	RM0153078
322.274	Std w/o Ice	Anandamide (18:3,n-6), Anandamide (18:3,n-3); (-)-Cladielline, (-)-Amijiol, (-)-Isoamijiol, Taxa-4(20),11(12)-dien-5alpha,13alpha-diol, Isotrinervidiol, Acutilol A, (-)-Reiswigin A, Methandriol, 18-methyl-5Z,8Z,11Z,14Z-nonadecatetraenoic acid, 5,11,14,17-Eicosatetraenoic acid, 4,7,10,13-Eicosatetraenoic acid, 4Z,7Z,10Z,13Z-eicosatetraenoic acid, 4Z,8Z,11Z,14Z-eicosatetraenoic acid, Juniperonic ac…	LMFA08040003, LMFA08040007; LMPR0104210003, LMPR0104250001, LMPR0104250002, LMPR0104390005, LMPR0104400003, LMPR0104470001, LMPR0104530002, LMST02020012, LMFA01020222, LMFA01030392, LMFA01030389, LMFA01030390, LMFA01030391, LMFA01030394, LMFA01030688, LMFA01030817, LMFA01030818, LMST02020027, LMST02020107, LMFA01030393, LMFA01030395, LMFA01030687, LMFA01030689, LMFA01030816, LMFA01030871, LMFA010…	C20H35NO2; C20H32O2	0.848581	0.05	M+H	Doped w/Ice, Doped w/o Ice, Std w/Ice, Std w/o Ice	Shared	Anandamide (18:3,n-6)	Anandamide (18:3	n-6)	gamma-Linolenoyl-EA	C20H35NO2	321.267	Fatty Acyls	Fatty amides	NAE	5283445	165585	-	LMFA08040003	-	KRDUNUMTOBLEPM-QNEBEIHSSA-N	RM0153078
322.31	Doped w/Ice	pregnan-21-ol, 3-pentadecylphenol, 9S,10R-Epoxy-1,3Z,6Z-heneicosatriene	LMST02030174, LMPK15010004, LMFA12000319	C21H36O	0.742287	0.05	M+NH4	Doped w/Ice, Doped w/o Ice, Std w/Ice, Std w/o Ice	Shared	pregnan-21-ol	pregnan-21-ol	Pregnan-21-ol	C21H36O	304.277	Sterol Lipids	Steroids	C21 Steroids	5460188	15938	-	LMST02030174	C00892	DBMUNIJZUYVPCQ-XFNFOBRPSA-N	RM0000537
322.31	Doped w/o Ice	pregnan-21-ol, 3-pentadecylphenol, 9S,10R-Epoxy-1,3Z,6Z-heneicosatriene	LMST02030174, LMPK15010004, LMFA12000319	C21H36O	0.854963	0.05	M+NH4	Doped w/Ice, Doped w/o Ice, Std w/Ice, Std w/o Ice	Shared	pregnan-21-ol	pregnan-21-ol	Pregnan-21-ol	C21H36O	304.277	Sterol Lipids	Steroids	C21 Steroids	5460188	15938	-	LMST02030174	C00892	DBMUNIJZUYVPCQ-XFNFOBRPSA-N	RM0000537
322.31	Std w/Ice	pregnan-21-ol, 3-pentadecylphenol, 9S,10R-Epoxy-1,3Z,6Z-heneicosatriene	LMST02030174, LMPK15010004, LMFA12000319	C21H36O	0.765869	0.05	M+NH4	Doped w/Ice, Doped w/o Ice, Std w/Ice, Std w/o Ice	Shared	pregnan-21-ol	pregnan-21-ol	Pregnan-21-ol	C21H36O	304.277	Sterol Lipids	Steroids	C21 Steroids	5460188	15938	-	LMST02030174	C00892	DBMUNIJZUYVPCQ-XFNFOBRPSA-N	RM0000537
322.31	Std w/o Ice	pregnan-21-ol, 3-pentadecylphenol, 9S,10R-Epoxy-1,3Z,6Z-heneicosatriene	LMST02030174, LMPK15010004, LMFA12000319	C21H36O	0.856182	0.05	M+NH4	Doped w/Ice, Doped w/o Ice, Std w/Ice, Std w/o Ice	Shared	pregnan-21-ol	pregnan-21-ol	Pregnan-21-ol	C21H36O	304.277	Sterol Lipids	Steroids	C21 Steroids	5460188	15938	-	LMST02030174	C00892	DBMUNIJZUYVPCQ-XFNFOBRPSA-N	RM0000537
323.183	Doped w/Ice	Tetranor-PGF1alpha	LMFA03010213	C16H28O5	0.426458	0.1	M+Na	Doped w/Ice	Unique	Tetranor-PGF1alpha	Tetranor-PGF1alpha	Tetranor-PGF1alpha	C16H28O5	300.194	Fatty Acyls	Eicosanoids	Prostaglandins	52921878	165345	-	LMFA03010213	-	NPXVWXIFJJRRLX-BFBQWKKPSA-N	RM0160352
324.29	Doped w/Ice	Anandamide (18:2,n-6); 2-Cyclopentene-1-pentadecenoic acid, 5Z,9Z,12Z-Eicosatrienoic acid, Oncobic acid, 20:3(5Z,13Z,16Z), 18-methyl-8Z,11Z,14Z-nonadecatrienoic acid, 5,8,11-eicosatrienoic acid, 2E,4E,8Z-eicosatrienoic acid, ETrE(5Z,8Z,11Z), 7,10,13-Eicosatrienoic acid, 7Z,10Z,13Z-eicosatrienoic acid, Bishomocolumbinic acid, Bishomopinolenic acid, (5Z,9E,14Z)-icosa-5,9,14-trienoic acid, 3Z,6Z,9Z-…	LMFA08040004; LMFA01140040, LMFA01031078, LMFA01140045, LMFA01030863, LMFA01020221, LMFA01030157, LMFA01030379, LMFA01030381, LMFA01030382, LMFA01030384, LMFA01030385, LMFA01030386, LMFA01030765, LMFA07010395, LMPR0104010010, LMFA01030378, LMFA01030380, LMFA01030383, LMFA01030388, LMFA01030767, LMFA01031060, LMFA01031070, LMFA01031085, LMFA01140039, LMFA07010396, LMFA07010542, LMFA07010544, LMFA0…	C20H37NO2; C20H34O2	0.381209	0.1	M+H	Doped w/Ice, Std w/Ice	Shared	Anandamide (18:2,n-6)	Anandamide (18:2	n-6)	Arachidonoyl-EA	C22H37NO2	347.282	Fatty Acyls	Fatty amides	NAE	5281969	2700	HMDB0004080	LMFA08040001	C11695	LGEQQWMQCRIYKG-DOFZRALJSA-N	RM0153077
324.29	Std w/Ice	Anandamide (18:2,n-6)	LMFA08040004	C20H37NO2	0.227959	0.1	M+H	Doped w/Ice, Std w/Ice	Shared	Anandamide (18:2,n-6)	Anandamide (18:2	n-6)	Arachidonoyl-EA	C22H37NO2	347.282	Fatty Acyls	Fatty amides	NAE	5281969	2700	HMDB0004080	LMFA08040001	C11695	LGEQQWMQCRIYKG-DOFZRALJSA-N	RM0153077
324.326	Doped w/Ice	6R,7S-Epoxy-3Z,9Z-heneicosadiene, 6S,7R-Epoxy-3Z,9Z-heneicosadiene, cis-3,4-Epoxy-6Z,9Z-heneicosadiene, 6Z,8E-Heneicosadien-11-one, 6Z,9Z-Heneicosadien-11-one, 3E,6Z-Heneicosadien-11-one, 6Z,9E-Heneicosadien-11-one, 9R,10S-Epoxy-3Z,6Z-heneicosadiene, 9S,10R-Epoxy-3Z,6Z-heneicosadiene, trans-11S,12S-Epoxy-6Z,9Z-heneicosadiene	LMFA12000322, LMFA12000323, LMFA12000324, LMFA12000216, LMFA12000218, LMFA12000213, LMFA12000217, LMFA12000320, LMFA12000321, LMFA12000325	C21H38O	0.824048	0.05	M+NH4	Doped w/Ice, Doped w/o Ice, Std w/Ice, Std w/o Ice	Shared	6R,7S-Epoxy-3Z,9Z-heneicosadiene	6R	7S-Epoxy-3Z	9Z-heneicosadiene	-	-	-	-	-	-	-	-	-	-	-	-	-
324.326	Doped w/o Ice	6R,7S-Epoxy-3Z,9Z-heneicosadiene, 6S,7R-Epoxy-3Z,9Z-heneicosadiene, cis-3,4-Epoxy-6Z,9Z-heneicosadiene, 6Z,8E-Heneicosadien-11-one, 6Z,9Z-Heneicosadien-11-one, 3E,6Z-Heneicosadien-11-one, 6Z,9E-Heneicosadien-11-one, 9R,10S-Epoxy-3Z,6Z-heneicosadiene, 9S,10R-Epoxy-3Z,6Z-heneicosadiene, trans-11S,12S-Epoxy-6Z,9Z-heneicosadiene	LMFA12000322, LMFA12000323, LMFA12000324, LMFA12000216, LMFA12000218, LMFA12000213, LMFA12000217, LMFA12000320, LMFA12000321, LMFA12000325	C21H38O	0.882951	0.05	M+NH4	Doped w/Ice, Doped w/o Ice, Std w/Ice, Std w/o Ice	Shared	6R,7S-Epoxy-3Z,9Z-heneicosadiene	6R	7S-Epoxy-3Z	9Z-heneicosadiene	-	-	-	-	-	-	-	-	-	-	-	-	-
324.326	Std w/Ice	6R,7S-Epoxy-3Z,9Z-heneicosadiene, 6S,7R-Epoxy-3Z,9Z-heneicosadiene, cis-3,4-Epoxy-6Z,9Z-heneicosadiene, 6Z,8E-Heneicosadien-11-one, 6Z,9Z-Heneicosadien-11-one, 3E,6Z-Heneicosadien-11-one, 6Z,9E-Heneicosadien-11-one, 9R,10S-Epoxy-3Z,6Z-heneicosadiene, 9S,10R-Epoxy-3Z,6Z-heneicosadiene, trans-11S,12S-Epoxy-6Z,9Z-heneicosadiene	LMFA12000322, LMFA12000323, LMFA12000324, LMFA12000216, LMFA12000218, LMFA12000213, LMFA12000217, LMFA12000320, LMFA12000321, LMFA12000325	C21H38O	0.854969	0.05	M+NH4	Doped w/Ice, Doped w/o Ice, Std w/Ice, Std w/o Ice	Shared	6R,7S-Epoxy-3Z,9Z-heneicosadiene	6R	7S-Epoxy-3Z	9Z-heneicosadiene	-	-	-	-	-	-	-	-	-	-	-	-	-
324.326	Std w/o Ice	6R,7S-Epoxy-3Z,9Z-heneicosadiene, 6S,7R-Epoxy-3Z,9Z-heneicosadiene, cis-3,4-Epoxy-6Z,9Z-heneicosadiene, 6Z,8E-Heneicosadien-11-one, 6Z,9Z-Heneicosadien-11-one, 3E,6Z-Heneicosadien-11-one, 6Z,9E-Heneicosadien-11-one, 9R,10S-Epoxy-3Z,6Z-heneicosadiene, 9S,10R-Epoxy-3Z,6Z-heneicosadiene, trans-11S,12S-Epoxy-6Z,9Z-heneicosadiene	LMFA12000322, LMFA12000323, LMFA12000324, LMFA12000216, LMFA12000218, LMFA12000213, LMFA12000217, LMFA12000320, LMFA12000321, LMFA12000325	C21H38O	0.882904	0.05	M+NH4	Doped w/Ice, Doped w/o Ice, Std w/Ice, Std w/o Ice	Shared	6R,7S-Epoxy-3Z,9Z-heneicosadiene	6R	7S-Epoxy-3Z	9Z-heneicosadiene	-	-	-	-	-	-	-	-	-	-	-	-	-
325.107	Std w/Ice	Ambonane, 5,6-Dimethoxy-[2'',3'':7,8]furanoflavanone, Neoraunone	LMPK12070038, LMPK12140608, LMPK12050453	C19H16O5	0.222273	0.1	M+H	Std w/Ice	Unique	Ambonane	Ambonane	-	-	-	-	-	-	-	-	-	-	-	-	-
325.199	Doped w/Ice	9-hydroxy-hexadecan-1,16-dioic acid, 10-hydroxy-hexadecan-1,16-dioic acid	LMFA01170057, LMFA01170058	C16H30O5	0.769348	0.1	M+Na	Doped w/Ice	Unique	9-hydroxy-hexadecan-1,16-dioic acid	9-hydroxy-hexadecan-1	16-dioic acid	xi-8-Hydroxyhexadecanedioic acid	C16H30O5	302.209	Fatty Acyls	Fatty acids	Dicarboxylic acids	16061042	165390	HMDB0037831	LMFA01170057	-	GZQVGXLMHGPBET-UHFFFAOYSA-N	RM0153704
325.235	Doped w/Ice	3,4-dihydroxy-4-methylhexadecanoic acid	LMFA01050488	C17H34O4	0.763675	0.1	M+Na	Doped w/Ice	Unique	3,4-dihydroxy-4-methylhexadecanoic acid	3	4-dihydroxy-4-methylhexadecanoic acid	-	-	-	-	-	-	-	-	-	-	-	-	-
325.31	Std w/Ice	2-methyl-2-eicosenoic acid, 21:1(7Z), 12Z-heneicosenoic acid, Isopropyl 9Z-octadecenoate, 18:1(5Z)(9Me,13Me,17Me), 3-Methyl-3-butenyl hexadecanoate, 2-propyl-9Z-octadecenoic Acid	LMFA01020136, LMFA01030909, LMFA01030398, LMFA07010671, LMPR0103010015, LMFA07010635, LMFA01020135	C21H40O2	0.580938	0.05	M+H	Std w/Ice, Std w/o Ice	Shared	2-methyl-2-eicosenoic acid	2-methyl-2-eicosenoic acid	-	-	-	-	-	-	-	-	-	-	-	-	-
325.31	Std w/o Ice	2-methyl-2-eicosenoic acid, 21:1(7Z), 12Z-heneicosenoic acid, Isopropyl 9Z-octadecenoate, 18:1(5Z)(9Me,13Me,17Me), 3-Methyl-3-butenyl hexadecanoate, 2-propyl-9Z-octadecenoic Acid	LMFA01020136, LMFA01030909, LMFA01030398, LMFA07010671, LMPR0103010015, LMFA07010635, LMFA01020135	C21H40O2	0.72984	0.05	M+H	Std w/Ice, Std w/o Ice	Shared	2-methyl-2-eicosenoic acid	2-methyl-2-eicosenoic acid	-	-	-	-	-	-	-	-	-	-	-	-	-
326.305	Doped w/Ice	20:2(6,11), 20:2(7Z,14Z), Keteleeronic acid, 20:2(5Z,15Z), Phlomic acid, Dihomolinoleic acid, 11,14-eicosadienoic acid, 5,11-Eicosadienoic acid, 8Z,11Z-eicosadienoic acid, 3E,13E-Octadecadienyl acetate, 3E,13Z-Octadecadienyl acetate, 3Z,13E-Octadecadienyl acetate, 3Z,13Z-Octadecadienyl acetate, 9Z,12Z-Octadecadienyl acetate, (E)-3,7-Dimethyl-2,6-octadienyl decanoate, (Z)-3,7-Dimethyl-2,6-octadien…	LMFA01030898, LMFA01030859, LMFA01030865, LMFA01030867, LMFA01031038, LMFA01031043, LMFA01030130, LMFA01030374, LMFA01030377, LMFA07010384, LMFA07010386, LMFA07010391, LMFA07010393, LMFA07010394, LMFA07010612, LMFA07010624, LMPR0104030010, LMFA01030373, LMFA01030375, LMFA01030376, LMFA01030860, LMFA01030900, LMFA01031035, LMFA01031063, LMFA01031089, LMFA01031091, LMFA01031095, LMFA01140034, LMFA0…	C20H36O2; C20H39NO2	0.325992	0.1	M+NH4	Doped w/Ice, Std w/Ice, Std w/o Ice	Shared	20:2(6,11)	20:2(6	11)	-	-	-	-	-	-	-	-	-	-	-	-	-
326.305	Std w/Ice	20:2(6,11), 20:2(7Z,14Z), Keteleeronic acid, 20:2(5Z,15Z), Phlomic acid, Dihomolinoleic acid, 11,14-eicosadienoic acid, 5,11-Eicosadienoic acid, 8Z,11Z-eicosadienoic acid, 3E,13E-Octadecadienyl acetate, 3E,13Z-Octadecadienyl acetate, 3Z,13E-Octadecadienyl acetate, 3Z,13Z-Octadecadienyl acetate, 9Z,12Z-Octadecadienyl acetate, (E)-3,7-Dimethyl-2,6-octadienyl decanoate, (Z)-3,7-Dimethyl-2,6-octadien…	LMFA01030898, LMFA01030859, LMFA01030865, LMFA01030867, LMFA01031038, LMFA01031043, LMFA01030130, LMFA01030374, LMFA01030377, LMFA07010384, LMFA07010386, LMFA07010391, LMFA07010393, LMFA07010394, LMFA07010612, LMFA07010624, LMPR0104030010, LMFA01030373, LMFA01030375, LMFA01030376, LMFA01030860, LMFA01030900, LMFA01031035, LMFA01031063, LMFA01031089, LMFA01031091, LMFA01031095, LMFA01140034, LMFA0…	C20H36O2; C20H39NO2	0.314167	0.1	M+NH4	Doped w/Ice, Std w/Ice, Std w/o Ice	Shared	20:2(6,11)	20:2(6	11)	-	-	-	-	-	-	-	-	-	-	-	-	-
326.305	Std w/o Ice	20:2(6,11), 20:2(7Z,14Z), Keteleeronic acid, 20:2(5Z,15Z), Phlomic acid, Dihomolinoleic acid, 11,14-eicosadienoic acid, 5,11-Eicosadienoic acid, 8Z,11Z-eicosadienoic acid, 3E,13E-Octadecadienyl acetate, 3E,13Z-Octadecadienyl acetate, 3Z,13E-Octadecadienyl acetate, 3Z,13Z-Octadecadienyl acetate, 9Z,12Z-Octadecadienyl acetate, (E)-3,7-Dimethyl-2,6-octadienyl decanoate, (Z)-3,7-Dimethyl-2,6-octadien…	LMFA01030898, LMFA01030859, LMFA01030865, LMFA01030867, LMFA01031038, LMFA01031043, LMFA01030130, LMFA01030374, LMFA01030377, LMFA07010384, LMFA07010386, LMFA07010391, LMFA07010393, LMFA07010394, LMFA07010612, LMFA07010624, LMPR0104030010, LMFA01030373, LMFA01030375, LMFA01030376, LMFA01030860, LMFA01030900, LMFA01031035, LMFA01031063, LMFA01031089, LMFA01031091, LMFA01031095, LMFA01140034, LMFA0…	C20H36O2; C20H39NO2	0.207017	0.1	M+NH4	Doped w/Ice, Std w/Ice, Std w/o Ice	Shared	20:2(6,11)	20:2(6	11)	-	-	-	-	-	-	-	-	-	-	-	-	-
326.378	Doped w/Ice	9Z-Docosene, 13R-Methyl-6E-heneicosene, 13S-Methyl-6E-heneicosene, 13R-Methyl-6Z-heneicosene, 13S-Methyl-6Z-heneicosene, 1-Docosene, 9-Docosene, 7Z-Docosene	LMFA11000104, LMFA11000038, LMFA11000039, LMFA11000085, LMFA11000086, LMFA11000312, LMFA11000546, LMFA11000091	C22H44	0.967322	0.05	M+NH4	Doped w/Ice, Std w/Ice	Shared	9Z-Docosene	9Z-Docosene	-	-	-	-	-	-	-	-	-	-	-	-	-
326.378	Std w/Ice	9Z-Docosene, 13R-Methyl-6E-heneicosene, 13S-Methyl-6E-heneicosene, 13R-Methyl-6Z-heneicosene, 13S-Methyl-6Z-heneicosene, 1-Docosene, 9-Docosene, 7Z-Docosene	LMFA11000104, LMFA11000038, LMFA11000039, LMFA11000085, LMFA11000086, LMFA11000312, LMFA11000546, LMFA11000091	C22H44	0.793262	0.05	M+NH4	Doped w/Ice, Std w/Ice	Shared	9Z-Docosene	9Z-Docosene	-	-	-	-	-	-	-	-	-	-	-	-	-
327.214	Doped w/Ice	2,15,16-trihydroxy palmitic acid, Aleuritic acid, 11,12,15-trihydroxy palmitic acid, 8,9,16-trihydroxy palmitic acid, Ustilic acid B	LMFA01050099, LMFA01050101, LMFA01050102, LMFA01050100, LMFA01050539	C16H32O5	0.723474	0.1	M+Na	Doped w/Ice	Unique	2,15,16-trihydroxy palmitic acid	2	15	16-trihydroxy palmitic acid	-	-	-	-	-	-	-	-	-	-	-	-	-
327.229	Doped w/Ice	(-)-Cladielline, (-)-Amijiol, (-)-Isoamijiol, Taxa-4(20),11(12)-dien-5alpha,13alpha-diol, Isotrinervidiol, Acutilol A, (-)-Reiswigin A, Methandriol, 18-methyl-5Z,8Z,11Z,14Z-nonadecatetraenoic acid, 5,11,14,17-Eicosatetraenoic acid, 4,7,10,13-Eicosatetraenoic acid, 4Z,7Z,10Z,13Z-eicosatetraenoic acid, 4Z,8Z,11Z,14Z-eicosatetraenoic acid, Juniperonic acid, 8,11-Eicosadiynoic acid, 5(E)-Arachidonic …	LMPR0104210003, LMPR0104250001, LMPR0104250002, LMPR0104390005, LMPR0104400003, LMPR0104470001, LMPR0104530002, LMST02020012, LMFA01020222, LMFA01030392, LMFA01030389, LMFA01030390, LMFA01030391, LMFA01030394, LMFA01030688, LMFA01030817, LMFA01030818, LMST02020027, LMST02020107, LMFA01030393, LMFA01030395, LMFA01030687, LMFA01030689, LMFA01030816, LMFA01030871, LMFA01030905, LMFA01030906, LMFA010…	C20H32O2	0.61579	0.1	M+Na	Doped w/Ice	Unique	(-)-Cladielline	(-)-Cladielline	-	-	-	-	-	-	-	-	-	-	-	-	-
329.159	Doped w/o Ice	Tetranor-PGEM, tetranor-PGDM, Prostaglandin M	LMFA03010032, LMFA03010221, LMFA03010194	C16H24O7	0.364588	0.05	M+H	Doped w/o Ice, Std w/o Ice	Shared	Tetranor-PGEM	Tetranor-PGEM	Tetranor-PGEM	C16H24O7	328.152	Fatty Acyls	Eicosanoids	Prostaglandins	161468	73965	HMDB0253059	LMFA03010032	-	ZJAZCYLYLVCSNH-JHJVBQTASA-N	RM0155782
329.159	Std w/o Ice	Tetranor-PGEM, tetranor-PGDM, Prostaglandin M	LMFA03010032, LMFA03010221, LMFA03010194	C16H24O7	0.349941	0.1	M+H	Doped w/o Ice, Std w/o Ice	Shared	Tetranor-PGEM	Tetranor-PGEM	Tetranor-PGEM	C16H24O7	328.152	Fatty Acyls	Eicosanoids	Prostaglandins	161468	73965	HMDB0253059	LMFA03010032	-	ZJAZCYLYLVCSNH-JHJVBQTASA-N	RM0155782
329.243	Std w/Ice	(2E,4Z)-decadienoylcarnitine	LMFA07070015	C17H29NO4	0.669173	0.05	M+NH4	Std w/Ice	Unique	(2E,4Z)-decadienoylcarnitine	(2E	4Z)-decadienoylcarnitine	-	-	-	-	-	-	-	-	-	-	-	-	-
329.248	Doped w/Ice	Retinol Acetate/All-trans-retinyl Acetate, DHA, 8,11,14-Docosatriynoic acid, 10,13,16-Docosatriynoic acid, 3,9,15-Docosatriynoic acid, DHA (d5)	LMPR01090012, LMFA01030185, LMFA01030684, LMFA01030685, LMFA01030683, LMFA01030762	C22H32O2	0.947005	0.05	M+H	Doped w/Ice, Doped w/o Ice, Std w/Ice, Std w/o Ice	Shared	Retinol Acetate/All-trans-retinyl Acetate	Retinol Acetate/All-trans-retinyl Acetate	-	-	-	-	-	-	-	-	-	-	-	-	-
329.248	Doped w/o Ice	Retinol Acetate/All-trans-retinyl Acetate, DHA, 8,11,14-Docosatriynoic acid, 10,13,16-Docosatriynoic acid, 3,9,15-Docosatriynoic acid, DHA (d5)	LMPR01090012, LMFA01030185, LMFA01030684, LMFA01030685, LMFA01030683, LMFA01030762	C22H32O2	0.924265	0.05	M+H	Doped w/Ice, Doped w/o Ice, Std w/Ice, Std w/o Ice	Shared	Retinol Acetate/All-trans-retinyl Acetate	Retinol Acetate/All-trans-retinyl Acetate	-	-	-	-	-	-	-	-	-	-	-	-	-
329.248	Std w/Ice	Retinol Acetate/All-trans-retinyl Acetate, DHA, 8,11,14-Docosatriynoic acid, 10,13,16-Docosatriynoic acid, 3,9,15-Docosatriynoic acid, DHA (d5)	LMPR01090012, LMFA01030185, LMFA01030684, LMFA01030685, LMFA01030683, LMFA01030762	C22H32O2	0.961164	0.05	M+H	Doped w/Ice, Doped w/o Ice, Std w/Ice, Std w/o Ice	Shared	Retinol Acetate/All-trans-retinyl Acetate	Retinol Acetate/All-trans-retinyl Acetate	-	-	-	-	-	-	-	-	-	-	-	-	-
329.248	Std w/o Ice	Retinol Acetate/All-trans-retinyl Acetate, DHA, 8,11,14-Docosatriynoic acid, 10,13,16-Docosatriynoic acid, 3,9,15-Docosatriynoic acid, DHA (d5)	LMPR01090012, LMFA01030185, LMFA01030684, LMFA01030685, LMFA01030683, LMFA01030762	C22H32O2	0.925319	0.05	M+H	Doped w/Ice, Doped w/o Ice, Std w/Ice, Std w/o Ice	Shared	Retinol Acetate/All-trans-retinyl Acetate	Retinol Acetate/All-trans-retinyl Acetate	-	-	-	-	-	-	-	-	-	-	-	-	-
330.337	Doped w/Ice	decyl decanoate, 19:0(11Me), tetradecyl hexanoate, dodecyl octanoate, 4,14-dimethyl-octadecanoic acid, 6,14-dimethyl-octadecanoic acid, 4,16-dimethyl-octadecanoic acid, 6,16-dimethyl-octadecanoic acid, Arachidic acid, Arachidic acid(d3), Isoarachidic acid, hexyl tetradecanoate, 3,7-Dimethyl-6-octenyl decanoate, 3,7-Dimethyl-6-octenyl 3,7-dimethyl-6-octenoate, 14-Methylpentadecyl isobutyrate, 3-Me…	LMFA07010458, LMFA01020342, LMFA07010442, LMFA07010451, LMFA01020049, LMFA01020050, LMFA01020051, LMFA01020052, LMFA01010020, LMFA01010049, LMFA01020017, LMFA07010469, LMFA07010607, LMFA07010608, LMFA07010650, LMFA07010683, LMFA07010883, LMFA07010428, LMPR0104010004, LMFA07010398, LMFA07010598, LMFA01020220, LMFA01020048, LMFA01020415, LMPR0104010036; LMSP01080056	C20H40O2; C20H43NO2	0.449314	0.1	M+NH4	Doped w/Ice	Unique	decyl decanoate	decyl decanoate	-	-	-	-	-	-	-	-	-	-	-	-	-
331.263	Doped w/Ice	10-[5]-ladderane-decanoic acid, 1alpha-hydroxy-23,24,25,26,27-pentanorvitamin D3 / 1alpha-hydroxy-23,24,25,26,27-pentanorcholecalciferol, 22-hydroxy-23,24,25,26,27-pentanorvitamin D3 / 22-hydroxy-23,24,25,26,27-pentanorcholecalciferol, DPA, 22:5(4Z,7Z,10Z,13Z,16Z), Ethyl icosapentate, Taxa-4(20),11(12)-dien-5alpha-yl acetate, 4,7,10,13,16-docosapentaenoic acid, 4,8,12,15,19-docosapentaenoic acid,…	LMFA01140013, LMST03020009, LMST03020010, LMFA04000044, LMFA04000064, LMFA07010877, LMPR0104390004, LMFA01030182, LMFA01030183, LMFA01030184, LMFA04000049, LMFA04000082	C22H34O2	0.45305	0.1	M+H	Doped w/Ice, Doped w/o Ice, Std w/Ice, Std w/o Ice	Shared	10-[5]-ladderane-decanoic acid	10-[5]-ladderane-decanoic acid	-	-	-	-	-	-	-	-	-	-	-	-	-
331.263	Doped w/o Ice	10-[5]-ladderane-decanoic acid, 1alpha-hydroxy-23,24,25,26,27-pentanorvitamin D3 / 1alpha-hydroxy-23,24,25,26,27-pentanorcholecalciferol, 22-hydroxy-23,24,25,26,27-pentanorvitamin D3 / 22-hydroxy-23,24,25,26,27-pentanorcholecalciferol, DPA, 22:5(4Z,7Z,10Z,13Z,16Z), Ethyl icosapentate, Taxa-4(20),11(12)-dien-5alpha-yl acetate, 4,7,10,13,16-docosapentaenoic acid, 4,8,12,15,19-docosapentaenoic acid,…	LMFA01140013, LMST03020009, LMST03020010, LMFA04000044, LMFA04000064, LMFA07010877, LMPR0104390004, LMFA01030182, LMFA01030183, LMFA01030184, LMFA04000049, LMFA04000082	C22H34O2	0.437643	0.05	M+H	Doped w/Ice, Doped w/o Ice, Std w/Ice, Std w/o Ice	Shared	10-[5]-ladderane-decanoic acid	10-[5]-ladderane-decanoic acid	-	-	-	-	-	-	-	-	-	-	-	-	-
331.263	Std w/Ice	10-[5]-ladderane-decanoic acid, 1alpha-hydroxy-23,24,25,26,27-pentanorvitamin D3 / 1alpha-hydroxy-23,24,25,26,27-pentanorcholecalciferol, 22-hydroxy-23,24,25,26,27-pentanorvitamin D3 / 22-hydroxy-23,24,25,26,27-pentanorcholecalciferol, DPA, 22:5(4Z,7Z,10Z,13Z,16Z), Ethyl icosapentate, Taxa-4(20),11(12)-dien-5alpha-yl acetate, 4,7,10,13,16-docosapentaenoic acid, 4,8,12,15,19-docosapentaenoic acid,…	LMFA01140013, LMST03020009, LMST03020010, LMFA04000044, LMFA04000064, LMFA07010877, LMPR0104390004, LMFA01030182, LMFA01030183, LMFA01030184, LMFA04000049, LMFA04000082	C22H34O2	0.625046	0.05	M+H	Doped w/Ice, Doped w/o Ice, Std w/Ice, Std w/o Ice	Shared	10-[5]-ladderane-decanoic acid	10-[5]-ladderane-decanoic acid	-	-	-	-	-	-	-	-	-	-	-	-	-
331.263	Std w/o Ice	10-[5]-ladderane-decanoic acid, 1alpha-hydroxy-23,24,25,26,27-pentanorvitamin D3 / 1alpha-hydroxy-23,24,25,26,27-pentanorcholecalciferol, 22-hydroxy-23,24,25,26,27-pentanorvitamin D3 / 22-hydroxy-23,24,25,26,27-pentanorcholecalciferol, DPA, 22:5(4Z,7Z,10Z,13Z,16Z), Ethyl icosapentate, Taxa-4(20),11(12)-dien-5alpha-yl acetate, 4,7,10,13,16-docosapentaenoic acid, 4,8,12,15,19-docosapentaenoic acid,…	LMFA01140013, LMST03020009, LMST03020010, LMFA04000044, LMFA04000064, LMFA07010877, LMPR0104390004, LMFA01030182, LMFA01030183, LMFA01030184, LMFA04000049, LMFA04000082	C22H34O2	0.386091	0.1	M+H	Doped w/Ice, Doped w/o Ice, Std w/Ice, Std w/o Ice	Shared	10-[5]-ladderane-decanoic acid	10-[5]-ladderane-decanoic acid	-	-	-	-	-	-	-	-	-	-	-	-	-
331.284	Doped w/Ice	MG(16:0/0:0/0:0)[rac], MG(16:0/0:0/0:0), MG(0:0/16:0/0:0)	LMGL01010001, LMGL01010009, LMGL01010025	C19H38O4	0.57439	0.1	M+H	Doped w/Ice, Doped w/o Ice, Std w/Ice	Shared	MG(16:0/0:0/0:0)[rac]	MG(16:0/0:0/0:0)[rac]	MG 16:0/0:0/0:0	C19H38O4	330.277	Glycerolipids	Monoradylglycerols	MAG	3084463	75542	HMDB0011564	LMGL01010009	-	QHZLMUACJMDIAE-SFHVURJKSA-N	RM0075518
331.284	Doped w/o Ice	MG(16:0/0:0/0:0)[rac], MG(16:0/0:0/0:0), MG(0:0/16:0/0:0)	LMGL01010001, LMGL01010009, LMGL01010025	C19H38O4	0.341581	0.05	M+H	Doped w/Ice, Doped w/o Ice, Std w/Ice	Shared	MG(16:0/0:0/0:0)[rac]	MG(16:0/0:0/0:0)[rac]	MG 16:0/0:0/0:0	C19H38O4	330.277	Glycerolipids	Monoradylglycerols	MAG	3084463	75542	HMDB0011564	LMGL01010009	-	QHZLMUACJMDIAE-SFHVURJKSA-N	RM0075518
331.284	Std w/Ice	MG(16:0/0:0/0:0)[rac], MG(16:0/0:0/0:0), MG(0:0/16:0/0:0)	LMGL01010001, LMGL01010009, LMGL01010025	C19H38O4	0.259021	0.1	M+H	Doped w/Ice, Doped w/o Ice, Std w/Ice	Shared	MG(16:0/0:0/0:0)[rac]	MG(16:0/0:0/0:0)[rac]	MG 16:0/0:0/0:0	C19H38O4	330.277	Glycerolipids	Monoradylglycerols	MAG	3084463	75542	HMDB0011564	LMGL01010009	-	QHZLMUACJMDIAE-SFHVURJKSA-N	RM0075518
332.331	Doped w/o Ice	3Z,6Z,9Z,12Z,15Z-Tricosapentaene	LMFA11000180	C23H38	0.275769	0.1	M+NH4	Doped w/o Ice, Std w/o Ice	Shared	3Z,6Z,9Z,12Z,15Z-Tricosapentaene	3Z	6Z	9Z	12Z	15Z-Tricosapentaene	-	-	-	-	-	-	-	-	-	-	-	-	-
332.331	Std w/o Ice	3Z,6Z,9Z,12Z,15Z-Tricosapentaene	LMFA11000180	C23H38	0.347152	0.1	M+NH4	Doped w/o Ice, Std w/o Ice	Shared	3Z,6Z,9Z,12Z,15Z-Tricosapentaene	3Z	6Z	9Z	12Z	15Z-Tricosapentaene	-	-	-	-	-	-	-	-	-	-	-	-	-
333.279	Doped w/Ice	5Z,13Z,16Z,19Z-Docosatetraenoic acid, 8,12,16,19-docosatetraenoic acid, 22:4(7Z,13Z,16Z,19Z), 3,7,11,15-Tetramethyl-2E,6E,10E,14-hexadecatetraenyl acetate, 10-[3]-ladderane-decanoic acid, Adrenic acid, 22:4(4Z,7Z,10Z,13E), 4,7,10,13-docosatetraenoic acid, Adrenic Acid	LMFA04000087, LMFA01030179, LMFA04000063, LMFA07010351, LMFA01140012, LMFA04000050, LMFA04000066, LMFA01030177, LMFA01030178	C22H36O2	0.860643	0.05	M+H	Doped w/Ice, Doped w/o Ice, Std w/Ice, Std w/o Ice	Shared	5Z,13Z,16Z,19Z-Docosatetraenoic acid	5Z	13Z	16Z	19Z-Docosatetraenoic acid	-	-	-	-	-	-	-	-	-	-	-	-	-
333.279	Doped w/o Ice	5Z,13Z,16Z,19Z-Docosatetraenoic acid, 8,12,16,19-docosatetraenoic acid, 22:4(7Z,13Z,16Z,19Z), 3,7,11,15-Tetramethyl-2E,6E,10E,14-hexadecatetraenyl acetate, 10-[3]-ladderane-decanoic acid, Adrenic acid, 22:4(4Z,7Z,10Z,13E), 4,7,10,13-docosatetraenoic acid, Adrenic Acid	LMFA04000087, LMFA01030179, LMFA04000063, LMFA07010351, LMFA01140012, LMFA04000050, LMFA04000066, LMFA01030177, LMFA01030178	C22H36O2	0.787789	0.05	M+H	Doped w/Ice, Doped w/o Ice, Std w/Ice, Std w/o Ice	Shared	5Z,13Z,16Z,19Z-Docosatetraenoic acid	5Z	13Z	16Z	19Z-Docosatetraenoic acid	-	-	-	-	-	-	-	-	-	-	-	-	-
333.279	Std w/Ice	5Z,13Z,16Z,19Z-Docosatetraenoic acid, 8,12,16,19-docosatetraenoic acid, 22:4(7Z,13Z,16Z,19Z), 3,7,11,15-Tetramethyl-2E,6E,10E,14-hexadecatetraenyl acetate, 10-[3]-ladderane-decanoic acid, Adrenic acid, 22:4(4Z,7Z,10Z,13E), 4,7,10,13-docosatetraenoic acid, Adrenic Acid	LMFA04000087, LMFA01030179, LMFA04000063, LMFA07010351, LMFA01140012, LMFA04000050, LMFA04000066, LMFA01030177, LMFA01030178	C22H36O2	0.888406	0.05	M+H	Doped w/Ice, Doped w/o Ice, Std w/Ice, Std w/o Ice	Shared	5Z,13Z,16Z,19Z-Docosatetraenoic acid	5Z	13Z	16Z	19Z-Docosatetraenoic acid	-	-	-	-	-	-	-	-	-	-	-	-	-
333.279	Std w/o Ice	5Z,13Z,16Z,19Z-Docosatetraenoic acid, 8,12,16,19-docosatetraenoic acid, 22:4(7Z,13Z,16Z,19Z), 3,7,11,15-Tetramethyl-2E,6E,10E,14-hexadecatetraenyl acetate, 10-[3]-ladderane-decanoic acid, Adrenic acid, 22:4(4Z,7Z,10Z,13E), 4,7,10,13-docosatetraenoic acid, Adrenic Acid	LMFA04000087, LMFA01030179, LMFA04000063, LMFA07010351, LMFA01140012, LMFA04000050, LMFA04000066, LMFA01030177, LMFA01030178	C22H36O2	0.761105	0.05	M+H	Doped w/Ice, Doped w/o Ice, Std w/Ice, Std w/o Ice	Shared	5Z,13Z,16Z,19Z-Docosatetraenoic acid	5Z	13Z	16Z	19Z-Docosatetraenoic acid	-	-	-	-	-	-	-	-	-	-	-	-	-
335.125	Doped w/Ice	Desmosdumotin C	LMPK12120421	C19H20O4	0.878532	0.05	M+Na	Doped w/Ice	Unique	Desmosdumotin C	Desmosdumotin C	-	-	-	-	-	-	-	-	-	-	-	-	-
336.253	Doped w/Ice	4,5-LTA4, 6-epi-LTA4, LTA4, 12-oxo-ETE, 8(9)-EpETE, 11(12)-EpETE, 14(15)-EpETE, 17R,18S-EpETE, (+)-18-Hydroxy-7,16-sacculatadiene-11,12-dial, 1alpha-hydroxy-20-oxo-19,22,23,24,25,26,27-heptanorvitamin D3 / 1alpha-hydroxy-20-oxo-19,22,23,24,25,26,27-heptanorcholecalciferol, 17(18)-EpETE, 5-Oxo-ETE, 15-Oxo-ETE, 9-oxo-5E,7Z,11Z,14Z-eicosatetraenoic acid, 9S-HEPE, 11-oxo-5E,8Z,12Z,14Z-Eicosatetraenoi…	LMFA03020034, LMFA03020039, LMFA03020023, LMFA03060019, LMFA03000001, LMFA03000002, LMFA03000003, LMFA03000006, LMPR0104500002, LMST03020604, LMFA03000004, LMFA03060011, LMFA03060051, LMFA03060060, LMFA03070004, LMFA03060068, LMFA03070002, LMFA03070003, LMFA03070005, LMFA03070008, LMFA03070027, LMFA03070028, LMFA03070029, LMFA03070031, LMFA03070038, LMFA03070054, LMPR0104370001, LMPR0104540005, L…	C20H30O3	0.937349	0.05	M+NH4	Doped w/Ice	Unique	4,5-LTA4	4	5-LTA4	4	5-LTA4	C20H30O3	318.219	Fatty Acyls	Eicosanoids	Leukotrienes	5280534	28367	HMDB0302077	LMFA03020034	C02645	ANXVUHHMAOYZPG-BOCYDZBOSA-N	RM0149917
336.326	Doped w/Ice	Pipericine, N-isobutyl-2E,4Z-octadecadienoyl amine	LMFA08020200, LMFA08020207	C22H41NO	0.222108	0.1	M+H	Doped w/Ice, Doped w/o Ice, Std w/Ice, Std w/o Ice	Shared	Pipericine	Pipericine	NA-Pipericine	C22H41NO	335.319	Fatty Acyls	Fatty amides	N-acyl amines	9974234	165576	HMDB0302880	LMFA08020200	-	QQCGKIZHTJLRNN-NBRVCOCJSA-N	RM0155714
336.326	Doped w/o Ice	Pipericine, N-isobutyl-2E,4Z-octadecadienoyl amine	LMFA08020200, LMFA08020207	C22H41NO	0.227548	0.1	M+H	Doped w/Ice, Doped w/o Ice, Std w/Ice, Std w/o Ice	Shared	Pipericine	Pipericine	NA-Pipericine	C22H41NO	335.319	Fatty Acyls	Fatty amides	N-acyl amines	9974234	165576	HMDB0302880	LMFA08020200	-	QQCGKIZHTJLRNN-NBRVCOCJSA-N	RM0155714
336.326	Std w/Ice	Pipericine, N-isobutyl-2E,4Z-octadecadienoyl amine	LMFA08020200, LMFA08020207	C22H41NO	0.377388	0.1	M+H	Doped w/Ice, Doped w/o Ice, Std w/Ice, Std w/o Ice	Shared	Pipericine	Pipericine	NA-Pipericine	C22H41NO	335.319	Fatty Acyls	Fatty amides	N-acyl amines	9974234	165576	HMDB0302880	LMFA08020200	-	QQCGKIZHTJLRNN-NBRVCOCJSA-N	RM0155714
336.326	Std w/o Ice	Pipericine, N-isobutyl-2E,4Z-octadecadienoyl amine	LMFA08020200, LMFA08020207	C22H41NO	0.209815	0.1	M+H	Doped w/Ice, Doped w/o Ice, Std w/Ice, Std w/o Ice	Shared	Pipericine	Pipericine	NA-Pipericine	C22H41NO	335.319	Fatty Acyls	Fatty amides	N-acyl amines	9974234	165576	HMDB0302880	LMFA08020200	-	QQCGKIZHTJLRNN-NBRVCOCJSA-N	RM0155714
337.235	Doped w/Ice	(9Z)-(7S,8S)-Dihydroxyoctadecenoic acid, 10-Hydroxy-9-ketooctadecanoic acid, 3-Acetoxy-palmitic acid, Octadecanedioic acid, 9-Hydroxy-10-ketooctadecanoic acid, 18-hydroxy-9R,10S-epoxy-stearic acid, 6-HpOME(7E), 7S,10S-diHOME, 8R,11S-DiHOME, 11R-HpOME, 13R-HpOME(11E), 13S-HpOME(11E), 12R-HpOME(13E), 14R-HpOME(12E), 12S-HpOME(13Z), 10R-HpOME(11Z), 8-HpOME(6E), 9-HpOME(7E), 11-HpOME(9Z), 12-HpOME(10…	LMFA01050451, LMFA01050538, LMFA01050550, LMFA01170029, LMFA01060213, LMFA02000003, LMFA02000097, LMFA02000060, LMFA02000063, LMFA02000067, LMFA02000068, LMFA02000069, LMFA02000070, LMFA02000072, LMFA02000075, LMFA02000076, LMFA02000079, LMFA02000080, LMFA02000081, LMFA02000082, LMFA02000161, LMFA02000162, LMFA02000116, LMFA02000117, LMFA02000119, LMFA02000163, LMFA02000164, LMFA02000225, LMFA020…	C18H34O4	0.90026	0.05	M+Na	Doped w/Ice	Unique	(9Z)-(7S,8S)-Dihydroxyoctadecenoic acid	(9Z)-(7S	8S)-Dihydroxyoctadecenoic acid	(9Z)-(7S	8S)-Dihydroxyoctadecenoic acid	C18H34O4	314.246	Fatty Acyls	Fatty acids	Hydroxy FA	5281030	448	-	LMFA01050451	C07355	WBZXABQRBWTVNN-JINBKUQRSA-N	RM0139463
338.233	Doped w/o Ice	testolic acid	LMST02020081	C19H28O4	0.547706	0.05	M+NH4	Doped w/o Ice, Std w/o Ice	Shared	testolic acid	testolic acid	Testolic acid	C19H28O4	320.199	Sterol Lipids	Steroids	C19 Steroids	439534	17525	-	LMST02020081	C01618	KMUJXIPRPXRPTP-DZBHQSCQSA-N	RM0160335
338.233	Std w/o Ice	testolic acid	LMST02020081	C19H28O4	0.296379	0.1	M+NH4	Doped w/o Ice, Std w/o Ice	Shared	testolic acid	testolic acid	Testolic acid	C19H28O4	320.199	Sterol Lipids	Steroids	C19 Steroids	439534	17525	-	LMST02020081	C01618	KMUJXIPRPXRPTP-DZBHQSCQSA-N	RM0160335
338.269	Doped w/Ice	8R-HETE, 3R-HETE, (+/-)14,15-EpETrE-(d8), (+/-)8,9-EpETrE-(d8), 15S-HETE, 5S-HETE, 5S-HETE-d8, 12S-HETE, 12R-HETE, 15R-HETE, 6-hydroxy-4E,8Z,11Z,14Z-eicosatetraenoic acid, 12-hydroxy-5Z,8Z,10Z,14Z-Eicosatetraenoic acid, 11S-HETE, 8S-HETE, 20-HETE, 5R-HETE, 9R-HETE, 9S-HETE, 11R-HETE, 8-hydroxy-5E,9Z,11Z,14Z-eicosatetraenoic acid, 9R-hydroxy-5E,7Z,11Z,14Z-eicosatetraenoic acid, 11R-hydroxy-5E,8Z,1…	LMFA03060021, LMFA03060023, LMFA03050020, LMFA03050021, LMFA03060001, LMFA03060002, LMFA03060005, LMFA03060007, LMFA03060008, LMFA03060030, LMFA03060054, LMFA01030719, LMFA03060003, LMFA03060006, LMFA03060009, LMFA03060024, LMFA03060026, LMFA03060027, LMFA03060028, LMFA03060055, LMFA03060059, LMFA03060061, LMFA03060062, LMFA03060063, LMFA03060064, LMFA03060065, LMFA03060066, LMFA03060074, LMFA030…	C20H32O3	0.936849	0.05	M+NH4	Doped w/Ice	Unique	8R-HETE	8R-HETE	8R-HETE	C20H32O3	320.235	Fatty Acyls	Eicosanoids	HETE	5283163	34484	-	LMFA03060021	C14824	NLUNAYAEIJYXRB-GTYUHVKWSA-N	RM0153803
338.305	Doped w/o Ice	7a,17-dimethyl-5b-Androstane-3a,17b-diol, 3-(pentadecyl)-catechol, Pregnanediol, 1-Hydroxy-2,12,15-heneicosatrien-4-one, (E,E)-3,7,11-Trimethyl-2,6,10-dodecatrienyl hexanoate, 3a,20b-Pregnanediol, 21:3(5Z,14Z,17Z), 9(10),12(13),15(16)-trimethylene-octadecanoic acid, 7E,9E-Heneicosadien-6,11-one	LMST02020100, LMPK15020001, LMST02030202, LMFA05000600, LMFA07010545, LMST02030198, LMFA01030864, LMFA01140058, LMFA12000212	C21H36O2	0.307182	0.1	M+NH4	Doped w/o Ice, Std w/Ice, Std w/o Ice	Shared	7a,17-dimethyl-5b-Androstane-3a,17b-diol	7a	17-dimethyl-5b-Androstane-3a	17b-diol	-	-	-	-	-	-	-	-	-	-	-	-	-
338.305	Std w/Ice	7a,17-dimethyl-5b-Androstane-3a,17b-diol, 3-(pentadecyl)-catechol, Pregnanediol, 1-Hydroxy-2,12,15-heneicosatrien-4-one, (E,E)-3,7,11-Trimethyl-2,6,10-dodecatrienyl hexanoate, 3a,20b-Pregnanediol, 21:3(5Z,14Z,17Z), 9(10),12(13),15(16)-trimethylene-octadecanoic acid, 7E,9E-Heneicosadien-6,11-one	LMST02020100, LMPK15020001, LMST02030202, LMFA05000600, LMFA07010545, LMST02030198, LMFA01030864, LMFA01140058, LMFA12000212	C21H36O2	0.359755	0.1	M+NH4	Doped w/o Ice, Std w/Ice, Std w/o Ice	Shared	7a,17-dimethyl-5b-Androstane-3a,17b-diol	7a	17-dimethyl-5b-Androstane-3a	17b-diol	-	-	-	-	-	-	-	-	-	-	-	-	-
338.305	Std w/o Ice	7a,17-dimethyl-5b-Androstane-3a,17b-diol, 3-(pentadecyl)-catechol, Pregnanediol, 1-Hydroxy-2,12,15-heneicosatrien-4-one, (E,E)-3,7,11-Trimethyl-2,6,10-dodecatrienyl hexanoate, 3a,20b-Pregnanediol, 21:3(5Z,14Z,17Z), 9(10),12(13),15(16)-trimethylene-octadecanoic acid, 7E,9E-Heneicosadien-6,11-one	LMST02020100, LMPK15020001, LMST02030202, LMFA05000600, LMFA07010545, LMST02030198, LMFA01030864, LMFA01140058, LMFA12000212	C21H36O2	0.403347	0.1	M+NH4	Doped w/o Ice, Std w/Ice, Std w/o Ice	Shared	7a,17-dimethyl-5b-Androstane-3a,17b-diol	7a	17-dimethyl-5b-Androstane-3a	17b-diol	-	-	-	-	-	-	-	-	-	-	-	-	-
339.251	Doped w/Ice	2,3-dihydroxy stearic acid, 6,7-dihydroxy stearic acid, 7,8-dihydroxy stearic acid, 8,9-dihydroxy stearic acid, 9,10-dihydroxystearic acid, 10,11-dihydroxy stearic acid, 9,14-dihydroxy-octadecanoic acid, (9S,10S)-9,10-dihydroxyoctadecanoic acid, threo-9,10-Dihydroxystearic acid, 13,14-dihydroxy-octadecanoic acid, 9R,10S-dihydroxy-stearic acid, 9S,10R-dihydroxy-stearic acid, 5,6-dihydroxy stearic …	LMFA02000137, LMFA02000139, LMFA02000140, LMFA02000141, LMFA02000142, LMFA02000144, LMFA02000176, LMFA02000238, LMFA01050527, LMFA01050552, LMFA02000007, LMFA02000008, LMFA02000138, LMFA02000143, LMFA02000145, LMFA02000146, LMFA02000174, LMFA02000175	C18H36O4	0.724872	0.1	M+Na	Doped w/Ice	Unique	2,3-dihydroxy stearic acid	2	3-dihydroxy stearic acid	-	-	-	-	-	-	-	-	-	-	-	-	-
339.326	Std w/Ice	22:1(9Z), 2,4-dimethyl-2-eicosenoic acid, 17Z-Docosenoic acid, Cetelaidic acid, 19Z-docosenoic acid, 5Z-docosenoic acid, 11Z-Eicosenyl acetate, (Z)-7-Octadecenyl butyrate, 7Z-Octadecenyl isobutyrate, n-Butyl Oleate, 22-Docosanolide, 15-docosenoic acid, 15Z-docosenoic acid, 22:1(7Z), (Z)-3-Hexenyl hexadecanoate, 16-Methyl-9Z-heptadecenyl isobutyrate, cis-cetoleic acid, cis-erucic acid, trans-brass…	LMFA01030911, LMFA01020134, LMFA04000085, LMFA01030400, LMFA01030403, LMFA01030404, LMFA07010400, LMFA07010561, LMFA07010644, LMFA07010975, LMFA07040059, LMFA01030401, LMFA01030402, LMFA01030910, LMFA07010591, LMFA07010640, LMFA01030088, LMFA01030089, LMFA01030090	C22H42O2	0.201568	0.1	M+H	Std w/Ice, Std w/o Ice	Shared	22:1(9Z)	22:1(9Z)	-	-	-	-	-	-	-	-	-	-	-	-	-
339.326	Std w/o Ice	22:1(9Z), 2,4-dimethyl-2-eicosenoic acid, 17Z-Docosenoic acid, Cetelaidic acid, 19Z-docosenoic acid, 5Z-docosenoic acid, 11Z-Eicosenyl acetate, (Z)-7-Octadecenyl butyrate, 7Z-Octadecenyl isobutyrate, n-Butyl Oleate, 22-Docosanolide, 15-docosenoic acid, 15Z-docosenoic acid, 22:1(7Z), (Z)-3-Hexenyl hexadecanoate, 16-Methyl-9Z-heptadecenyl isobutyrate, cis-cetoleic acid, cis-erucic acid, trans-brass…	LMFA01030911, LMFA01020134, LMFA04000085, LMFA01030400, LMFA01030403, LMFA01030404, LMFA07010400, LMFA07010561, LMFA07010644, LMFA07010975, LMFA07040059, LMFA01030401, LMFA01030402, LMFA01030910, LMFA07010591, LMFA07010640, LMFA01030088, LMFA01030089, LMFA01030090	C22H42O2	0.249594	0.1	M+H	Std w/Ice, Std w/o Ice	Shared	22:1(9Z)	22:1(9Z)	-	-	-	-	-	-	-	-	-	-	-	-	-
341.193	Doped w/Ice	(-)-menthyl beta-D-glucoside	LMPR0102090060	C16H30O6	0.420372	0.1	M+Na	Doped w/Ice	Unique	(-)-menthyl beta-D-glucoside	(-)-menthyl beta-D-glucoside	-	-	-	-	-	-	-	-	-	-	-	-	-
341.305	Doped w/Ice	2-oxo-heneicosanoic acid, 3-oxo-heneicosanoic acid, 20-oxo-heneicosanoic acid, 5-oxo-heneicosanoic acid	LMFA01060135, LMFA01060137, LMFA01060136, LMFA01060138	C21H40O3	0.816859	0.05	M+H	Doped w/Ice, Doped w/o Ice, Std w/Ice, Std w/o Ice	Shared	2-oxo-heneicosanoic acid	2-oxo-heneicosanoic acid	-	-	-	-	-	-	-	-	-	-	-	-	-
341.305	Doped w/o Ice	2-oxo-heneicosanoic acid, 3-oxo-heneicosanoic acid, 20-oxo-heneicosanoic acid, 5-oxo-heneicosanoic acid	LMFA01060135, LMFA01060137, LMFA01060136, LMFA01060138	C21H40O3	0.584311	0.05	M+H	Doped w/Ice, Doped w/o Ice, Std w/Ice, Std w/o Ice	Shared	2-oxo-heneicosanoic acid	2-oxo-heneicosanoic acid	-	-	-	-	-	-	-	-	-	-	-	-	-
341.305	Std w/Ice	2-oxo-heneicosanoic acid, 3-oxo-heneicosanoic acid, 20-oxo-heneicosanoic acid, 5-oxo-heneicosanoic acid	LMFA01060135, LMFA01060137, LMFA01060136, LMFA01060138	C21H40O3	0.821063	0.05	M+H	Doped w/Ice, Doped w/o Ice, Std w/Ice, Std w/o Ice	Shared	2-oxo-heneicosanoic acid	2-oxo-heneicosanoic acid	-	-	-	-	-	-	-	-	-	-	-	-	-
341.305	Std w/o Ice	2-oxo-heneicosanoic acid, 3-oxo-heneicosanoic acid, 20-oxo-heneicosanoic acid, 5-oxo-heneicosanoic acid	LMFA01060135, LMFA01060137, LMFA01060136, LMFA01060138	C21H40O3	0.597231	0.05	M+H	Doped w/Ice, Doped w/o Ice, Std w/Ice, Std w/o Ice	Shared	2-oxo-heneicosanoic acid	2-oxo-heneicosanoic acid	-	-	-	-	-	-	-	-	-	-	-	-	-
342.279	Doped w/o Ice	(11Z)-8,18-propano-retinal	LMPR01090045	C23H32O	0.29216	0.1	M+NH4	Doped w/o Ice, Std w/o Ice	Shared	(11Z)-8,18-propano-retinal	(11Z)-8	18-propano-retinal	-	-	-	-	-	-	-	-	-	-	-	-	-
342.279	Std w/o Ice	(11Z)-8,18-propano-retinal	LMPR01090045	C23H32O	0.278777	0.1	M+NH4	Doped w/o Ice, Std w/o Ice	Shared	(11Z)-8,18-propano-retinal	(11Z)-8	18-propano-retinal	-	-	-	-	-	-	-	-	-	-	-	-	-
343.284	Doped w/o Ice	Eicosanedioic acid, 3-Acetoxystearic acid, PGF1a alcohol	LMFA01170035, LMFA01070025, LMFA03010173	C20H38O4	0.35929	0.05	M+H	Doped w/o Ice, Std w/o Ice	Shared	Eicosanedioic acid	Eicosanedioic acid	Eicosanedioic acid	C20H38O4	342.277	Fatty Acyls	Fatty acids	Dicarboxylic acids	75502	73728	HMDB0242141	LMFA01170035	-	JJOJFIHJIRWASH-UHFFFAOYSA-N	RM0149936
343.284	Std w/o Ice	Eicosanedioic acid, 3-Acetoxystearic acid, PGF1a alcohol	LMFA01170035, LMFA01070025, LMFA03010173	C20H38O4	0.211565	0.1	M+H	Doped w/o Ice, Std w/o Ice	Shared	Eicosanedioic acid	Eicosanedioic acid	Eicosanedioic acid	C20H38O4	342.277	Fatty Acyls	Fatty acids	Dicarboxylic acids	75502	73728	HMDB0242141	LMFA01170035	-	JJOJFIHJIRWASH-UHFFFAOYSA-N	RM0149936
345.275	Doped w/Ice	10-nitro-9E-octadecenoic acid, 9-nitro-9E-octadecenoic acid	LMFA01120003, LMFA01120004	C18H33NO4	0.454287	0.1	M+NH4	Doped w/Ice	Unique	10-nitro-9E-octadecenoic acid	10-nitro-9E-octadecenoic acid	10-Nitrooleic acid	C18H33NO4	327.241	Fatty Acyls	Fatty acids	Nitro FA	24836820	86285	HMDB0062737	LMFA01120003	-	WRADPCFZZWXOTI-BMRADRMJSA-N	RM0153408
346.274	Doped w/Ice	Anandamide (20:5,n-3); Retinol Acetate/All-trans-retinyl Acetate, DHA, 8,11,14-Docosatriynoic acid, 10,13,16-Docosatriynoic acid, 3,9,15-Docosatriynoic acid, DHA (d5)	LMFA08040008; LMPR01090012, LMFA01030185, LMFA01030684, LMFA01030685, LMFA01030683, LMFA01030762	C22H35NO2; C22H32O2	0.83327	0.05	M+H	Doped w/Ice, Doped w/o Ice, Std w/Ice, Std w/o Ice	Shared	Anandamide (20:5,n-3)	Anandamide (20:5	n-3)	Eicosapentenoyl-EA	C22H35NO2	345.267	Fatty Acyls	Fatty amides	NAE	5283450	71467	HMDB0013649	LMFA08040008	-	OVKKNJPJQKTXIT-JLNKQSITSA-N	RM0152251
346.274	Doped w/o Ice	Anandamide (20:5,n-3); Retinol Acetate/All-trans-retinyl Acetate, DHA, 8,11,14-Docosatriynoic acid, 10,13,16-Docosatriynoic acid, 3,9,15-Docosatriynoic acid, DHA (d5)	LMFA08040008; LMPR01090012, LMFA01030185, LMFA01030684, LMFA01030685, LMFA01030683, LMFA01030762	C22H35NO2; C22H32O2	0.913182	0.05	M+H	Doped w/Ice, Doped w/o Ice, Std w/Ice, Std w/o Ice	Shared	Anandamide (20:5,n-3)	Anandamide (20:5	n-3)	Eicosapentenoyl-EA	C22H35NO2	345.267	Fatty Acyls	Fatty amides	NAE	5283450	71467	HMDB0013649	LMFA08040008	-	OVKKNJPJQKTXIT-JLNKQSITSA-N	RM0152251
346.274	Std w/Ice	Anandamide (20:5,n-3); Retinol Acetate/All-trans-retinyl Acetate, DHA, 8,11,14-Docosatriynoic acid, 10,13,16-Docosatriynoic acid, 3,9,15-Docosatriynoic acid, DHA (d5)	LMFA08040008; LMPR01090012, LMFA01030185, LMFA01030684, LMFA01030685, LMFA01030683, LMFA01030762	C22H35NO2; C22H32O2	0.787292	0.05	M+H	Doped w/Ice, Doped w/o Ice, Std w/Ice, Std w/o Ice	Shared	Anandamide (20:5,n-3)	Anandamide (20:5	n-3)	Eicosapentenoyl-EA	C22H35NO2	345.267	Fatty Acyls	Fatty amides	NAE	5283450	71467	HMDB0013649	LMFA08040008	-	OVKKNJPJQKTXIT-JLNKQSITSA-N	RM0152251
346.274	Std w/o Ice	Anandamide (20:5,n-3); Retinol Acetate/All-trans-retinyl Acetate, DHA, 8,11,14-Docosatriynoic acid, 10,13,16-Docosatriynoic acid, 3,9,15-Docosatriynoic acid, DHA (d5)	LMFA08040008; LMPR01090012, LMFA01030185, LMFA01030684, LMFA01030685, LMFA01030683, LMFA01030762	C22H35NO2; C22H32O2	0.866644	0.05	M+H	Doped w/Ice, Doped w/o Ice, Std w/Ice, Std w/o Ice	Shared	Anandamide (20:5,n-3)	Anandamide (20:5	n-3)	Eicosapentenoyl-EA	C22H35NO2	345.267	Fatty Acyls	Fatty amides	NAE	5283450	71467	HMDB0013649	LMFA08040008	-	OVKKNJPJQKTXIT-JLNKQSITSA-N	RM0152251
346.295	Doped w/Ice	Avocadene 1-acetate, Avocadene 2-acetate, Nonadecandioic acid, Avocadene 4-acetate	LMFA05000640, LMFA05000641, LMFA01170135, LMFA05000642	C19H36O4	0.33632	0.1	M+NH4	Doped w/Ice	Unique	Avocadene 1-acetate	Avocadene 1-acetate	-	-	-	-	-	-	-	-	-	-	-	-	-
346.332	Doped w/Ice	3-hydroxy-eicosanoic acid, 20-hydroxy-eicosanoic acid, (2S)-2-hydroxyphytanic acid, 2-hydroxy-eicosanoic acid, 3R-hydroxy-eicosanoic acid, 2-hydroxyphytanic acid	LMFA01050074, LMFA01050075, LMPR0104010015, LMFA01050073, LMFA01050255, LMPR0104010011	C20H40O3	0.647818	0.1	M+NH4	Doped w/Ice	Unique	3-hydroxy-eicosanoic acid	3-hydroxy-eicosanoic acid	3-Hydroxyeicosanoic acid	C20H40O3	328.298	Fatty Acyls	Fatty acids	Hydroxy FA	5282918	52347	HMDB0062566	LMFA01050074	-	XXKHCFPQYSMGCI-UHFFFAOYSA-N	RM0139445
348.29	Doped w/o Ice	Anandamide-d4 (20:4,n-6), Anandamide (20:4,n-6), Arachidonoyl-EA(d8), Virodhamine; 10-[5]-ladderane-decanoic acid, 1alpha-hydroxy-23,24,25,26,27-pentanorvitamin D3 / 1alpha-hydroxy-23,24,25,26,27-pentanorcholecalciferol, 22-hydroxy-23,24,25,26,27-pentanorvitamin D3 / 22-hydroxy-23,24,25,26,27-pentanorcholecalciferol, DPA, 22:5(4Z,7Z,10Z,13Z,16Z), Ethyl icosapentate, Taxa-4(20),11(12)-dien-5alpha-…	LMFA08040056, LMFA08040001, LMFA08040044, LMFA00000014; LMFA01140013, LMST03020009, LMST03020010, LMFA04000044, LMFA04000064, LMFA07010877, LMPR0104390004, LMFA01030182, LMFA01030183, LMFA01030184, LMFA04000049, LMFA04000082	C22H37NO2; C22H34O2	0.290628	0.1	M+H	Doped w/o Ice	Unique	Anandamide-d4 (20:4,n-6)	Anandamide-d4 (20:4	n-6)	-	-	-	-	-	-	-	-	-	-	-	-	-
348.311	Doped w/Ice	MG(16:0/0:0/0:0)[rac], MG(16:0/0:0/0:0), MG(0:0/16:0/0:0)	LMGL01010001, LMGL01010009, LMGL01010025	C19H38O4	0.301894	0.1	M+NH4	Doped w/Ice	Unique	MG(16:0/0:0/0:0)[rac]	MG(16:0/0:0/0:0)[rac]	MG 16:0/0:0/0:0	C19H38O4	330.277	Glycerolipids	Monoradylglycerols	MAG	3084463	75542	HMDB0011564	LMGL01010009	-	QHZLMUACJMDIAE-SFHVURJKSA-N	RM0075518
350.305	Doped w/Ice	5Z,13Z,16Z,19Z-Docosatetraenoic acid, 8,12,16,19-docosatetraenoic acid, 22:4(7Z,13Z,16Z,19Z), 3,7,11,15-Tetramethyl-2E,6E,10E,14-hexadecatetraenyl acetate, 10-[3]-ladderane-decanoic acid, Adrenic acid, 22:4(4Z,7Z,10Z,13E), 4,7,10,13-docosatetraenoic acid, Adrenic Acid; Anandamide (20:3,n-3), Dihomo-gamma-linolenoyl-EA, Mead Acid-EA	LMFA04000087, LMFA01030179, LMFA04000063, LMFA07010351, LMFA01140012, LMFA04000050, LMFA04000066, LMFA01030177, LMFA01030178; LMFA08040005, LMFA08040011, LMFA08040037	C22H36O2; C22H39NO2	0.526542	0.1	M+NH4	Doped w/Ice, Doped w/o Ice, Std w/Ice, Std w/o Ice	Shared	5Z,13Z,16Z,19Z-Docosatetraenoic acid	5Z	13Z	16Z	19Z-Docosatetraenoic acid	-	-	-	-	-	-	-	-	-	-	-	-	-
350.305	Doped w/o Ice	5Z,13Z,16Z,19Z-Docosatetraenoic acid, 8,12,16,19-docosatetraenoic acid, 22:4(7Z,13Z,16Z,19Z), 3,7,11,15-Tetramethyl-2E,6E,10E,14-hexadecatetraenyl acetate, 10-[3]-ladderane-decanoic acid, Adrenic acid, 22:4(4Z,7Z,10Z,13E), 4,7,10,13-docosatetraenoic acid, Adrenic Acid; Anandamide (20:3,n-3), Dihomo-gamma-linolenoyl-EA, Mead Acid-EA	LMFA04000087, LMFA01030179, LMFA04000063, LMFA07010351, LMFA01140012, LMFA04000050, LMFA04000066, LMFA01030177, LMFA01030178; LMFA08040005, LMFA08040011, LMFA08040037	C22H36O2; C22H39NO2	0.685099	0.05	M+NH4	Doped w/Ice, Doped w/o Ice, Std w/Ice, Std w/o Ice	Shared	5Z,13Z,16Z,19Z-Docosatetraenoic acid	5Z	13Z	16Z	19Z-Docosatetraenoic acid	-	-	-	-	-	-	-	-	-	-	-	-	-
350.305	Std w/Ice	5Z,13Z,16Z,19Z-Docosatetraenoic acid, 8,12,16,19-docosatetraenoic acid, 22:4(7Z,13Z,16Z,19Z), 3,7,11,15-Tetramethyl-2E,6E,10E,14-hexadecatetraenyl acetate, 10-[3]-ladderane-decanoic acid, Adrenic acid, 22:4(4Z,7Z,10Z,13E), 4,7,10,13-docosatetraenoic acid, Adrenic Acid; Anandamide (20:3,n-3), Dihomo-gamma-linolenoyl-EA, Mead Acid-EA	LMFA04000087, LMFA01030179, LMFA04000063, LMFA07010351, LMFA01140012, LMFA04000050, LMFA04000066, LMFA01030177, LMFA01030178; LMFA08040005, LMFA08040011, LMFA08040037	C22H36O2; C22H39NO2	0.48475	0.1	M+NH4	Doped w/Ice, Doped w/o Ice, Std w/Ice, Std w/o Ice	Shared	5Z,13Z,16Z,19Z-Docosatetraenoic acid	5Z	13Z	16Z	19Z-Docosatetraenoic acid	-	-	-	-	-	-	-	-	-	-	-	-	-
350.305	Std w/o Ice	5Z,13Z,16Z,19Z-Docosatetraenoic acid, 8,12,16,19-docosatetraenoic acid, 22:4(7Z,13Z,16Z,19Z), 3,7,11,15-Tetramethyl-2E,6E,10E,14-hexadecatetraenyl acetate, 10-[3]-ladderane-decanoic acid, Adrenic acid, 22:4(4Z,7Z,10Z,13E), 4,7,10,13-docosatetraenoic acid, Adrenic Acid; Anandamide (20:3,n-3), Dihomo-gamma-linolenoyl-EA, Mead Acid-EA	LMFA04000087, LMFA01030179, LMFA04000063, LMFA07010351, LMFA01140012, LMFA04000050, LMFA04000066, LMFA01030177, LMFA01030178; LMFA08040005, LMFA08040011, LMFA08040037	C22H36O2; C22H39NO2	0.523934	0.1	M+NH4	Doped w/Ice, Doped w/o Ice, Std w/Ice, Std w/o Ice	Shared	5Z,13Z,16Z,19Z-Docosatetraenoic acid	5Z	13Z	16Z	19Z-Docosatetraenoic acid	-	-	-	-	-	-	-	-	-	-	-	-	-
351.229	Doped w/Ice	Retinol Acetate/All-trans-retinyl Acetate, DHA, 8,11,14-Docosatriynoic acid, 10,13,16-Docosatriynoic acid, 3,9,15-Docosatriynoic acid, DHA (d5)	LMPR01090012, LMFA01030185, LMFA01030684, LMFA01030685, LMFA01030683, LMFA01030762	C22H32O2	0.654514	0.1	M+Na	Doped w/Ice	Unique	Retinol Acetate/All-trans-retinyl Acetate	Retinol Acetate/All-trans-retinyl Acetate	-	-	-	-	-	-	-	-	-	-	-	-	-
352.248	Doped w/Ice	5-trans-PGA2, 5-Oxo-6-trans-leukotriene B4, 18R-Resolvin E3, 5Z,8Z,11Z,14Z-Eicosatetraenedioic acid, (-)-Leucothol C, (-)-8,16-Dihydroxy-19-serrulatanoic acid, delta-12-PGJ2, PGF3alpha-1,15-lactone, PGE2 1,15-lactone, 5S-HpEPE, 15S-HpEPE, 12,18-di-HEPE, 8,18-di-HEPE, 8-J2-IsoP, 5-J2-IsoP, 5-epi-5-J2-IsoP, ent-5-epi-5-J2-IsoP, ent-12-J2-IsoP, 12-J2-IsoP, ent-12-epi-12-J2-IsoP, 15-J2-IsoP, 15-epi-1…	LMFA03010100, LMFA03020069, LMFA03140006, LMFA01170034, LMPR0104180004, LMPR0104480003, LMFA03010020, LMFA03010197, LMFA03010198, LMFA03070001, LMFA03070013, LMFA03070051, LMFA03070052, LMFA03110059, LMFA03110072, LMFA03110073, LMFA03110074, LMFA03110086, LMFA03110087, LMFA03110089, LMFA03110101, LMFA03110102, LMFA03110135, LMFA03110138, LMFA03110140, LMFA03110258, LMPR0104310001, LMFA03010018, L…	C20H30O4	0.305801	0.1	M+NH4	Doped w/Ice	Unique	5-trans-PGA2	5-trans-PGA2	-	-	-	-	-	-	-	-	-	-	-	-	-
352.321	Doped w/Ice	Anandamide (20:2,n-6)	LMFA08040002	C22H41NO2	0.208146	0.1	M+H	Doped w/Ice, Std w/Ice	Shared	Anandamide (20:2,n-6)	Anandamide (20:2	n-6)	Eicosadienoyl-EA	C22H41NO2	351.314	Fatty Acyls	Fatty amides	NAE	5283444	73733	-	LMFA08040002	-	MWQCBVWCBTUPDQ-HZJYTTRNSA-N	RM0153135
352.321	Std w/Ice	Dihomopinolenic acid, 3E,13Z,16Z-Docosatrienoic acid, 10,13,16-Docosatrienoic acid, 13,16,19-docosatrienoic acid, DTrE, 3Z,9Z,15Z-docosatrienoic acid, 5Z,11Z,17Z-docosatrienoic acid, 11Z,14Z,17Z-Eicosatrienyl acetate, Dihomo Mead's acid, 22:3(7Z,13Z,16Z), Eranthic acid, (E,E)-3,7,11-Trimethyl-2,6,10-dodecatrienyl heptanoate, 7,7-dimethyl-5Z,8Z,11Z-eicosatrienoic acid, 10,10-dimethyl-5Z,8Z,11Z-eic…	LMFA04000083, LMFA04000086, LMFA04000090, LMFA01030407, LMFA01030408, LMFA01030409, LMFA01030410, LMFA07010402, LMFA01030411, LMFA04000062, LMFA04000084, LMFA07010546, LMFA01020254, LMFA01020255, LMFA01030161, LMFA01030162; LMFA08040002	C22H38O2; C22H41NO2	0.275245	0.1	M+NH4	Doped w/Ice, Std w/Ice	Shared	Dihomopinolenic acid	Dihomopinolenic acid	-	-	-	-	-	-	-	-	-	-	-	-	-
353.23	Doped w/Ice	9,12,13-TriHOME, 11,12,13-TriHOME, 9,10,13-TriHOME(11), 5,8,12-TriHOME(9), 9,10,18-TriHOME(12), 9,10,18-trihydroxy-12Z-octadecenoic acid, 5,8,12-Trihydroxy-9-octadecenoic acid, 9S,10S,11R-trihydroxy-12Z-octadecenoic acid, 9,12,13-TriHOME(10), 9,10,18-TriHOME(12Z), Dihydromalyngic acid	LMFA02000014, LMFA02000165, LMFA02000168, LMFA02000221, LMFA02000222, LMFA02000317, LMFA01050543, LMFA02000011, LMFA02000169, LMFA02000223, LMFA02000294	C18H34O5	0.513169	0.1	M+Na	Doped w/Ice	Unique	9,12,13-TriHOME	9	12	13-TriHOME	9	12	13-TriHOME	C18H34O5	330.241	Fatty Acyls	Octadecanoids	TriHOME	9858729	34506	HMDB0004708	LMFA02000014	C14833	MDIUMSLCYIJBQC-MVFSOIOZSA-N	RM0153711
353.266	Doped w/Ice	MG(16:0/0:0/0:0)[rac], MG(16:0/0:0/0:0), MG(0:0/16:0/0:0)	LMGL01010001, LMGL01010009, LMGL01010025	C19H38O4	0.885174	0.05	M+Na	Doped w/Ice	Unique	MG(16:0/0:0/0:0)[rac]	MG(16:0/0:0/0:0)[rac]	MG 16:0/0:0/0:0	C19H38O4	330.277	Glycerolipids	Monoradylglycerols	MAG	3084463	75542	HMDB0011564	LMGL01010009	-	QHZLMUACJMDIAE-SFHVURJKSA-N	RM0075518
353.341	Std w/Ice	13,14-methylene-docosanoic acid, 22-tricosenoic acid, 14E-tricosenoic acid, 14Z-tricosenoic acid, 18Z-tricosenoic acid, (Z)-7-Octadecenyl 3-methylbutanoate, (Z)-9-Octadecenyl 3-methylbutanoate, Oleyl isobutyrate, 20:1(5Z)(11Me,15Me,19Me), 16Z-tricosenoic acid, 17Z-tricosenoic acid, 9Z-Tricosenoic acid, 9-Octadecenyl 3-methylbutanoate, 3-Methyl-3-butenyl octadecanoate	LMFA01140046, LMFA01030091, LMFA01030412, LMFA01030413, LMFA01030416, LMFA07010560, LMFA07010562, LMFA07010645, LMPR0103010016, LMFA01030414, LMFA01030415, LMFA01031074, LMFA07010632, LMFA07010636	C23H44O2	0.421143	0.1	M+H	Std w/Ice, Std w/o Ice	Shared	13,14-methylene-docosanoic acid	13	14-methylene-docosanoic acid	-	-	-	-	-	-	-	-	-	-	-	-	-
353.341	Std w/o Ice	13,14-methylene-docosanoic acid, 22-tricosenoic acid, 14E-tricosenoic acid, 14Z-tricosenoic acid, 18Z-tricosenoic acid, (Z)-7-Octadecenyl 3-methylbutanoate, (Z)-9-Octadecenyl 3-methylbutanoate, Oleyl isobutyrate, 20:1(5Z)(11Me,15Me,19Me), 16Z-tricosenoic acid, 17Z-tricosenoic acid, 9Z-Tricosenoic acid, 9-Octadecenyl 3-methylbutanoate, 3-Methyl-3-butenyl octadecanoate	LMFA01140046, LMFA01030091, LMFA01030412, LMFA01030413, LMFA01030416, LMFA07010560, LMFA07010562, LMFA07010645, LMPR0103010016, LMFA01030414, LMFA01030415, LMFA01031074, LMFA07010632, LMFA07010636	C23H44O2	0.588104	0.05	M+H	Std w/Ice, Std w/o Ice	Shared	13,14-methylene-docosanoic acid	13	14-methylene-docosanoic acid	-	-	-	-	-	-	-	-	-	-	-	-	-
354.337	Std w/Ice	Anandamide (20:l,n-9)	LMFA08040010	C22H43NO2	0.237243	0.1	M+H	Std w/Ice	Unique	Anandamide (20:l,n-9)	Anandamide (20:l	n-9)	11Z-Eicosaenoyl-EA	C22H43NO2	353.329	Fatty Acyls	Fatty amides	NAE	5283452	73725	-	LMFA08040010	-	YDKRGMXLBRWZJR-KTKRTIGZSA-N	RM0153079
355.321	Doped w/Ice	10-oxo-docosanoic acid, 2-oxo-docosanoic acid, 3-oxo-docosanoic acid, 21-oxo-docosanoic acid, 4-oxo-docosanoic acid	LMFA01060139, LMFA01060140, LMFA01060142, LMFA01060141, LMFA01060143	C22H42O3	0.223248	0.1	M+H	Doped w/Ice	Unique	10-oxo-docosanoic acid	10-oxo-docosanoic acid	-	-	-	-	-	-	-	-	-	-	-	-	-
356.279	Doped w/Ice	6,7-dihydro-12-epi-LTB4, (+/-)11,12-DiHETrE, 8,9-dihydroxy-5,11,14-eicosatrienoic acid, 5,6-dihydroxy-8,11,14-eicosatrienoic acid, 8R,9S-cis-epoxy-10S-hydroxy-eicosa-11Z,14Z-dienoic acid., 11-deoxy-PGF2a, 11-deoxy-PGE1, 11-deoxy-PGF2beta, 12-keto-10,11,14,15-tetrahydro-LTB4, 10,11-dihydro-leukotriene B4, (+/-)5,6-DiHETrE, (+/-)8,9-DiHETrE, (+/-)14,15-DiHETrE	LMFA03020070, LMFA03050008, LMFA03050016, LMFA03050015, LMFA03000014, LMFA03010078, LMFA03010054, LMFA03010164, LMFA03020004, LMFA03020045, LMFA03050004, LMFA03050006, LMFA03050010	C20H34O4	0.301197	0.1	M+NH4	Doped w/Ice, Doped w/o Ice, Std w/o Ice	Shared	6,7-dihydro-12-epi-LTB4	6	7-dihydro-12-epi-LTB4	-	-	-	-	-	-	-	-	-	-	-	-	-
356.279	Doped w/o Ice	6,7-dihydro-12-epi-LTB4, (+/-)11,12-DiHETrE, 8,9-dihydroxy-5,11,14-eicosatrienoic acid, 5,6-dihydroxy-8,11,14-eicosatrienoic acid, 8R,9S-cis-epoxy-10S-hydroxy-eicosa-11Z,14Z-dienoic acid., 11-deoxy-PGF2a, 11-deoxy-PGE1, 11-deoxy-PGF2beta, 12-keto-10,11,14,15-tetrahydro-LTB4, 10,11-dihydro-leukotriene B4, (+/-)5,6-DiHETrE, (+/-)8,9-DiHETrE, (+/-)14,15-DiHETrE	LMFA03020070, LMFA03050008, LMFA03050016, LMFA03050015, LMFA03000014, LMFA03010078, LMFA03010054, LMFA03010164, LMFA03020004, LMFA03020045, LMFA03050004, LMFA03050006, LMFA03050010	C20H34O4	0.536221	0.05	M+NH4	Doped w/Ice, Doped w/o Ice, Std w/o Ice	Shared	6,7-dihydro-12-epi-LTB4	6	7-dihydro-12-epi-LTB4	-	-	-	-	-	-	-	-	-	-	-	-	-
356.279	Std w/o Ice	6,7-dihydro-12-epi-LTB4, (+/-)11,12-DiHETrE, 8,9-dihydroxy-5,11,14-eicosatrienoic acid, 5,6-dihydroxy-8,11,14-eicosatrienoic acid, 8R,9S-cis-epoxy-10S-hydroxy-eicosa-11Z,14Z-dienoic acid., 11-deoxy-PGF2a, 11-deoxy-PGE1, 11-deoxy-PGF2beta, 12-keto-10,11,14,15-tetrahydro-LTB4, 10,11-dihydro-leukotriene B4, (+/-)5,6-DiHETrE, (+/-)8,9-DiHETrE, (+/-)14,15-DiHETrE	LMFA03020070, LMFA03050008, LMFA03050016, LMFA03050015, LMFA03000014, LMFA03010078, LMFA03010054, LMFA03010164, LMFA03020004, LMFA03020045, LMFA03050004, LMFA03050006, LMFA03050010	C20H34O4	0.213063	0.1	M+NH4	Doped w/Ice, Doped w/o Ice, Std w/o Ice	Shared	6,7-dihydro-12-epi-LTB4	6	7-dihydro-12-epi-LTB4	-	-	-	-	-	-	-	-	-	-	-	-	-
357.3	Doped w/Ice	Japanic acid, MG(18:1(11E)/0:0/0:0)[rac], MG(18:1(9Z)/0:0/0:0)[rac], MG(0:0/18:1(9Z)/0:0), Stearoyllactic acid	LMFA01170036, LMGL01010004, LMGL01010005, LMGL01010024, LMFA07011021	C21H40O4	0.462836	0.1	M+H	Doped w/Ice, Doped w/o Ice, Std w/Ice, Std w/o Ice	Shared	Japanic acid	Japanic acid	-	-	-	-	-	-	-	-	-	-	-	-	-
357.3	Doped w/o Ice	Japanic acid, MG(18:1(11E)/0:0/0:0)[rac], MG(18:1(9Z)/0:0/0:0)[rac], MG(0:0/18:1(9Z)/0:0), Stearoyllactic acid	LMFA01170036, LMGL01010004, LMGL01010005, LMGL01010024, LMFA07011021	C21H40O4	0.565123	0.05	M+H	Doped w/Ice, Doped w/o Ice, Std w/Ice, Std w/o Ice	Shared	Japanic acid	Japanic acid	-	-	-	-	-	-	-	-	-	-	-	-	-
357.3	Std w/Ice	Japanic acid, MG(18:1(11E)/0:0/0:0)[rac], MG(18:1(9Z)/0:0/0:0)[rac], MG(0:0/18:1(9Z)/0:0), Stearoyllactic acid	LMFA01170036, LMGL01010004, LMGL01010005, LMGL01010024, LMFA07011021	C21H40O4	0.544304	0.05	M+H	Doped w/Ice, Doped w/o Ice, Std w/Ice, Std w/o Ice	Shared	Japanic acid	Japanic acid	-	-	-	-	-	-	-	-	-	-	-	-	-
357.3	Std w/o Ice	Japanic acid, MG(18:1(11E)/0:0/0:0)[rac], MG(18:1(9Z)/0:0/0:0)[rac], MG(0:0/18:1(9Z)/0:0), Stearoyllactic acid	LMFA01170036, LMGL01010004, LMGL01010005, LMGL01010024, LMFA07011021	C21H40O4	0.548751	0.05	M+H	Doped w/Ice, Doped w/o Ice, Std w/Ice, Std w/o Ice	Shared	Japanic acid	Japanic acid	-	-	-	-	-	-	-	-	-	-	-	-	-
358.295	Doped w/Ice	N-palmitoyl threonine; PGF2alpha alcohol, 15S-HpEDE, Thromboxanoic acid skeleton, 11-deoxy-PGF1a, 11-deoxy-PGF1b, PGE1 alcohol	LMFA08020107; LMFA03010113, LMFA01040030, LMFA03030000, LMFA03010068, LMFA03010070, LMFA03010053	C20H39NO4; C20H36O4	0.439085	0.1	M+H	Doped w/Ice	Unique	N-palmitoyl threonine	N-palmitoyl threonine	NA-Thr 16:0	C20H39NO4	357.288	Fatty Acyls	Fatty amides	N-acyl amines	14239842	165559	HMDB0241933	LMFA08020107	-	JOIXCEREMHWULC-MJGOQNOKSA-N	RM0154288
358.368	Doped w/Ice	Behenic acid(d3), Butyl octadecanoate, Isobehenic acid, dodecyl decanoate, hexadecyl hexanoate, tetradecyl octanoate, 19-methyl-heneicosanoic acid, 3-methyl-heneicosanoic acid, Behenic acid, octadecyl butyrate, 16-Methylheptadecyl isobutyrate, hexyl hexadecanoate, Eicosyl acetate, 6,10,13-Trimethyltetradecyl 3-methylbutanoate, Octadecyl isobutyrate	LMFA01010050, LMFA07010795, LMFA01020019, LMFA07010459, LMFA07010444, LMFA07010452, LMFA01020227, LMFA01020228, LMFA01010022, LMFA07010429, LMFA07010651, LMFA07010472, LMFA07010403, LMFA07010549, LMFA07010678	C22H44O2	0.398498	0.1	M+NH4	Doped w/Ice	Unique	Behenic acid(d3)	Behenic acid(d3)	Behenic acid	C22H44O2	340.334	Fatty Acyls	Fatty acids	Saturated FA	8215	28941	HMDB0000944	LMFA01010022	C08281	UKMSUNONTOPOIO-UHFFFAOYSA-N	RM0153577
359.295	Doped w/o Ice	5beta-Chol-11-en-24-oic Acid, 5beta-Chol-14-en-24-oic Acid, 5beta-Chol-9(11)-en-24-oic Acid, Chol-5-en-24-oic Acid, 5beta-Chol-7-en-24-oic Acid, 5beta-Chol-8-en-24-oic Acid, Bufanolide skeleton, 5beta-Chol-2-en-24-oic Acid, 5beta-Chol-3-en-24-oic Acid, Chol-4-en-24-oic Acid, 5beta-Chol-6-en-24-oic Acid, 5beta-Chol-8(14)-en-24-oic Acid, 9Z,12Z,15Z,18Z,21Z-tetracosapentaenoic acid, Hyrtial, 6Z,9Z,1…	LMST04010143, LMST04010144, LMST04010142, LMST04010265, LMST04010267, LMST04010268, LMST01130000, LMST04010170, LMST04010263, LMST04010264, LMST04010266, LMST04010269, LMFA01030821, LMPR0105060003, LMFA01030820, LMFA01140015	C24H38O2	0.230537	0.1	M+H	Doped w/o Ice, Std w/o Ice	Shared	5beta-Chol-11-en-24-oic Acid	5beta-Chol-11-en-24-oic Acid	-	-	-	-	-	-	-	-	-	-	-	-	-
359.295	Std w/o Ice	5beta-Chol-11-en-24-oic Acid, 5beta-Chol-14-en-24-oic Acid, 5beta-Chol-9(11)-en-24-oic Acid, Chol-5-en-24-oic Acid, 5beta-Chol-7-en-24-oic Acid, 5beta-Chol-8-en-24-oic Acid, Bufanolide skeleton, 5beta-Chol-2-en-24-oic Acid, 5beta-Chol-3-en-24-oic Acid, Chol-4-en-24-oic Acid, 5beta-Chol-6-en-24-oic Acid, 5beta-Chol-8(14)-en-24-oic Acid, 9Z,12Z,15Z,18Z,21Z-tetracosapentaenoic acid, Hyrtial, 6Z,9Z,1…	LMST04010143, LMST04010144, LMST04010142, LMST04010265, LMST04010267, LMST04010268, LMST01130000, LMST04010170, LMST04010263, LMST04010264, LMST04010266, LMST04010269, LMFA01030821, LMPR0105060003, LMFA01030820, LMFA01140015	C24H38O2	0.345268	0.1	M+H	Doped w/o Ice, Std w/o Ice	Shared	5beta-Chol-11-en-24-oic Acid	5beta-Chol-11-en-24-oic Acid	-	-	-	-	-	-	-	-	-	-	-	-	-
360.29	Doped w/Ice	Type IV cyanolipid 18:2 ester, Type III cyanolipid 18:2 ester; TrHA, 6Z,8E-tricosdien-4,19-diynoic acid	LMFA07030007, LMFA07030017; LMFA01030853, LMFA01031128	C23H37NO2; C23H34O2	0.28472	0.1	M+H	Doped w/Ice, Doped w/o Ice, Std w/Ice, Std w/o Ice	Shared	Type IV cyanolipid 18:2 ester	Type IV cyanolipid 18:2 ester	-	-	-	-	-	-	-	-	-	-	-	-	-
360.29	Doped w/o Ice	Type IV cyanolipid 18:2 ester, Type III cyanolipid 18:2 ester; TrHA, 6Z,8E-tricosdien-4,19-diynoic acid	LMFA07030007, LMFA07030017; LMFA01030853, LMFA01031128	C23H37NO2; C23H34O2	0.378678	0.05	M+H	Doped w/Ice, Doped w/o Ice, Std w/Ice, Std w/o Ice	Shared	Type IV cyanolipid 18:2 ester	Type IV cyanolipid 18:2 ester	-	-	-	-	-	-	-	-	-	-	-	-	-
360.29	Std w/Ice	Type IV cyanolipid 18:2 ester, Type III cyanolipid 18:2 ester; TrHA, 6Z,8E-tricosdien-4,19-diynoic acid	LMFA07030007, LMFA07030017; LMFA01030853, LMFA01031128	C23H37NO2; C23H34O2	0.535771	0.05	M+H	Doped w/Ice, Doped w/o Ice, Std w/Ice, Std w/o Ice	Shared	Type IV cyanolipid 18:2 ester	Type IV cyanolipid 18:2 ester	-	-	-	-	-	-	-	-	-	-	-	-	-
360.29	Std w/o Ice	Type IV cyanolipid 18:2 ester, Type III cyanolipid 18:2 ester; TrHA, 6Z,8E-tricosdien-4,19-diynoic acid	LMFA07030007, LMFA07030017; LMFA01030853, LMFA01031128	C23H37NO2; C23H34O2	0.39265	0.1	M+H	Doped w/Ice, Doped w/o Ice, Std w/Ice, Std w/o Ice	Shared	Type IV cyanolipid 18:2 ester	Type IV cyanolipid 18:2 ester	-	-	-	-	-	-	-	-	-	-	-	-	-
361.274	Doped w/Ice	1alpha,23-dihydroxy-24,25,26,27-tetranorvitamin D3 / 1alpha,23-dihydroxy-24,25,26,27-tetranorcholecalciferol	LMST03020020	C23H36O3	0.632745	0.1	M+H	Doped w/Ice, Doped w/o Ice, Std w/Ice, Std w/o Ice	Shared	1alpha,23-dihydroxy-24,25,26,27-tetranorvitamin D3 / 1alpha,23-dihydroxy-24,25,26,27-tetranorcholecalciferol	1alpha	23-dihydroxy-24	25	26	27-tetranorvitamin D3 / 1alpha	23-dihydroxy-24	25	26	27-tetranorcholecalciferol	-	-	-	-	-	-	-	-	-	-	-	-	-
361.274	Doped w/o Ice	1alpha,23-dihydroxy-24,25,26,27-tetranorvitamin D3 / 1alpha,23-dihydroxy-24,25,26,27-tetranorcholecalciferol	LMST03020020	C23H36O3	0.504858	0.05	M+H	Doped w/Ice, Doped w/o Ice, Std w/Ice, Std w/o Ice	Shared	1alpha,23-dihydroxy-24,25,26,27-tetranorvitamin D3 / 1alpha,23-dihydroxy-24,25,26,27-tetranorcholecalciferol	1alpha	23-dihydroxy-24	25	26	27-tetranorvitamin D3 / 1alpha	23-dihydroxy-24	25	26	27-tetranorcholecalciferol	-	-	-	-	-	-	-	-	-	-	-	-	-
361.274	Std w/Ice	1alpha,23-dihydroxy-24,25,26,27-tetranorvitamin D3 / 1alpha,23-dihydroxy-24,25,26,27-tetranorcholecalciferol	LMST03020020	C23H36O3	0.704448	0.05	M+H	Doped w/Ice, Doped w/o Ice, Std w/Ice, Std w/o Ice	Shared	1alpha,23-dihydroxy-24,25,26,27-tetranorvitamin D3 / 1alpha,23-dihydroxy-24,25,26,27-tetranorcholecalciferol	1alpha	23-dihydroxy-24	25	26	27-tetranorvitamin D3 / 1alpha	23-dihydroxy-24	25	26	27-tetranorcholecalciferol	-	-	-	-	-	-	-	-	-	-	-	-	-
361.274	Std w/o Ice	1alpha,23-dihydroxy-24,25,26,27-tetranorvitamin D3 / 1alpha,23-dihydroxy-24,25,26,27-tetranorcholecalciferol	LMST03020020	C23H36O3	0.45011	0.1	M+H	Doped w/Ice, Doped w/o Ice, Std w/Ice, Std w/o Ice	Shared	1alpha,23-dihydroxy-24,25,26,27-tetranorvitamin D3 / 1alpha,23-dihydroxy-24,25,26,27-tetranorcholecalciferol	1alpha	23-dihydroxy-24	25	26	27-tetranorvitamin D3 / 1alpha	23-dihydroxy-24	25	26	27-tetranorcholecalciferol	-	-	-	-	-	-	-	-	-	-	-	-	-
361.31	Doped w/Ice	12-[3]-ladderane-dodecanoic acid, Nor-Dolichoic acid-[13-22], 5beta-Cholanoic acid, 9Z,12Z,15Z,18Z-Tetracosatetraenoic acid, 5alpha-Cholanoic acid, tetracosatetraenoic acid n-6	LMFA01140014, LMPR03070024, LMST04010441, LMFA01030819, LMST04010002, LMFA01030805	C24H40O2	0.213525	0.1	M+H	Doped w/Ice, Std w/Ice	Shared	12-[3]-ladderane-dodecanoic acid	12-[3]-ladderane-dodecanoic acid	-	-	-	-	-	-	-	-	-	-	-	-	-
361.31	Std w/Ice	12-[3]-ladderane-dodecanoic acid, Nor-Dolichoic acid-[13-22], 5beta-Cholanoic acid, 9Z,12Z,15Z,18Z-Tetracosatetraenoic acid, 5alpha-Cholanoic acid, tetracosatetraenoic acid n-6	LMFA01140014, LMPR03070024, LMST04010441, LMFA01030819, LMST04010002, LMFA01030805	C24H40O2	0.205139	0.1	M+H	Doped w/Ice, Std w/Ice	Shared	12-[3]-ladderane-dodecanoic acid	12-[3]-ladderane-dodecanoic acid	-	-	-	-	-	-	-	-	-	-	-	-	-
363.123	Std w/o Ice	Chamanetin, Isochamanetin	LMPK12140147, LMPK12140146	C22H18O5	0.412418	0.1	M+H	Std w/o Ice	Unique	Chamanetin	Chamanetin	-	-	-	-	-	-	-	-	-	-	-	-	-
363.253	Doped w/o Ice	1a,1b-dihomo-15-deoxy-delta-12,14-PGD2, 7,8-DiHDPE, 10,11-DiHDPE, 16,16-dimethyl-PGA2, 13,14-DiHDPE, 1a,1b-dihomo-PGJ2, 16,17-DiHDPE, 19,20-DiHDPE	LMFA03010159, LMFA04000039, LMFA04000040, LMFA03010086, LMFA04000041, LMFA03010158, LMFA04000042, LMFA04000043	C22H34O4	0.208704	0.1	M+H	Doped w/o Ice	Unique	1a,1b-dihomo-15-deoxy-delta-12,14-PGD2	1a	1b-dihomo-15-deoxy-delta-12	14-PGD2	1a	1b-Dihomo-15-deoxy-delta-12	14-PGD2	C22H34O4	362.246	Fatty Acyls	Eicosanoids	Prostaglandins	16061094	165317	-	LMFA03010159	-	FGAVXMGIBNHPKY-PMRZYBNXSA-N	RM0153936
363.289	Doped w/o Ice	24-Nor-5beta-chol-22-ene-3alpha,7alpha,12alpha-triol, Norlithocholic acid	LMST04060012, LMST04060023	C23H38O3	0.299541	0.1	M+H	Doped w/o Ice, Std w/Ice, Std w/o Ice	Shared	24-Nor-5beta-chol-22-ene-3alpha,7alpha,12alpha-triol	24-Nor-5beta-chol-22-ene-3alpha	7alpha	12alpha-triol	-	-	-	-	-	-	-	-	-	-	-	-	-
363.289	Std w/Ice	24-Nor-5beta-chol-22-ene-3alpha,7alpha,12alpha-triol, Norlithocholic acid	LMST04060012, LMST04060023	C23H38O3	0.21216	0.1	M+H	Doped w/o Ice, Std w/Ice, Std w/o Ice	Shared	24-Nor-5beta-chol-22-ene-3alpha,7alpha,12alpha-triol	24-Nor-5beta-chol-22-ene-3alpha	7alpha	12alpha-triol	-	-	-	-	-	-	-	-	-	-	-	-	-
363.289	Std w/o Ice	24-Nor-5beta-chol-22-ene-3alpha,7alpha,12alpha-triol, Norlithocholic acid	LMST04060012, LMST04060023	C23H38O3	0.356856	0.1	M+H	Doped w/o Ice, Std w/Ice, Std w/o Ice	Shared	24-Nor-5beta-chol-22-ene-3alpha,7alpha,12alpha-triol	24-Nor-5beta-chol-22-ene-3alpha	7alpha	12alpha-triol	-	-	-	-	-	-	-	-	-	-	-	-	-
363.337	Doped w/Ice	N-propyl arachidonoyl amine, N-isopropyl arachidonoyl amine, Macamide	LMFA08020009, LMFA08020010, LMFA08020155	C23H39NO	0.376492	0.1	M+NH4	Doped w/Ice, Doped w/o Ice, Std w/Ice, Std w/o Ice	Shared	N-propyl arachidonoyl amine	N-propyl arachidonoyl amine	-	-	-	-	-	-	-	-	-	-	-	-	-
363.337	Doped w/o Ice	N-propyl arachidonoyl amine, N-isopropyl arachidonoyl amine, Macamide	LMFA08020009, LMFA08020010, LMFA08020155	C23H39NO	0.231486	0.1	M+NH4	Doped w/Ice, Doped w/o Ice, Std w/Ice, Std w/o Ice	Shared	N-propyl arachidonoyl amine	N-propyl arachidonoyl amine	-	-	-	-	-	-	-	-	-	-	-	-	-
363.337	Std w/Ice	N-propyl arachidonoyl amine, N-isopropyl arachidonoyl amine, Macamide	LMFA08020009, LMFA08020010, LMFA08020155	C23H39NO	0.5397	0.1	M+NH4	Doped w/Ice, Doped w/o Ice, Std w/Ice, Std w/o Ice	Shared	N-propyl arachidonoyl amine	N-propyl arachidonoyl amine	-	-	-	-	-	-	-	-	-	-	-	-	-
363.337	Std w/o Ice	N-propyl arachidonoyl amine, N-isopropyl arachidonoyl amine, Macamide	LMFA08020009, LMFA08020010, LMFA08020155	C23H39NO	0.456844	0.1	M+NH4	Doped w/Ice, Doped w/o Ice, Std w/Ice, Std w/o Ice	Shared	N-propyl arachidonoyl amine	N-propyl arachidonoyl amine	-	-	-	-	-	-	-	-	-	-	-	-	-
364.252	Std w/Ice	N-palmitoyl taurine	LMFA08020080	C18H37NO4S	0.348027	0.1	M+H	Std w/Ice, Std w/o Ice	Shared	N-palmitoyl taurine	N-palmitoyl taurine	NA-Taurine 16:0	C18H37NO4S	363.244	Fatty Acyls	Fatty amides	N-acyl amines	14504290	132477	HMDB0240594	LMFA08020080	-	LPDJCYFKKSLKRO-UHFFFAOYSA-N	RM0154290
364.252	Std w/o Ice	N-palmitoyl taurine	LMFA08020080	C18H37NO4S	0.603721	0.05	M+H	Std w/Ice, Std w/o Ice	Shared	N-palmitoyl taurine	N-palmitoyl taurine	NA-Taurine 16:0	C18H37NO4S	363.244	Fatty Acyls	Fatty amides	N-acyl amines	14504290	132477	HMDB0240594	LMFA08020080	-	LPDJCYFKKSLKRO-UHFFFAOYSA-N	RM0154290
364.321	Std w/Ice	Type III cyanolipid 18:0 ester, Type IV cyanolipid 18:0 ester	LMFA07030014, LMFA07030003	C23H41NO2	0.221217	0.1	M+H	Std w/Ice, Std w/o Ice	Shared	Type III cyanolipid 18:0 ester	Type III cyanolipid 18:0 ester	-	-	-	-	-	-	-	-	-	-	-	-	-
364.321	Std w/o Ice	24-Nor-5beta-chol-22-ene-3alpha,7beta-diol, 24-Nor-5beta-chol-22-ene-3alpha,6alpha-diol, 24-Nor-5beta-chol-22-ene-3alpha,7alpha-diol, 24-Nor-5beta-chol-22-ene-3alpha,12alpha-diol; Type III cyanolipid 18:0 ester, Type IV cyanolipid 18:0 ester	LMST04060015, LMST04060013, LMST04060014, LMST04060016; LMFA07030014, LMFA07030003	C23H38O2; C23H41NO2	0.311668	0.1	M+NH4	Std w/Ice, Std w/o Ice	Shared	24-Nor-5beta-chol-22-ene-3alpha,7beta-diol	24-Nor-5beta-chol-22-ene-3alpha	7beta-diol	-	-	-	-	-	-	-	-	-	-	-	-	-
365.111	Doped w/Ice	Methyl 18-bromo-15E,17E-octadecadien-5,7-diynoate	LMFA01090134	C19H25BrO2	0.619549	0.1	M+H	Doped w/Ice, Std w/Ice, Std w/o Ice	Shared	Methyl 18-bromo-15E,17E-octadecadien-5,7-diynoate	Methyl 18-bromo-15E	17E-octadecadien-5	7-diynoate	-	-	-	-	-	-	-	-	-	-	-	-	-
365.111	Std w/Ice	Methyl 18-bromo-15E,17E-octadecadien-5,7-diynoate	LMFA01090134	C19H25BrO2	0.619319	0.05	M+H	Doped w/Ice, Std w/Ice, Std w/o Ice	Shared	Methyl 18-bromo-15E,17E-octadecadien-5,7-diynoate	Methyl 18-bromo-15E	17E-octadecadien-5	7-diynoate	-	-	-	-	-	-	-	-	-	-	-	-	-
365.111	Std w/o Ice	Methyl 18-bromo-15E,17E-octadecadien-5,7-diynoate	LMFA01090134	C19H25BrO2	0.406573	0.1	M+H	Doped w/Ice, Std w/Ice, Std w/o Ice	Shared	Methyl 18-bromo-15E,17E-octadecadien-5,7-diynoate	Methyl 18-bromo-15E	17E-octadecadien-5	7-diynoate	-	-	-	-	-	-	-	-	-	-	-	-	-
366.337	Std w/o Ice	5-n-heptadecylresorcinol, 20:3(5Z,9Z,17Z)(11Me,15Me,19Me), (E,E)-3,7,11-Trimethyl-2,6,10-dodecatrienyl octanoate	LMPK15030003, LMPR0103010020, LMFA07010547	C23H40O2	0.477143	0.1	M+NH4	Std w/o Ice	Unique	5-n-heptadecylresorcinol	5-n-heptadecylresorcinol	-	-	-	-	-	-	-	-	-	-	-	-	-
367.245	Doped w/Ice	12,13-dihydroxy-11-methoxy-9-octadecenoic acid	LMFA01080006	C19H36O5	0.534612	0.1	M+Na	Doped w/Ice	Unique	12,13-dihydroxy-11-methoxy-9-octadecenoic acid	12	13-dihydroxy-11-methoxy-9-octadecenoic acid	12	13-Dihydroxy-11-methoxy-9-octadecenoic acid	C19H36O5	344.256	Fatty Acyls	Fatty acids	Methoxy FA	5283026	137795	-	LMFA01080006	-	VLWJNSLOMXQTLE-SDNWHVSQSA-N	RM0153684
368.425	Doped w/Ice	C25:1 Highly branched isoprenoid, C25 Monocyclic highly branched isoprenoid, 10Z-Pentacosene, 11Z-Pentacosene, 9Z-Pentacosene, 5Z-Pentacosene, 7Z-Pentacosene, 1-Pentacosene, 7-Pentacosene, 9-Pentacosene	LMPR0105010012, LMPR0105020004, LMFA11000068, LMFA11000073, LMFA11000114, LMFA11000082, LMFA11000097, LMFA11000326, LMFA11000522, LMFA11000564	C25H50	0.470045	0.1	M+NH4	Doped w/Ice, Doped w/o Ice, Std w/Ice	Shared	C25:1 Highly branched isoprenoid	C25:1 Highly branched isoprenoid	-	-	-	-	-	-	-	-	-	-	-	-	-
368.425	Doped w/o Ice	C25:1 Highly branched isoprenoid, C25 Monocyclic highly branched isoprenoid, 10Z-Pentacosene, 11Z-Pentacosene, 9Z-Pentacosene, 5Z-Pentacosene, 7Z-Pentacosene, 1-Pentacosene, 7-Pentacosene, 9-Pentacosene	LMPR0105010012, LMPR0105020004, LMFA11000068, LMFA11000073, LMFA11000114, LMFA11000082, LMFA11000097, LMFA11000326, LMFA11000522, LMFA11000564	C25H50	0.541851	0.05	M+NH4	Doped w/Ice, Doped w/o Ice, Std w/Ice	Shared	C25:1 Highly branched isoprenoid	C25:1 Highly branched isoprenoid	-	-	-	-	-	-	-	-	-	-	-	-	-
368.425	Std w/Ice	C25:1 Highly branched isoprenoid, C25 Monocyclic highly branched isoprenoid, 10Z-Pentacosene, 11Z-Pentacosene, 9Z-Pentacosene, 5Z-Pentacosene, 7Z-Pentacosene, 1-Pentacosene, 7-Pentacosene, 9-Pentacosene	LMPR0105010012, LMPR0105020004, LMFA11000068, LMFA11000073, LMFA11000114, LMFA11000082, LMFA11000097, LMFA11000326, LMFA11000522, LMFA11000564	C25H50	0.26913	0.1	M+NH4	Doped w/Ice, Doped w/o Ice, Std w/Ice	Shared	C25:1 Highly branched isoprenoid	C25:1 Highly branched isoprenoid	-	-	-	-	-	-	-	-	-	-	-	-	-
369.17	Doped w/o Ice	4'-O-Methylxanthohumol, Epoxycandidone, Edulenol, Quercetol C, Flowerine, Louisfieserone B, Edulane, Sphaerosinin, Louisfieserone A	LMPK12120318, LMPK12140181, LMPK12070100, LMPK12140180, LMPK12140573, LMPK12140698, LMPK12070102, LMPK12080019, LMPK12140697	C22H24O5	0.352048	0.05	M+H	Doped w/o Ice, Std w/o Ice	Shared	4'-O-Methylxanthohumol	4'-O-Methylxanthohumol	-	-	-	-	-	-	-	-	-	-	-	-	-
369.17	Std w/o Ice	4'-O-Methylxanthohumol, Epoxycandidone, Edulenol, Quercetol C, Flowerine, Louisfieserone B, Edulane, Sphaerosinin, Louisfieserone A	LMPK12120318, LMPK12140181, LMPK12070100, LMPK12140180, LMPK12140573, LMPK12140698, LMPK12070102, LMPK12080019, LMPK12140697	C22H24O5	0.369227	0.1	M+H	Doped w/o Ice, Std w/o Ice	Shared	4'-O-Methylxanthohumol	4'-O-Methylxanthohumol	-	-	-	-	-	-	-	-	-	-	-	-	-
369.336	Doped w/Ice	2-oxo-tricosanoic acid, 22-oxo-tricosanoic acid, 3-oxo-tricosanoic acid	LMFA01060144, LMFA01060145, LMFA01060146	C23H44O3	0.349469	0.1	M+H	Doped w/Ice, Std w/Ice	Shared	2-oxo-tricosanoic acid	2-oxo-tricosanoic acid	-	-	-	-	-	-	-	-	-	-	-	-	-
369.336	Std w/Ice	2-oxo-tricosanoic acid, 22-oxo-tricosanoic acid, 3-oxo-tricosanoic acid	LMFA01060144, LMFA01060145, LMFA01060146	C23H44O3	0.403467	0.1	M+H	Doped w/Ice, Std w/Ice	Shared	2-oxo-tricosanoic acid	2-oxo-tricosanoic acid	-	-	-	-	-	-	-	-	-	-	-	-	-
369.352	Doped w/Ice	3-Deoxyvitamin D3	LMST03020618	C27H44	0.980573	0.05	M+H	Doped w/Ice, Doped w/o Ice, Std w/Ice, Std w/o Ice	Shared	3-Deoxyvitamin D3	3-Deoxyvitamin D3	3-Deoxyvitamin D3	C27H44	368.344	Sterol Lipids	Secosterols	Vitamin D3	24779628	137139	HMDB0245858	LMST03020618	-	FXKMDILIEQILCA-VDVRBEGSSA-N	RM0156448
369.352	Doped w/o Ice	3-Deoxyvitamin D3	LMST03020618	C27H44	0.976502	0.05	M+H	Doped w/Ice, Doped w/o Ice, Std w/Ice, Std w/o Ice	Shared	3-Deoxyvitamin D3	3-Deoxyvitamin D3	3-Deoxyvitamin D3	C27H44	368.344	Sterol Lipids	Secosterols	Vitamin D3	24779628	137139	HMDB0245858	LMST03020618	-	FXKMDILIEQILCA-VDVRBEGSSA-N	RM0156448
369.352	Std w/Ice	3-Deoxyvitamin D3	LMST03020618	C27H44	0.980121	0.05	M+H	Doped w/Ice, Doped w/o Ice, Std w/Ice, Std w/o Ice	Shared	3-Deoxyvitamin D3	3-Deoxyvitamin D3	3-Deoxyvitamin D3	C27H44	368.344	Sterol Lipids	Secosterols	Vitamin D3	24779628	137139	HMDB0245858	LMST03020618	-	FXKMDILIEQILCA-VDVRBEGSSA-N	RM0156448
369.352	Std w/o Ice	3-Deoxyvitamin D3	LMST03020618	C27H44	0.975327	0.05	M+H	Doped w/Ice, Doped w/o Ice, Std w/Ice, Std w/o Ice	Shared	3-Deoxyvitamin D3	3-Deoxyvitamin D3	3-Deoxyvitamin D3	C27H44	368.344	Sterol Lipids	Secosterols	Vitamin D3	24779628	137139	HMDB0245858	LMST03020618	-	FXKMDILIEQILCA-VDVRBEGSSA-N	RM0156448
369.373	Doped w/Ice	Lignoceric acid(d3), Mycocerosic acid (C24), Mycosanoic acid (C24), octadecyl hexanoate, 21-methyl-tricosanoic acid, Lignoceric acid, eicosyl butyrate, hexyl octadecanoate, Eicosyl isobutyrate, ethyl docosenyl, Lauryl laurate, Docosyl acetate, 4-Methyl-3-heptyl palmitate, 22-methyl-tricosanoic acid, 2,4-dimethyl-docosanoic acid, 3,15-dimethyl-docosanoic acid	LMFA01010051, LMFA01020308, LMFA01020293, LMFA07010445, LMFA01020232, LMFA01010024, LMFA07010430, LMFA07010475, LMFA07010662, LMFA07010476, LMFA07010031, LMFA07010405, LMFA07010658, LMFA01020021, LMFA01020229, LMFA01020231	C24H48O2	0.212268	0.1	M+H	Doped w/Ice, Std w/Ice	Shared	Lignoceric acid(d3)	Lignoceric acid(d3)	Lignoceric acid	C24H48O2	368.365	Fatty Acyls	Fatty acids	Saturated FA	11197	28866	HMDB0002003	LMFA01010024	C08320	QZZGJDVWLFXDLK-UHFFFAOYSA-N	RM0153579
369.373	Std w/Ice	Lignoceric acid(d3), Mycocerosic acid (C24), Mycosanoic acid (C24), octadecyl hexanoate, 21-methyl-tricosanoic acid, Lignoceric acid, eicosyl butyrate, hexyl octadecanoate, Eicosyl isobutyrate, ethyl docosenyl, Lauryl laurate, Docosyl acetate, 4-Methyl-3-heptyl palmitate, 22-methyl-tricosanoic acid, 2,4-dimethyl-docosanoic acid, 3,15-dimethyl-docosanoic acid	LMFA01010051, LMFA01020308, LMFA01020293, LMFA07010445, LMFA01020232, LMFA01010024, LMFA07010430, LMFA07010475, LMFA07010662, LMFA07010476, LMFA07010031, LMFA07010405, LMFA07010658, LMFA01020021, LMFA01020229, LMFA01020231	C24H48O2	0.346676	0.1	M+H	Doped w/Ice, Std w/Ice	Shared	Lignoceric acid(d3)	Lignoceric acid(d3)	Lignoceric acid	C24H48O2	368.365	Fatty Acyls	Fatty acids	Saturated FA	11197	28866	HMDB0002003	LMFA01010024	C08320	QZZGJDVWLFXDLK-UHFFFAOYSA-N	RM0153579
370.199	Std w/Ice	PC(7:0/0:0), PC(0:0/7:0)	LMGP01050064, LMGP01050095	C15H32NO7P	0.242977	0.1	M+H	Std w/Ice, Std w/o Ice	Shared	PC(7:0/0:0)	PC(7:0/0:0)	LPC 7:0/0:0	C15H32NO7P	369.192	Glycerophospholipids	Glycerophosphocholines	LPC	-	-	-	-	-	-	RM0180259
370.199	Std w/o Ice	PC(7:0/0:0), PC(0:0/7:0)	LMGP01050064, LMGP01050095	C15H32NO7P	0.626813	0.05	M+H	Std w/Ice, Std w/o Ice	Shared	PC(7:0/0:0)	PC(7:0/0:0)	LPC 7:0/0:0	C15H32NO7P	369.192	Glycerophospholipids	Glycerophosphocholines	LPC	-	-	-	-	-	-	RM0180259
371.316	Doped w/Ice	Phellogenic acid, Dioctyl hexanedioate, 3-Acetoxy-eicosanoic acid	LMFA01170037, LMFA07010840, LMFA01050546	C22H42O4	0.473819	0.1	M+H	Doped w/Ice, Doped w/o Ice, Std w/Ice, Std w/o Ice	Shared	Phellogenic acid	Phellogenic acid	Docosanedioic acid	C22H42O4	370.308	Fatty Acyls	Fatty acids	Dicarboxylic acids	244872	76319	HMDB0242127	LMFA01170037	-	DGXRZJSPDXZJFG-UHFFFAOYSA-N	RM0153698
371.316	Doped w/o Ice	Phellogenic acid, Dioctyl hexanedioate, 3-Acetoxy-eicosanoic acid	LMFA01170037, LMFA07010840, LMFA01050546	C22H42O4	0.676249	0.05	M+H	Doped w/Ice, Doped w/o Ice, Std w/Ice, Std w/o Ice	Shared	Phellogenic acid	Phellogenic acid	Docosanedioic acid	C22H42O4	370.308	Fatty Acyls	Fatty acids	Dicarboxylic acids	244872	76319	HMDB0242127	LMFA01170037	-	DGXRZJSPDXZJFG-UHFFFAOYSA-N	RM0153698
371.316	Std w/Ice	Phellogenic acid, Dioctyl hexanedioate, 3-Acetoxy-eicosanoic acid	LMFA01170037, LMFA07010840, LMFA01050546	C22H42O4	0.371374	0.1	M+H	Doped w/Ice, Doped w/o Ice, Std w/Ice, Std w/o Ice	Shared	Phellogenic acid	Phellogenic acid	Docosanedioic acid	C22H42O4	370.308	Fatty Acyls	Fatty acids	Dicarboxylic acids	244872	76319	HMDB0242127	LMFA01170037	-	DGXRZJSPDXZJFG-UHFFFAOYSA-N	RM0153698
371.316	Std w/o Ice	Phellogenic acid, Dioctyl hexanedioate, 3-Acetoxy-eicosanoic acid	LMFA01170037, LMFA07010840, LMFA01050546	C22H42O4	0.602866	0.05	M+H	Doped w/Ice, Doped w/o Ice, Std w/Ice, Std w/o Ice	Shared	Phellogenic acid	Phellogenic acid	Docosanedioic acid	C22H42O4	370.308	Fatty Acyls	Fatty acids	Dicarboxylic acids	244872	76319	HMDB0242127	LMFA01170037	-	DGXRZJSPDXZJFG-UHFFFAOYSA-N	RM0153698
372.217	Doped w/o Ice	Tephrowatsin A	LMPK12020160	C22H26O4	0.597524	0.05	M+NH4	Doped w/o Ice, Std w/o Ice	Shared	Tephrowatsin A	Tephrowatsin A	Tephrowatsin A	C22H26O4	354.183	Polyketides	Flavonoids	Flavanols	442542	9443	-	LMPK12020160	C09970	ADIMMCHZVYYGPW-MSOLQXFVSA-N	RM0135191
372.217	Std w/o Ice	Tephrowatsin A	LMPK12020160	C22H26O4	0.353513	0.1	M+NH4	Doped w/o Ice, Std w/o Ice	Shared	Tephrowatsin A	Tephrowatsin A	Tephrowatsin A	C22H26O4	354.183	Polyketides	Flavonoids	Flavanols	442542	9443	-	LMPK12020160	C09970	ADIMMCHZVYYGPW-MSOLQXFVSA-N	RM0135191
372.238	Doped w/Ice	5-hydroperoxy-7-[3,5-epidioxy-2-(2-octenyl)-cyclopentyl]-6-heptenoic acid	LMFA01040028	C19H30O6	0.601515	0.1	M+NH4	Doped w/Ice	Unique	5-hydroperoxy-7-[3,5-epidioxy-2-(2-octenyl)-cyclopentyl]-6-heptenoic acid	5-hydroperoxy-7-[3	5-epidioxy-2-(2-octenyl)-cyclopentyl]-6-heptenoic acid	-	-	-	-	-	-	-	-	-	-	-	-	-
376.306	Doped w/Ice	9,13-dihydroxy-10-ethoxy-11-octadecenoic acid, 9,13-dihydroxy-12-ethoxy-10-octadecenoic acid, 11,13-dimethoxy-12-hydroxy-9-octadecenoic acid, 9,10-dimethoxy-13-hydroxy-11-octadecenoic acid, 9,12-dimethoxy-13-hydroxy-10-octadecenoic acid	LMFA01050121, LMFA01050122, LMFA01080003, LMFA01080004, LMFA01080005	C20H38O5	0.354914	0.1	M+NH4	Doped w/Ice	Unique	9,13-dihydroxy-10-ethoxy-11-octadecenoic acid	9	13-dihydroxy-10-ethoxy-11-octadecenoic acid	9	13-Dihydroxy-10-ethoxy-11-octadecenoic acid	C20H38O5	358.272	Fatty Acyls	Fatty acids	Hydroxy FA	5282955	165418	-	LMFA01050121	-	BHDZXVBBVBHNKG-FOCLMDBBSA-N	RM0153661
377.353	Doped w/Ice	N-butyl arachidonoyl amine, N-tert-butyl arachidonoyl amine, (-)N-(1R-methyl-propyl) arachidonoyl amine, (+)N-(1S-methyl-propyl) arachidonoyl amine, N,N-diethyl arachidonoyl amine, N-propyl alpha-methyl arachidonoyl amine, N-isopropyl alpha-methylarachidonoyl amine	LMFA08020011, LMFA08020012, LMFA08020016, LMFA08020017, LMFA08020024, LMFA08020033, LMFA08020035	C24H41NO	0.333959	0.1	M+NH4	Doped w/Ice, Doped w/o Ice, Std w/Ice, Std w/o Ice	Shared	N-butyl arachidonoyl amine	N-butyl arachidonoyl amine	-	-	-	-	-	-	-	-	-	-	-	-	-
377.353	Doped w/o Ice	N-butyl arachidonoyl amine, N-tert-butyl arachidonoyl amine, (-)N-(1R-methyl-propyl) arachidonoyl amine, (+)N-(1S-methyl-propyl) arachidonoyl amine, N,N-diethyl arachidonoyl amine, N-propyl alpha-methyl arachidonoyl amine, N-isopropyl alpha-methylarachidonoyl amine	LMFA08020011, LMFA08020012, LMFA08020016, LMFA08020017, LMFA08020024, LMFA08020033, LMFA08020035	C24H41NO	0.290182	0.1	M+NH4	Doped w/Ice, Doped w/o Ice, Std w/Ice, Std w/o Ice	Shared	N-butyl arachidonoyl amine	N-butyl arachidonoyl amine	-	-	-	-	-	-	-	-	-	-	-	-	-
377.353	Std w/Ice	N-butyl arachidonoyl amine, N-tert-butyl arachidonoyl amine, (-)N-(1R-methyl-propyl) arachidonoyl amine, (+)N-(1S-methyl-propyl) arachidonoyl amine, N,N-diethyl arachidonoyl amine, N-propyl alpha-methyl arachidonoyl amine, N-isopropyl alpha-methylarachidonoyl amine	LMFA08020011, LMFA08020012, LMFA08020016, LMFA08020017, LMFA08020024, LMFA08020033, LMFA08020035	C24H41NO	0.537405	0.1	M+NH4	Doped w/Ice, Doped w/o Ice, Std w/Ice, Std w/o Ice	Shared	N-butyl arachidonoyl amine	N-butyl arachidonoyl amine	-	-	-	-	-	-	-	-	-	-	-	-	-
377.353	Std w/o Ice	N-butyl arachidonoyl amine, N-tert-butyl arachidonoyl amine, (-)N-(1R-methyl-propyl) arachidonoyl amine, (+)N-(1S-methyl-propyl) arachidonoyl amine, N,N-diethyl arachidonoyl amine, N-propyl alpha-methyl arachidonoyl amine, N-isopropyl alpha-methylarachidonoyl amine	LMFA08020011, LMFA08020012, LMFA08020016, LMFA08020017, LMFA08020024, LMFA08020033, LMFA08020035	C24H41NO	0.422904	0.1	M+NH4	Doped w/Ice, Doped w/o Ice, Std w/Ice, Std w/o Ice	Shared	N-butyl arachidonoyl amine	N-butyl arachidonoyl amine	-	-	-	-	-	-	-	-	-	-	-	-	-
379.284	Doped w/Ice	Norchenodeoxycholic acid, Nordeoxycholic acid, MG(0:0/20:4(5Z,8Z,11Z,14Z)/0:0), 2-arachidonoyl glycerol-d5, 1-Acetoxy-2-hydroxy-5,12,15-heneicosatrien-4-one, 3alpha,7alpha,12alpha-Trihydroxy-24-nor-5beta-cholan-23-al, Norursodeoxycholic acid, Norhyodeoxycholic acid, Normurideoxycholic acid, 9-deoxy-9-methylene-16,16-dimethyl -PGE2, Persenone A	LMST04060018, LMST04060020, LMGL01010023, LMGL01010028, LMFA05000596, LMST04060002, LMST04060021, LMST04060024, LMST04060028, LMFA03010059, LMFA05000690	C23H38O4	0.879368	0.05	M+H	Doped w/Ice, Doped w/o Ice, Std w/Ice, Std w/o Ice	Shared	Norchenodeoxycholic acid	Norchenodeoxycholic acid	-	-	-	-	-	-	-	-	-	-	-	-	-
379.284	Doped w/o Ice	Norchenodeoxycholic acid, Nordeoxycholic acid, MG(0:0/20:4(5Z,8Z,11Z,14Z)/0:0), 2-arachidonoyl glycerol-d5, 1-Acetoxy-2-hydroxy-5,12,15-heneicosatrien-4-one, 3alpha,7alpha,12alpha-Trihydroxy-24-nor-5beta-cholan-23-al, Norursodeoxycholic acid, Norhyodeoxycholic acid, Normurideoxycholic acid, 9-deoxy-9-methylene-16,16-dimethyl -PGE2, Persenone A	LMST04060018, LMST04060020, LMGL01010023, LMGL01010028, LMFA05000596, LMST04060002, LMST04060021, LMST04060024, LMST04060028, LMFA03010059, LMFA05000690	C23H38O4	0.807208	0.05	M+H	Doped w/Ice, Doped w/o Ice, Std w/Ice, Std w/o Ice	Shared	Norchenodeoxycholic acid	Norchenodeoxycholic acid	-	-	-	-	-	-	-	-	-	-	-	-	-
379.284	Std w/Ice	Norchenodeoxycholic acid, Nordeoxycholic acid, MG(0:0/20:4(5Z,8Z,11Z,14Z)/0:0), 2-arachidonoyl glycerol-d5, 1-Acetoxy-2-hydroxy-5,12,15-heneicosatrien-4-one, 3alpha,7alpha,12alpha-Trihydroxy-24-nor-5beta-cholan-23-al, Norursodeoxycholic acid, Norhyodeoxycholic acid, Normurideoxycholic acid, 9-deoxy-9-methylene-16,16-dimethyl -PGE2, Persenone A	LMST04060018, LMST04060020, LMGL01010023, LMGL01010028, LMFA05000596, LMST04060002, LMST04060021, LMST04060024, LMST04060028, LMFA03010059, LMFA05000690	C23H38O4	0.903459	0.05	M+H	Doped w/Ice, Doped w/o Ice, Std w/Ice, Std w/o Ice	Shared	Norchenodeoxycholic acid	Norchenodeoxycholic acid	-	-	-	-	-	-	-	-	-	-	-	-	-
379.284	Std w/o Ice	Norchenodeoxycholic acid, Nordeoxycholic acid, MG(0:0/20:4(5Z,8Z,11Z,14Z)/0:0), 2-arachidonoyl glycerol-d5, 1-Acetoxy-2-hydroxy-5,12,15-heneicosatrien-4-one, 3alpha,7alpha,12alpha-Trihydroxy-24-nor-5beta-cholan-23-al, Norursodeoxycholic acid, Norhyodeoxycholic acid, Normurideoxycholic acid, 9-deoxy-9-methylene-16,16-dimethyl -PGE2, Persenone A	LMST04060018, LMST04060020, LMGL01010023, LMGL01010028, LMFA05000596, LMST04060002, LMST04060021, LMST04060024, LMST04060028, LMFA03010059, LMFA05000690	C23H38O4	0.770501	0.05	M+H	Doped w/Ice, Doped w/o Ice, Std w/Ice, Std w/o Ice	Shared	Norchenodeoxycholic acid	Norchenodeoxycholic acid	-	-	-	-	-	-	-	-	-	-	-	-	-
381.298	Doped w/Ice	MG(18:0/0:0/0:0)[rac]	LMGL01010003	C21H42O4	0.744242	0.1	M+Na	Doped w/Ice	Unique	MG(18:0/0:0/0:0)[rac]	MG(18:0/0:0/0:0)[rac]	-	-	-	-	-	-	-	-	-	-	-	-	-
381.3	Doped w/Ice	24-Nor-5beta-cholane-3alpha,7alpha,22,23-tetrol, 24-Nor-5beta-cholane-3alpha,7beta,22,23-tetrol, 24-Nor-5beta-cholane-3alpha,12alpha,22,23-tetrol, 24-Nor-5beta-cholane-3alpha,7alpha,12alpha,23-tetrol, Persin, Isopersin	LMST04060004, LMST04060005, LMST04060006, LMST04060003, LMFA05000011, LMFA05000670	C23H40O4	0.446892	0.1	M+H	Doped w/Ice	Unique	24-Nor-5beta-cholane-3alpha,7alpha,22,23-tetrol	24-Nor-5beta-cholane-3alpha	7alpha	22	23-tetrol	-	-	-	-	-	-	-	-	-	-	-	-	-
381.348	Doped w/Ice	Type III cyanolipid 18:0 ester, Type IV cyanolipid 18:0 ester	LMFA07030014, LMFA07030003	C23H41NO2	0.803396	0.05	M+NH4	Doped w/Ice, Doped w/o Ice, Std w/Ice, Std w/o Ice	Shared	Type III cyanolipid 18:0 ester	Type III cyanolipid 18:0 ester	-	-	-	-	-	-	-	-	-	-	-	-	-
381.348	Doped w/o Ice	Type III cyanolipid 18:0 ester, Type IV cyanolipid 18:0 ester	LMFA07030014, LMFA07030003	C23H41NO2	0.66035	0.05	M+NH4	Doped w/Ice, Doped w/o Ice, Std w/Ice, Std w/o Ice	Shared	Type III cyanolipid 18:0 ester	Type III cyanolipid 18:0 ester	-	-	-	-	-	-	-	-	-	-	-	-	-
381.348	Std w/Ice	Type III cyanolipid 18:0 ester, Type IV cyanolipid 18:0 ester	LMFA07030014, LMFA07030003	C23H41NO2	0.857374	0.05	M+NH4	Doped w/Ice, Doped w/o Ice, Std w/Ice, Std w/o Ice	Shared	Type III cyanolipid 18:0 ester	Type III cyanolipid 18:0 ester	-	-	-	-	-	-	-	-	-	-	-	-	-
381.348	Std w/o Ice	Type III cyanolipid 18:0 ester, Type IV cyanolipid 18:0 ester	LMFA07030014, LMFA07030003	C23H41NO2	0.785153	0.05	M+NH4	Doped w/Ice, Doped w/o Ice, Std w/Ice, Std w/o Ice	Shared	Type III cyanolipid 18:0 ester	Type III cyanolipid 18:0 ester	-	-	-	-	-	-	-	-	-	-	-	-	-
381.409	Std w/o Ice	23-Hexacosen-1-ol, hexacosanal	LMFA05000223, LMFA06000107	C26H52O	0.2597	0.1	M+H	Std w/o Ice	Unique	23-Hexacosen-1-ol	23-Hexacosen-1-ol	-	-	-	-	-	-	-	-	-	-	-	-	-
385.346	Doped w/Ice	3-epi-vitamin D3, 5alpha-cholesta-7,24-dien-3beta-ol -d6, 5alpha-cholest-8-en-3-one, Lumisterol 3, Cholestenone, 4,6-cholestadienol, Zymosterol, 22Z-dehydrocholesterol, Desmosterol(d6), 5,20(22)-cholestadienol, 7-dehydrocholesterol-d7, 5alpha-cholesta-7,24-dien-3beta-ol, Vitamin D3, isotachysterol3, 1alpha-hydroxy-3-deoxyvitamin D3 / 1alpha-hydroxy-3-deoxycholecalciferol, 3-epivitamin D3 / 3-epic…	LMST03020648, LMST01010363, LMST01010239, LMST01010247, LMST01010015, LMST01010351, LMST01010066, LMST01010317, LMST01010090, LMST01010350, LMST01010364, LMST01010206, LMST03020001, LMST03020224, LMST03020217, LMST03020219, LMST03020220, LMST03020223, LMST03020228, LMST03020229, LMST03020230, LMST01031048, LMST01031049, LMST01010248, LMST01010242, LMST01010016, LMST01010286, LMST01010069, LMST010…	C27H44O	0.414355	0.1	M+H	Doped w/Ice, Doped w/o Ice, Std w/Ice, Std w/o Ice	Shared	3-epi-vitamin D3	3-epi-vitamin D3	-	-	-	-	-	-	-	-	-	-	-	-	-
385.346	Doped w/o Ice	3-epi-vitamin D3, 5alpha-cholesta-7,24-dien-3beta-ol -d6, 5alpha-cholest-8-en-3-one, Lumisterol 3, Cholestenone, 4,6-cholestadienol, Zymosterol, 22Z-dehydrocholesterol, Desmosterol(d6), 5,20(22)-cholestadienol, 7-dehydrocholesterol-d7, 5alpha-cholesta-7,24-dien-3beta-ol, Vitamin D3, isotachysterol3, 1alpha-hydroxy-3-deoxyvitamin D3 / 1alpha-hydroxy-3-deoxycholecalciferol, 3-epivitamin D3 / 3-epic…	LMST03020648, LMST01010363, LMST01010239, LMST01010247, LMST01010015, LMST01010351, LMST01010066, LMST01010317, LMST01010090, LMST01010350, LMST01010364, LMST01010206, LMST03020001, LMST03020224, LMST03020217, LMST03020219, LMST03020220, LMST03020223, LMST03020228, LMST03020229, LMST03020230, LMST01031048, LMST01031049, LMST01010248, LMST01010242, LMST01010016, LMST01010286, LMST01010069, LMST010…	C27H44O	0.221162	0.1	M+H	Doped w/Ice, Doped w/o Ice, Std w/Ice, Std w/o Ice	Shared	3-epi-vitamin D3	3-epi-vitamin D3	-	-	-	-	-	-	-	-	-	-	-	-	-
385.346	Std w/Ice	3-epi-vitamin D3, 5alpha-cholesta-7,24-dien-3beta-ol -d6, 5alpha-cholest-8-en-3-one, Lumisterol 3, Cholestenone, 4,6-cholestadienol, Zymosterol, 22Z-dehydrocholesterol, Desmosterol(d6), 5,20(22)-cholestadienol, 7-dehydrocholesterol-d7, 5alpha-cholesta-7,24-dien-3beta-ol, Vitamin D3, isotachysterol3, 1alpha-hydroxy-3-deoxyvitamin D3 / 1alpha-hydroxy-3-deoxycholecalciferol, 3-epivitamin D3 / 3-epic…	LMST03020648, LMST01010363, LMST01010239, LMST01010247, LMST01010015, LMST01010351, LMST01010066, LMST01010317, LMST01010090, LMST01010350, LMST01010364, LMST01010206, LMST03020001, LMST03020224, LMST03020217, LMST03020219, LMST03020220, LMST03020223, LMST03020228, LMST03020229, LMST03020230, LMST01031048, LMST01031049, LMST01010248, LMST01010242, LMST01010016, LMST01010286, LMST01010069, LMST010…	C27H44O	0.487114	0.05	M+H	Doped w/Ice, Doped w/o Ice, Std w/Ice, Std w/o Ice	Shared	3-epi-vitamin D3	3-epi-vitamin D3	-	-	-	-	-	-	-	-	-	-	-	-	-
385.346	Std w/o Ice	3-epi-vitamin D3, 5alpha-cholesta-7,24-dien-3beta-ol -d6, 5alpha-cholest-8-en-3-one, Lumisterol 3, Cholestenone, 4,6-cholestadienol, Zymosterol, 22Z-dehydrocholesterol, Desmosterol(d6), 5,20(22)-cholestadienol, 7-dehydrocholesterol-d7, 5alpha-cholesta-7,24-dien-3beta-ol, Vitamin D3, isotachysterol3, 1alpha-hydroxy-3-deoxyvitamin D3 / 1alpha-hydroxy-3-deoxycholecalciferol, 3-epivitamin D3 / 3-epic…	LMST03020648, LMST01010363, LMST01010239, LMST01010247, LMST01010015, LMST01010351, LMST01010066, LMST01010317, LMST01010090, LMST01010350, LMST01010364, LMST01010206, LMST03020001, LMST03020224, LMST03020217, LMST03020219, LMST03020220, LMST03020223, LMST03020228, LMST03020229, LMST03020230, LMST01031048, LMST01031049, LMST01010248, LMST01010242, LMST01010016, LMST01010286, LMST01010069, LMST010…	C27H44O	0.277913	0.1	M+H	Doped w/Ice, Doped w/o Ice, Std w/Ice, Std w/o Ice	Shared	3-epi-vitamin D3	3-epi-vitamin D3	-	-	-	-	-	-	-	-	-	-	-	-	-
386.378	Doped w/o Ice	3-Deoxyvitamin D3	LMST03020618	C27H44	0.208114	0.1	M+NH4	Doped w/o Ice	Unique	3-Deoxyvitamin D3	3-Deoxyvitamin D3	3-Deoxyvitamin D3	C27H44	368.344	Sterol Lipids	Secosterols	Vitamin D3	24779628	137139	HMDB0245858	LMST03020618	-	FXKMDILIEQILCA-VDVRBEGSSA-N	RM0156448
387.18	Doped w/Ice	3,5-Di-O-methyl-8-prenylafzelechin-4beta-ol, 4,5-Di-O-methyl-8-prenylafzelechin-4beta-ol	LMPK12020216, LMPK12020217	C22H26O6	0.822798	0.05	M+H	Doped w/Ice, Doped w/o Ice, Std w/Ice, Std w/o Ice	Shared	3,5-Di-O-methyl-8-prenylafzelechin-4beta-ol	3	5-Di-O-methyl-8-prenylafzelechin-4beta-ol	-	-	-	-	-	-	-	-	-	-	-	-	-
387.18	Doped w/o Ice	3,5-Di-O-methyl-8-prenylafzelechin-4beta-ol, 4,5-Di-O-methyl-8-prenylafzelechin-4beta-ol	LMPK12020216, LMPK12020217	C22H26O6	0.920461	0.05	M+H	Doped w/Ice, Doped w/o Ice, Std w/Ice, Std w/o Ice	Shared	3,5-Di-O-methyl-8-prenylafzelechin-4beta-ol	3	5-Di-O-methyl-8-prenylafzelechin-4beta-ol	-	-	-	-	-	-	-	-	-	-	-	-	-
387.18	Std w/Ice	3,5-Di-O-methyl-8-prenylafzelechin-4beta-ol, 4,5-Di-O-methyl-8-prenylafzelechin-4beta-ol	LMPK12020216, LMPK12020217	C22H26O6	0.831046	0.05	M+H	Doped w/Ice, Doped w/o Ice, Std w/Ice, Std w/o Ice	Shared	3,5-Di-O-methyl-8-prenylafzelechin-4beta-ol	3	5-Di-O-methyl-8-prenylafzelechin-4beta-ol	-	-	-	-	-	-	-	-	-	-	-	-	-
387.18	Std w/o Ice	3,5-Di-O-methyl-8-prenylafzelechin-4beta-ol, 4,5-Di-O-methyl-8-prenylafzelechin-4beta-ol	LMPK12020216, LMPK12020217	C22H26O6	0.91098	0.05	M+H	Doped w/Ice, Doped w/o Ice, Std w/Ice, Std w/o Ice	Shared	3,5-Di-O-methyl-8-prenylafzelechin-4beta-ol	3	5-Di-O-methyl-8-prenylafzelechin-4beta-ol	-	-	-	-	-	-	-	-	-	-	-	-	-
388.269	Doped w/Ice	19R-hydroxy-PGE1, 10,11-dihydro-20-dihydroxy-LTB4, TXB2, TXB2-d4, delta13-8-IsoF, delta6-9-IsoF, delta13-9-IsoF, delta9-11-IsoF, 6-keto-PGF1alpha, 19R-hydroxy-PGF2alpha, 13,14-dihydro-6,15-diketo-PGF1alpha, 20-hydroxy-PGF2alpha, 6k-PGF1alpha-d4, delta9-12-IsoF, delta10-5-IsoF, delta10-6-IsoF, delta6-8-IsoF	LMFA03010147, LMFA03020043, LMFA03030002, LMFA03030010, LMFA03130001, LMFA03130004, LMFA03130005, LMFA03130006, LMFA03010001, LMFA03010042, LMFA03010013, LMFA03010029, LMFA03010037, LMFA03130002, LMFA03130003, LMFA03130007, LMFA03130008	C20H34O6	0.791974	0.05	M+NH4	Doped w/Ice	Unique	19R-hydroxy-PGE1	19R-hydroxy-PGE1	19R-Hydroxy-PGE1	C20H34O6	370.236	Fatty Acyls	Eicosanoids	Prostaglandins	35021765	176826	-	LMFA03010147	-	QVVXWHIDRKRPMO-HESWFPMQSA-N	RM0153785
388.288	Std w/Ice	N-palmitoyl methionine	LMFA08020109	C21H41NO3S	0.22054	0.1	M+H	Std w/Ice	Unique	N-palmitoyl methionine	N-palmitoyl methionine	NA-Met 16:0	C21H41NO3S	387.281	Fatty Acyls	Fatty amides	N-acyl amines	486207	190106	HMDB0241930	LMFA08020109	-	FCVASHHBGGKTGT-IBGZPJMESA-N	RM0154260
389.305	Std w/Ice	(+)-Desoxyscalarin, 1alpha,25-dihydroxy-23,24-dinorvitamin D3 / 1alpha,25-dihydroxy-23,24-dinorcholecalciferol, 1alpha,25-dihydroxy-26,27-dinorvitamin D3 / 1alpha,25-dihydroxy-26,27-dinorcholecalciferol, 1alpha-hydroxy-21-nor-20-oxavitamin D3 / 1alpha-hydroxy-21-nor-20-oxacholecalciferol	LMPR0105060002, LMST03020027, LMST03020028, LMST03020026	C25H40O3	0.315342	0.1	M+H	Std w/Ice	Unique	(+)-Desoxyscalarin	(+)-Desoxyscalarin	-	-	-	-	-	-	-	-	-	-	-	-	-
389.353	Std w/Ice	Macamide	LMFA08020157	C25H41NO	0.433097	0.1	M+NH4	Std w/Ice, Std w/o Ice	Shared	Macamide	Macamide	-	-	-	-	-	-	-	-	-	-	-	-	-
389.353	Std w/o Ice	Macamide	LMFA08020157	C25H41NO	0.333771	0.1	M+NH4	Std w/Ice, Std w/o Ice	Shared	Macamide	Macamide	-	-	-	-	-	-	-	-	-	-	-	-	-
391.284	Doped w/Ice	3alpha-Hydroxy-6-oxo-5alpha-cholan-24-oic Acid, 7-oxolithocholic acid, 3beta-Hydroxy-7-oxo-5alpha-cholan-24-oic Acid, 3alpha-Hydroxy-11-oxo-5beta-cholan-24-oic Acid, 3alpha-Hydroxy-12-oxo-5beta-cholan-24-oic Acid, 12beta-Hydroxy-3-oxo-5beta-cholan-24-oic Acid, 12alpha-Hydroxy-3-oxo-5alpha-cholan-24-oic Acid, 3beta,6beta-Dihydroxychol-4-en-24-oic Acid, 3beta,7alpha-Dihydroxychol-5-en-24-oic Acid, …	LMST04010148, LMST04010150, LMST04010152, LMST04010153, LMST04010155, LMST04010157, LMST04010169, LMST04010214, LMST04010217, LMST04010220, LMST04010221, LMST04010224, LMST04010225, LMST04010230, LMST04010280, LMST04010284, LMST04010347, LMST04010395, LMST04010398, LMST04010404, LMST04010426, LMST04010146, LMST04010147, LMST04010149, LMST04010151, LMST04010154, LMST04010156, LMST04010158, LMST040…	C24H38O4	0.499238	0.1	M+H	Doped w/Ice, Doped w/o Ice, Std w/Ice, Std w/o Ice	Shared	3alpha-Hydroxy-6-oxo-5alpha-cholan-24-oic Acid	3alpha-Hydroxy-6-oxo-5alpha-cholan-24-oic Acid	5alpha-Cholanic acid-3alpha-ol-6-one	C24H38O4	390.277	Sterol Lipids	Bile acids	C24 bile acids	114580	166720	-	LMST04010148	-	JWZBXKZZDYMDCJ-NYGMMZBPSA-N	RM0138909
391.284	Doped w/o Ice	3alpha-Hydroxy-6-oxo-5alpha-cholan-24-oic Acid, 7-oxolithocholic acid, 3beta-Hydroxy-7-oxo-5alpha-cholan-24-oic Acid, 3alpha-Hydroxy-11-oxo-5beta-cholan-24-oic Acid, 3alpha-Hydroxy-12-oxo-5beta-cholan-24-oic Acid, 12beta-Hydroxy-3-oxo-5beta-cholan-24-oic Acid, 12alpha-Hydroxy-3-oxo-5alpha-cholan-24-oic Acid, 3beta,6beta-Dihydroxychol-4-en-24-oic Acid, 3beta,7alpha-Dihydroxychol-5-en-24-oic Acid, …	LMST04010148, LMST04010150, LMST04010152, LMST04010153, LMST04010155, LMST04010157, LMST04010169, LMST04010214, LMST04010217, LMST04010220, LMST04010221, LMST04010224, LMST04010225, LMST04010230, LMST04010280, LMST04010284, LMST04010347, LMST04010395, LMST04010398, LMST04010404, LMST04010426, LMST04010146, LMST04010147, LMST04010149, LMST04010151, LMST04010154, LMST04010156, LMST04010158, LMST040…	C24H38O4	0.742362	0.05	M+H	Doped w/Ice, Doped w/o Ice, Std w/Ice, Std w/o Ice	Shared	3alpha-Hydroxy-6-oxo-5alpha-cholan-24-oic Acid	3alpha-Hydroxy-6-oxo-5alpha-cholan-24-oic Acid	5alpha-Cholanic acid-3alpha-ol-6-one	C24H38O4	390.277	Sterol Lipids	Bile acids	C24 bile acids	114580	166720	-	LMST04010148	-	JWZBXKZZDYMDCJ-NYGMMZBPSA-N	RM0138909
391.284	Std w/Ice	3alpha-Hydroxy-6-oxo-5alpha-cholan-24-oic Acid, 7-oxolithocholic acid, 3beta-Hydroxy-7-oxo-5alpha-cholan-24-oic Acid, 3alpha-Hydroxy-11-oxo-5beta-cholan-24-oic Acid, 3alpha-Hydroxy-12-oxo-5beta-cholan-24-oic Acid, 12beta-Hydroxy-3-oxo-5beta-cholan-24-oic Acid, 12alpha-Hydroxy-3-oxo-5alpha-cholan-24-oic Acid, 3beta,6beta-Dihydroxychol-4-en-24-oic Acid, 3beta,7alpha-Dihydroxychol-5-en-24-oic Acid, …	LMST04010148, LMST04010150, LMST04010152, LMST04010153, LMST04010155, LMST04010157, LMST04010169, LMST04010214, LMST04010217, LMST04010220, LMST04010221, LMST04010224, LMST04010225, LMST04010230, LMST04010280, LMST04010284, LMST04010347, LMST04010395, LMST04010398, LMST04010404, LMST04010426, LMST04010146, LMST04010147, LMST04010149, LMST04010151, LMST04010154, LMST04010156, LMST04010158, LMST040…	C24H38O4	0.536932	0.05	M+H	Doped w/Ice, Doped w/o Ice, Std w/Ice, Std w/o Ice	Shared	3alpha-Hydroxy-6-oxo-5alpha-cholan-24-oic Acid	3alpha-Hydroxy-6-oxo-5alpha-cholan-24-oic Acid	5alpha-Cholanic acid-3alpha-ol-6-one	C24H38O4	390.277	Sterol Lipids	Bile acids	C24 bile acids	114580	166720	-	LMST04010148	-	JWZBXKZZDYMDCJ-NYGMMZBPSA-N	RM0138909
[truncated: 1,166 more rows]
